# Supplementary material for: PD-1 and TIM-3 differentially regulate subsets of mouse IL-17A–producing γδ T cells
Source: J Exp Med. 2022 Dec 7;220(2):e20211431. doi: 10.1084/jem.20211431 (PMC9732671; doi:10.1084/jem.20211431)
Supplement: Table S1 — lists differentially expressed genes between Clusters 1, 2.1, and 2.2 from Fig. 1 A. [file JEM_20211431_TableS1.xlsx]

## Sheet: Combined
index	symbol	Mean Cluster 2.1	Mean Cluster 1	2.1 vs 1 log2FoldChange	2.1 vs 1 Fold Change	2.1 vs 1 Adjusted p	Mean Cluster 2.2	Mean Cluster 1	2.2 vs 1 log2FoldChange	2.2 vs 1 Fold Change	2.2 vs 1 Adjusted p	Mean Cluster 2.1	Mean Cluster 2.2	2.1 vs 2.2 log2FoldChange	2.1 vs 2.2 Fold Change	2.1 vs 2.2 Adjusted p	Significant 2.1 vs 1	Significant 2.2 vs 1	Significant 2.1 vs 2.2
5282	Tmem176b	48.2694	355.18	-2.56708	-5.92607	1.0518e-06	27.1455	355.18	-3.21736	-9.30081	8.69692e-11	48.2694	27.1455	0.650281	1.56947	0.999949	Y	Y
9037	S100a4	34.4277	371.274	-2.89093	-7.41749	1.1599e-06	41.6739	371.274	-2.68735	-6.44128	4.9827e-06	34.4277	41.6739	-0.203583	-1.15155	0.999949	Y	Y
393	Capg	38.6567	282.004	-2.51743	-5.7256	1.51004e-06	54.4846	282.004	-2.14032	-4.40859	5.26922e-05	38.6567	54.4846	-0.377111	-1.29874	0.999949	Y	Y
1410	Tmem176a	52.4513	339.876	-2.41591	-5.33655	1.51004e-06	31.8695	339.876	-2.96313	-7.79812	1.19904e-09	52.4513	31.8695	0.547219	1.46127	0.999949	Y	Y
9257	Cxcr6	48.128	326.64	-2.44083	-5.42954	2.09639e-06	50.6925	326.64	-2.36829	-5.16329	4.9827e-06	48.128	50.6925	-0.0725407	-1.05157	0.999949	Y	Y
8717	Tcrg-C1	103.195	507.27	-2.09435	-4.27034	3.18809e-06	94.8842	507.27	-2.20781	-4.61972	8.40185e-07	103.195	94.8842	0.113456	1.08182	0.999949	Y	Y
10530	S100a6	202.779	1578	-2.5303	-5.77693	5.02094e-06	301.019	1578	-2.05992	-4.16963	0.000525497	202.779	301.019	-0.470385	-1.38548	0.999949	Y	Y
5983	Lgals3	54.2655	417.802	-2.51462	-5.71448	6.48986e-06	84.4004	417.802	-2.02015	-4.05627	0.000788165	54.2655	84.4004	-0.494471	-1.4088	0.999949	Y	Y
1355	Serpinb1a	14.843	119.919	-2.58247	-5.98963	1.10714e-05	13.1952	119.919	-2.70217	-6.50781	7.18447e-06	14.843	13.1952	0.119706	1.08651	0.999949	Y	Y
9038	Cd163l1	26.6173	172.169	-2.34814	-5.09166	2.656e-05	20.496	172.169	-2.57421	-5.95544	5.46499e-06	26.6173	20.496	0.226071	1.16965	0.999949	Y	Y
35	Rln3	14.6075	121.038	-2.5815	-5.9856	4.18828e-05	6.38288	121.038	-3.37643	-10.385	3.67992e-07	14.6075	6.38288	0.79493	1.73499	0.999949	Y	Y
1601	Ly6g5b	11.038	94.0643	-2.56095	-5.90097	8.11389e-05	10.9441	94.0643	-2.52334	-5.74911	0.000125812	11.038	10.9441	-0.0376116	-1.02641	0.999949	Y	Y
5807	Blk	11.8685	103.872	-2.58897	-6.01671	0.00011302	7.40459	103.872	-2.93873	-7.66735	1.68331e-05	11.8685	7.40459	0.349753	1.27434	0.999949	Y	Y
10755	Il17a	2.42672	60.9793	-3.23755	-9.43191	0.000207767	3.27284	60.9793	-2.99153	-7.9532	0.000443924	2.42672	3.27284	-0.246015	-1.18593	0.999949	Y	Y
2570	Cd82	85.377	316.785	-1.71575	-3.28466	0.000456471	103.844	316.785	-1.46762	-2.76566	0.00524686	85.377	103.844	-0.248123	-1.18766	0.999949	Y	Y
10529	Bcl2a1a	7.32729	73.5359	-2.55203	-5.8646	0.000770548	10.8851	73.5359	-2.26648	-4.81147	0.00415035	7.32729	10.8851	-0.285554	-1.21888	0.999949	Y	Y
5966	Ltb4r1	10.6316	81.394	-2.40829	-5.30845	0.000983185	4.13175	81.394	-3.10719	-8.61703	2.69023e-05	10.6316	4.13175	0.698898	1.62326	0.999949	Y	Y
1822	S100a10	354.366	1133.79	-1.54002	-2.90799	0.000983185	529.262	1133.79	-1.01465	-2.02041	0.111994	354.366	529.262	-0.525372	-1.4393	0.999949	Y
1358	Vim	41.537	174.748	-1.79897	-3.47972	0.00255149	64.1403	174.748	-1.29928	-2.46106	0.0918238	41.537	64.1403	-0.499693	-1.41391	0.999949	Y
5681	S100a11	233.489	937.557	-1.75266	-3.36979	0.00255149	371.203	937.557	-1.18095	-2.26726	0.146947	233.489	371.203	-0.571712	-1.48629	0.999949	Y
5545	Tppp3	4.25855	47.6801	-2.44943	-5.46199	0.00565777	7.77509	47.6801	-2.04574	-4.12886	0.0365598	4.25855	7.77509	-0.403684	-1.32288	0.999949	Y	Y
484	Klrb1c	7.82795	58.0882	-2.16208	-4.4756	0.00703864	21.2369	58.0882	-1.21872	-2.32741	0.483172	7.82795	21.2369	-0.943356	-1.923	0.999949	Y
10267	Kcnk1	9.34758	58.6294	-2.12901	-4.37416	0.00714796	7.24179	58.6294	-2.33504	-5.04565	0.00279075	9.34758	7.24179	0.206033	1.15351	0.999949	Y	Y
10818	Bcl2a1b	49.0822	227.84	-1.86279	-3.63711	0.00788603	28.5826	227.84	-2.50865	-5.69085	4.56029e-05	49.0822	28.5826	0.645855	1.56467	0.999949	Y	Y
6003	Jaml	15.8915	76.3913	-1.88988	-3.70604	0.00876599	14.4836	76.3913	-1.9718	-3.92258	0.00595582	15.8915	14.4836	0.0819207	1.05843	0.999949	Y	Y
3583	Pdcd1	25.1153	126.208	-1.93041	-3.81164	0.00977647	14.1131	126.208	-2.4426	-5.43622	0.00035125	25.1153	14.1131	0.512193	1.42622	0.999949	Y	Y
5300	Gpr183	29.9041	128.463	-1.76822	-3.40632	0.0113179	43.0213	128.463	-1.34074	-2.53282	0.134442	29.9041	43.0213	-0.427472	-1.34487	0.999949	Y
9686	Ramp1	142.711	406.469	-1.37563	-2.59481	0.0129782	71.3372	406.469	-2.26985	-4.82272	8.40185e-07	142.711	71.3372	0.894217	1.8586	0.999949	Y	Y
7462	Bhlhe40	20.1029	84.6001	-1.73068	-3.31885	0.0188572	26.9237	84.6001	-1.42802	-2.69077	0.100006	20.1029	26.9237	-0.302664	-1.23342	0.999949	Y
9441	Abi3bp	1.7847	33.0614	-2.6457	-6.25801	0.0192718	0.429456	33.0614	-2.97264	-7.84971	0.0121127	1.7847	0.429456	0.326935	1.25435	0.999949	Y	Y
919	1500009L16Rik	1.23692	30.4334	-2.52627	-5.76081	0.026495	5.36116	30.4334	-1.83521	-3.56824	0.181947	1.23692	5.36116	-0.69106	-1.61447	0.999949	Y
1060	Anxa2	36.6364	135.49	-1.58401	-2.99801	0.0267464	91.8191	135.49	-0.496896	-1.41117	0.999962	36.6364	91.8191	-1.08711	-2.12448	0.999949	Y
5488	Trdv4	8.06354	50.7368	-2.05828	-4.16489	0.0277677	3.80614	50.7368	-2.77229	-6.83189	0.0011928	8.06354	3.80614	0.714006	1.64035	0.999949	Y	Y
1356	Lgals1	400.592	1912.35	-1.7787	-3.43117	0.0277677	854.743	1912.35	-0.93511	-1.91204	0.881013	400.592	854.743	-0.84359	-1.79451	0.999949	Y
6719	Avpi1	23.5015	86.1705	-1.6168	-3.06694	0.0277677	14.4836	86.1705	-2.13285	-4.38584	0.0010442	23.5015	14.4836	0.516052	1.43004	0.999949	Y	Y
6837	Id2	124.487	345.553	-1.3209	-2.49821	0.0282779	199.825	345.553	-0.725765	-1.65378	0.774135	124.487	199.825	-0.595132	-1.51061	0.999949	Y
1550	Selenop	63.5365	178.925	-1.3476	-2.54489	0.0294519	33.9578	178.925	-2.09523	-4.27295	4.30596e-05	63.5365	33.9578	0.74763	1.67903	0.999949	Y	Y
525	Lysmd2	4.85345	34.3785	-1.96623	-3.90746	0.0318281	19.2525	34.3785	-0.723327	-1.65098	0.999962	4.85345	19.2525	-1.2429	-2.36674	0.999949	Y
8560	Cdkn1a	29.7332	101.471	-1.53651	-2.90093	0.0318281	23.6509	101.471	-1.84132	-3.58337	0.00493555	29.7332	23.6509	0.304803	1.23525	0.999949	Y	Y
8820	Sec11c	54.0947	154.045	-1.34545	-2.54109	0.0346142	57.4459	154.045	-1.2772	-2.42367	0.0617874	54.0947	57.4459	-0.0682525	-1.04845	0.999949	Y
11326	Smox	7.23305	44.8731	-1.94671	-3.85494	0.0397733	8.53016	44.8731	-1.76516	-3.39913	0.095807	7.23305	8.53016	-0.181544	-1.1341	0.999949	Y
820	Klrk1	56.9102	211.696	-1.56313	-2.95493	0.0479547	115.989	211.696	-0.749079	-1.68072	0.999962	56.9102	115.989	-0.814046	-1.75813	0.999949	Y
5806	Cstb	68.2486	188.76	-1.30916	-2.47796	0.0481892	66.9837	188.76	-1.36029	-2.56736	0.0365598	68.2486	66.9837	0.0511298	1.03608	0.999949	Y	Y
8726	Slc16a6	6.09037	37.2091	-1.91486	-3.77079	0.0516573	8.634	37.2091	-1.66116	-3.16271	0.142807	6.09037	8.634	-0.253704	-1.19226	0.999949
4684	Ikzf3	39.1103	123.664	-1.43484	-2.70352	0.0527413	43.0661	123.664	-1.34614	-2.5423	0.092013	39.1103	43.0661	-0.088705	-1.06342	0.999949
9059	Ncoa7	6.68527	37.7811	-1.84284	-3.58715	0.053161	13.0324	37.7811	-1.25058	-2.37937	0.496923	6.68527	13.0324	-0.592258	-1.5076	0.999949
9033	Samd11	9.75401	47.2453	-1.76423	-3.39693	0.0619924	11.4774	47.2453	-1.63509	-3.10607	0.111582	9.75401	11.4774	-0.129142	-1.09364	0.999949
4572	Il23r	7.42152	44.1269	-1.95073	-3.86569	0.0638175	1.71782	44.1269	-2.7632	-6.78899	0.00343565	7.42152	1.71782	0.812469	1.75621	0.999949		Y
1390	Rora	48.8172	141.17	-1.34229	-2.53554	0.0668633	42.8585	141.17	-1.50024	-2.8289	0.0270109	48.8172	42.8585	0.157948	1.1157	0.999949		Y
427	Acsbg1	2.37961	30.1171	-2.09919	-4.28467	0.0686452	4.72402	30.1171	-1.59471	-3.02034	0.40025	2.37961	4.72402	-0.504474	-1.41861	0.999949
1879	Acot9	9.9896	44.5012	-1.68951	-3.22547	0.0700617	15.0169	44.5012	-1.3026	-2.46674	0.344324	9.9896	15.0169	-0.386902	-1.30758	0.999949
10511	CAAA01147332.1	5.54258	32.7736	-1.83249	-3.56152	0.074684	10.7813	32.7736	-1.24537	-2.37079	0.58956	5.54258	10.7813	-0.587127	-1.50225	0.999949
475	Crip1	1291.1	3833.55	-1.35416	-2.55649	0.074684	1616.65	3833.55	-1.07848	-2.1118	0.313562	1291.1	1616.65	-0.275688	-1.21057	0.999949
4810	Fam110a	12.917	50.7368	-1.61402	-3.06103	0.0905394	6.81233	50.7368	-2.21767	-4.65142	0.0050716	12.917	6.81233	0.603653	1.51956	0.999949		Y
3537	Sept11	13.0112	48.2189	-1.53065	-2.88916	0.0979222	18.882	48.2189	-1.11576	-2.16709	0.513669	13.0112	18.882	-0.414889	-1.3332	0.999949
9592	Cd44	30.2634	103.305	-1.45496	-2.74149	0.106094	37.3794	103.305	-1.24672	-2.37301	0.275173	30.2634	37.3794	-0.20824	-1.15528	0.999949
1220	Anxa1	3.56941	26.056	-1.78435	-3.44464	0.129093	12.3363	26.056	-0.809584	-1.75271	0.999962	3.56941	12.3363	-0.97477	-1.96533	0.999949
3477	Areg	4.80633	34.2956	-1.89767	-3.7261	0.140677	1.98447	34.2956	-2.39812	-5.27116	0.0270109	4.80633	1.98447	0.500457	1.41466	0.999949		Y
3953	Myo1e	2.97451	24.3955	-1.85206	-3.61015	0.145095	5.68677	24.3955	-1.38888	-2.61876	0.58956	2.97451	5.68677	-0.463177	-1.37857	0.999949
1799	Atf3	10.9909	44.558	-1.5742	-2.97771	0.151441	9.75956	44.558	-1.7554	-3.37619	0.0757873	10.9909	9.75956	0.181196	1.13382	0.999949
822	Plp2	14.1539	51.4274	-1.46716	-2.76476	0.173748	16.5719	51.4274	-1.33561	-2.52382	0.289898	14.1539	16.5719	-0.131549	-1.09547	0.999949
908	Slc6a13	14.419	61.4612	-1.62276	-3.07963	0.181207	2.84339	61.4612	-2.83914	-7.15592	0.000769622	14.419	2.84339	1.21638	2.32363	0.999949		Y
1096	Rbpms2	3.61653	24.7093	-1.80285	-3.4891	0.191057	3.53949	24.7093	-1.846	-3.59501	0.156171	3.61653	3.53949	0.0431436	1.03036	0.999949
5689	Rnase4	4.80633	29.2573	-1.77353	-3.4189	0.191057	3.11003	29.2573	-2.11056	-4.3186	0.0612685	4.80633	3.11003	0.337032	1.26316	0.999949
825	Aqp3	10.2547	44.9323	-1.57763	-2.98479	0.191057	10.8851	44.9323	-1.59008	-3.01065	0.175067	10.2547	10.8851	0.0124455	1.00866	0.999949
6461	Tmem154	4.75921	29.5167	-1.6962	-3.24046	0.194811	7.93789	29.5167	-1.32451	-2.50448	0.613798	4.75921	7.93789	-0.37169	-1.29387	0.999949
2206	Anxa5	6.73239	30.7188	-1.55757	-2.94357	0.194811	14.158	30.7188	-0.903274	-1.87031	0.999962	6.73239	14.158	-0.654294	-1.57385	0.999949
2963	Maf	39.3282	116.606	-1.31247	-2.48367	0.21615	14.7502	116.606	-2.3822	-5.21332	0.000368518	39.3282	14.7502	1.06973	2.09904	0.999949		Y
9032	Gcnt2	6.09037	28.6012	-1.60714	-3.04647	0.24593	3.96895	28.6012	-1.94414	-3.84807	0.0841136	6.09037	3.96895	0.336998	1.26313	0.999949
1957	Igf1r	12.275	42.4428	-1.42872	-2.69208	0.250939	6.64952	42.4428	-2.06694	-4.18996	0.0183373	12.275	6.64952	0.638212	1.5564	0.999949		Y
9228	Tasp1	11.5387	42.4131	-1.46823	-2.76683	0.256202	5.25731	42.4131	-2.12938	-4.37531	0.0191812	11.5387	5.25731	0.66115	1.58134	0.999949		Y
3466	Scpep1	12.4163	41.4136	-1.39595	-2.63162	0.264511	7.50844	41.4136	-1.9092	-3.75602	0.0343735	12.4163	7.50844	0.513252	1.42726	0.999949		Y
5286	H1f0	2.97451	22.9684	-1.67044	-3.18311	0.277304	5.79061	22.9684	-1.31708	-2.49161	0.718792	2.97451	5.79061	-0.353359	-1.27753	0.999949
10677	Tnfsf11	8.51709	34.6899	-1.51946	-2.86683	0.293898	3.96895	34.6899	-2.13413	-4.38973	0.0322944	8.51709	3.96895	0.614676	1.53121	0.999949		Y
2617	Podnl1	13.6532	47.6432	-1.41987	-2.67562	0.308945	5.95342	47.6432	-2.17201	-4.5065	0.0139726	13.6532	5.95342	0.752135	1.68428	0.999949		Y
1584	Ccr2	28.196	97.7251	-1.39055	-2.62179	0.310012	12.6619	97.7251	-2.13082	-4.37965	0.0111153	28.196	12.6619	0.740264	1.67048	0.999949		Y
4879	Emp1	9.80113	32.8625	-1.32977	-2.51363	0.37037	10.9441	32.8625	-1.18778	-2.27802	0.583109	9.80113	10.9441	-0.141992	-1.10343	0.999949
6323	Camk2n1	11.3502	48.0187	-1.51387	-2.85575	0.37733	1.98447	48.0187	-2.65631	-6.30419	0.00505901	11.3502	1.98447	1.14244	2.20754	0.999949		Y
8141	Ero1l	12.6814	44.3306	-1.36232	-2.57099	0.420232	5.84958	44.3306	-1.94152	-3.84109	0.054319	12.6814	5.84958	0.579192	1.49401	0.999949
253	Pclaf	1.23692	10.7836	-1.35503	-2.55802	0.420495	22.6292	10.7836	0.710466	1.63633	0.999962	1.23692	22.6292	-2.0655	-4.18578	0.999949
11581	Il2ra	8.46997	30.5174	-1.34267	-2.53621	0.476944	6.11623	30.5174	-1.57355	-2.97636	0.243575	8.46997	6.11623	0.230873	1.17355	0.999949
10186	Nebl	4.85345	20.8211	-1.38601	-2.61355	0.514258	6.22007	20.8211	-1.26219	-2.3986	0.700143	4.85345	6.22007	-0.123817	-1.08961	0.999949
7805	Il1r1	9.01776	32.519	-1.34901	-2.54737	0.573246	1.98447	32.519	-2.36544	-5.1531	0.0213847	9.01776	1.98447	1.01643	2.02291	0.999949		Y
7368	Espn	6.09037	24.3078	-1.37656	-2.59649	0.57673	2.84339	24.3078	-1.85	-3.60501	0.142945	6.09037	2.84339	0.473442	1.38842	0.999949
1569	H2-Ab1	12.1336	52.349	-1.3193	-2.49545	0.686076	6.05726	52.349	-1.83171	-3.55959	0.111994	12.1336	6.05726	0.512408	1.42643	0.999949
11655	Bcl2a1d	0	13.9565	-2.16224	-4.47608	#N/A	2.41393	13.9565	-1.45702	-2.7454	#N/A	0	2.41393	-0.705217	-1.63039	0.999949	#N/A	#N/A
1859	Fam83a	0.594901	14.3852	-1.95579	-3.87928	#N/A	1.12556	14.3852	-1.85669	-3.62175	#N/A	0.594901	1.12556	-0.0991009	-1.07111	0.999949	#N/A	#N/A
1400	Asb2	1.83182	18.2747	-1.89215	-3.71188	#N/A	2.84339	18.2747	-1.62524	-3.08494	#N/A	1.83182	2.84339	-0.266906	-1.20322	0.999949	#N/A	#N/A
5283	Adam8	2.42672	21.4772	-1.80744	-3.5002	#N/A	3.00619	21.4772	-1.57927	-2.98818	0.456833	2.42672	3.00619	-0.228169	-1.17135	0.999949	#N/A
5270	Rorc	3.06874	21.1633	-1.80064	-3.48376	#N/A	1.55502	21.1633	-2.17166	-4.50543	0.0914183	3.06874	1.55502	0.37102	1.29327	0.999949	#N/A
5237	Gm9961	0.594901	11.7252	-1.74772	-3.35828	#N/A	0.429456	11.7252	-1.74563	-3.35341	#N/A	0.594901	0.429456	-0.00209259	-1.00145	0.999949	#N/A	#N/A
5548	AC163354.1	1.1898	14.7595	-1.7165	-3.28638	#N/A	0	14.7595	-2.04602	-4.12965	#N/A	1.1898	0	0.329519	1.25659	0.999949	#N/A	#N/A
7858	Fam213a	3.66364	21.45	-1.65627	-3.152	#N/A	2.68058	21.45	-1.92444	-3.79589	0.134442	3.66364	2.68058	0.268172	1.20428	0.999949	#N/A
6912	Ccr10	2.56808	18.8739	-1.60005	-3.03155	#N/A	0.858912	18.8739	-1.90121	-3.73526	#N/A	2.56808	0.858912	0.301153	1.23213	0.999949	#N/A	#N/A
9144	Mpped2	0.594901	9.92375	-1.55203	-2.9323	#N/A	0.858912	9.92375	-1.40527	-2.64867	#N/A	0.594901	0.858912	-0.146764	-1.10708	0.999949	#N/A	#N/A
2434	Clnk	2.37961	16.4733	-1.55185	-2.93194	#N/A	7.93789	16.4733	-0.749945	-1.68173	0.999962	2.37961	7.93789	-0.80191	-1.74341	0.999949	#N/A
9135	Dock5	0.594901	9.60991	-1.54926	-2.92668	#N/A	0.429456	9.60991	-1.54997	-2.92811	#N/A	0.594901	0.429456	0.000704479	1.00049	0.999949	#N/A	#N/A
1800	Fah	0.594901	9.55307	-1.52834	-2.88454	#N/A	0.429456	9.55307	-1.52938	-2.88662	#N/A	0.594901	0.429456	0.00103676	1.00072	0.999949	#N/A	#N/A
6902	Il17re	4.16431	22.6509	-1.5259	-2.87966	#N/A	0.429456	22.6509	-2.26492	-4.80628	0.065163	4.16431	0.429456	0.739021	1.66904	0.999949	#N/A
3384	Cyp4f16	2.47384	14.7571	-1.5173	-2.86255	#N/A	1.98447	14.7571	-1.62583	-3.0862	#N/A	2.47384	1.98447	0.10853	1.07813	0.999949	#N/A	#N/A
8446	Hbegf	3.02162	16.9873	-1.50232	-2.83298	#N/A	1.98447	16.9873	-1.72089	-3.29639	#N/A	3.02162	1.98447	0.218568	1.16358	0.999949	#N/A	#N/A
10981	Mgll	0.642019	10.1523	-1.50081	-2.83002	#N/A	1.71782	10.1523	-1.13558	-2.19707	#N/A	0.642019	1.71782	-0.365232	-1.28809	0.999949	#N/A	#N/A
7486	Prr29	4.80633	22.7374	-1.48512	-2.7994	#N/A	0.858912	22.7374	-2.21025	-4.62754	0.0841273	4.80633	0.858912	0.725127	1.65305	0.999949	#N/A
2564	5830411N06Rik	2.37961	16.1298	-1.47861	-2.78681	#N/A	1.71782	16.1298	-1.5335	-2.89487	#N/A	2.37961	1.71782	0.0548844	1.03878	0.999949	#N/A	#N/A
3375	Zbtb16	1.87894	14.1839	-1.4758	-2.78138	#N/A	4.56121	14.1839	-0.933229	-1.90954	#N/A	1.87894	4.56121	-0.542573	-1.45657	0.999949	#N/A	#N/A
7439	Paox	1.23692	10.4674	-1.46354	-2.75784	#N/A	0	10.4674	-1.82372	-3.53993	#N/A	1.23692	0	0.360181	1.28359	0.999949	#N/A	#N/A
2433	Calca	1.23692	10.5526	-1.46141	-2.75377	#N/A	0.429456	10.5526	-1.64221	-3.12144	#N/A	1.23692	0.429456	0.180802	1.13351	0.999949	#N/A	#N/A
5292	Zdhhc2	4.30566	19.5917	-1.45545	-2.74242	#N/A	3.96895	19.5917	-1.5226	-2.87308	0.396168	4.30566	3.96895	0.0671459	1.04764	0.999949	#N/A
9200	Bik	4.25855	19.8771	-1.44412	-2.72098	#N/A	1.71782	19.8771	-1.83732	-3.57346	0.196348	4.25855	1.71782	0.393199	1.3133	0.999949	#N/A
10679	Il17f	2.47384	13.6995	-1.44391	-2.72057	#N/A	0.429456	13.6995	-1.92915	-3.8083	#N/A	2.47384	0.429456	0.485238	1.39982	0.999949	#N/A	#N/A
9166	Kcnk7	1.83182	12.1551	-1.42186	-2.6793	#N/A	4.66505	12.1551	-0.936953	-1.91448	#N/A	1.83182	4.66505	-0.484905	-1.39949	0.999949	#N/A	#N/A
5302	Nefl	0.594901	8.60913	-1.40492	-2.64802	#N/A	0	8.60913	-1.57619	-2.98182	#N/A	0.594901	0	0.171277	1.12605	0.999949	#N/A	#N/A
8818	Sdc1	2.47384	13.7267	-1.40248	-2.64355	#N/A	1.98447	13.7267	-1.50628	-2.84076	#N/A	2.47384	1.98447	0.103798	1.0746	0.999949	#N/A	#N/A
4756	Crip2	3.71076	18.5353	-1.40135	-2.64149	#N/A	6.38288	18.5353	-1.01285	-2.0179	0.999962	3.71076	6.38288	-0.388496	-1.30903	0.999949	#N/A
3294	Ttc39c	2.37961	14.5298	-1.37261	-2.58938	#N/A	12.8696	14.5298	-0.188272	-1.1394	0.999962	2.37961	12.8696	-1.18434	-2.27259	0.999949	#N/A
7079	Pde5a	3.02162	14.8436	-1.36976	-2.58427	#N/A	1.55502	14.8436	-1.72345	-3.30226	#N/A	3.02162	1.55502	0.353694	1.27783	0.999949	#N/A	#N/A
5171	Cxcl2	4.80633	21.1373	-1.36886	-2.58266	#N/A	1.55502	21.1373	-1.99815	-3.99486	0.1164	4.80633	1.55502	0.629291	1.5468	0.999949	#N/A
4812	Tnfsf14	3.06874	14.6434	-1.34611	-2.54226	#N/A	9.06345	14.6434	-0.54469	-1.45871	0.999962	3.06874	9.06345	-0.801424	-1.74282	0.999949	#N/A
9339	Gstm5	0	7.0363	-1.3404	-2.53222	#N/A	0	7.0363	-1.31835	-2.4938	#N/A	0	0	-0.0220547	-1.0154	0.999949	#N/A	#N/A
935	Nqo2	1.7847	11.7844	-1.32171	-2.49962	#N/A	1.55502	11.7844	-1.3993	-2.63773	#N/A	1.7847	1.55502	0.0775875	1.05525	0.999949	#N/A	#N/A
6023	Sh3bgrl2	0.594901	8.03587	-1.314	-2.4863	#N/A	0.858912	8.03587	-1.17867	-2.26367	#N/A	0.594901	0.858912	-0.135338	-1.09835	0.999949	#N/A	#N/A
2492	Arg1	0	6.69162	-1.31294	-2.48447	#N/A	0.429456	6.69162	-1.13912	-2.20247	#N/A	0	0.429456	-0.173817	-1.12804	0.999949	#N/A	#N/A
836	Ap1s2	8.56421	29.3165	-1.30775	-2.47555	0.425459	12.6029	29.3165	-0.976722	-1.96799	0.981213	8.56421	12.6029	-0.331026	-1.25791	0.999949
6929	Nenf	2.42672	12.9285	-1.30575	-2.47212	#N/A	3.53949	12.9285	-1.11824	-2.17083	#N/A	2.42672	3.53949	-0.187502	-1.13879	0.999949	#N/A	#N/A
7795	Plin2	4.30566	17.1034	-1.30016	-2.46257	#N/A	3.96895	17.1034	-1.36757	-2.58036	0.58956	4.30566	3.96895	0.0674065	1.04783	0.999949	#N/A
9068	Samsn1	47.4094	131.67	-1.2987	-2.46007	0.078234	47.1979	131.67	-1.32241	-2.50084	0.0757873	47.4094	47.1979	0.0237121	1.01657	0.999949
9698	Smyd2	7.28017	25.5111	-1.29829	-2.45937	0.573246	5.25731	25.5111	-1.53566	-2.8992	0.301822	7.28017	5.25731	0.237368	1.17884	0.999949
819	Antxr2	3.06874	14.6422	-1.29725	-2.4576	#N/A	8.90065	14.6422	-0.585899	-1.50097	0.999962	3.06874	8.90065	-0.711353	-1.63734	0.999949	#N/A
2489	Cst3	71.6295	201.818	-1.29151	-2.44784	0.105661	79.5866	201.818	-1.18243	-2.26959	0.184205	71.6295	79.5866	-0.109077	-1.07854	0.999949
104	2210011C24Rik	0.594901	7.60835	-1.28991	-2.44513	#N/A	1.55502	7.60835	-1.05381	-2.076	#N/A	0.594901	1.55502	-0.236101	-1.17781	0.999949	#N/A	#N/A
6764	Naga	0	6.74967	-1.28792	-2.44176	#N/A	1.71782	6.74967	-0.761161	-1.69485	#N/A	0	1.71782	-0.526762	-1.44069	0.999949	#N/A	#N/A
3225	Eif4e3	11.038	34.7788	-1.28657	-2.43947	0.420495	9.49291	34.7788	-1.46384	-2.75842	0.233872	11.038	9.49291	0.177272	1.13074	0.999949
5680	Klrb1b	3.66364	15.2723	-1.28629	-2.43899	#N/A	2.84339	15.2723	-1.40591	-2.64984	#N/A	3.66364	2.84339	0.119622	1.08645	0.999949	#N/A	#N/A
1803	Ccr6	0.594901	8.37934	-1.28145	-2.43084	#N/A	2.25112	8.37934	-0.970458	-1.95946	#N/A	0.594901	2.25112	-0.310995	-1.24056	0.999949	#N/A	#N/A
10672	Tnfrsf25	16.5335	48.7341	-1.2732	-2.41697	0.305086	15.0169	48.7341	-1.41106	-2.65932	0.181077	16.5335	15.0169	0.137861	1.10027	0.999949
8480	Rasa4	2.42672	12.0402	-1.27042	-2.41232	#N/A	0.858912	12.0402	-1.5828	-2.99551	#N/A	2.42672	0.858912	0.312384	1.24176	0.999949	#N/A	#N/A
7080	Nr1d1	1.87894	10.4958	-1.26924	-2.41035	#N/A	3.11003	10.4958	-1.05112	-2.07214	#N/A	1.87894	3.11003	-0.218119	-1.16322	0.999949	#N/A	#N/A
398	Ablim3	0	6.4062	-1.26858	-2.40924	#N/A	0	6.4062	-1.24763	-2.37451	#N/A	0	0	-0.0209473	-1.01463	0.999949	#N/A	#N/A
9957	St6galnac3	20.1972	58.0005	-1.26786	-2.40805	0.249911	17.7564	58.0005	-1.38796	-2.61708	0.153712	20.1972	17.7564	0.120092	1.0868	0.999949
2156	Ckb	4.90056	21.2178	-1.26704	-2.40667	#N/A	2.14728	21.2178	-1.61495	-3.06301	0.369416	4.90056	2.14728	0.347916	1.27272	0.999949	#N/A
3722	Fgl2	12.6343	41.5545	-1.26685	-2.40635	0.49731	15.713	41.5545	-1.09502	-2.13616	0.772045	12.6343	15.713	-0.171826	-1.12648	0.999949
9147	Sdc4	31.1705	98.7368	-1.26625	-2.40535	0.547851	7.50844	98.7368	-2.54727	-5.84527	0.0012512	31.1705	7.50844	1.28102	2.43011	0.999949		Y
6950	Nfil3	18.3653	53.0238	-1.26505	-2.40335	0.277766	16.0386	53.0238	-1.40687	-2.65162	0.157966	18.3653	16.0386	0.141823	1.1033	0.999949
7281	Osbpl3	3.61653	15.7579	-1.26504	-2.40334	#N/A	6.54568	15.7579	-0.799807	-1.74087	0.999962	3.61653	6.54568	-0.465232	-1.38054	0.999949	#N/A
1880	Cd83	1.1898	9.4678	-1.26406	-2.40171	#N/A	1.55502	9.4678	-1.19799	-2.2942	#N/A	1.1898	1.55502	-0.066073	-1.04686	0.999949	#N/A	#N/A
10653	Tnf	19.2724	59.2051	-1.25706	-2.39008	0.456392	12.0696	59.2051	-1.70816	-3.26744	0.0868243	19.2724	12.0696	0.451101	1.36708	0.999949
83	1810011H11Rik	1.23692	10.0943	-1.24931	-2.37727	#N/A	2.14728	10.0943	-0.974426	-1.96486	#N/A	1.23692	2.14728	-0.27488	-1.20989	0.999949	#N/A	#N/A
2442	Crmp1	3.71076	14.5854	-1.24878	-2.37641	#N/A	0.429456	14.5854	-1.96808	-3.91246	#N/A	3.71076	0.429456	0.719294	1.64638	0.999949	#N/A	#N/A
2881	Dkkl1	15.2024	45.6156	-1.24811	-2.3753	0.470185	9.75956	45.6156	-1.74472	-3.3513	0.0757873	15.2024	9.75956	0.49661	1.41089	0.999949
7107	Nrp1	1.7847	10.8973	-1.24424	-2.36893	#N/A	0.858912	10.8973	-1.41152	-2.66016	#N/A	1.7847	0.858912	0.16728	1.12294	0.999949	#N/A	#N/A
4151	Gm15417	1.23692	8.58071	-1.24264	-2.36631	#N/A	1.55502	8.58071	-1.18426	-2.27246	#N/A	1.23692	1.55502	-0.0583798	-1.0413	0.999949	#N/A	#N/A
1468	Bri3bp	4.3999	17.1602	-1.24188	-2.36507	#N/A	4.99067	17.1602	-1.06643	-2.09425	0.999962	4.3999	4.99067	-0.175449	-1.12932	0.999949	#N/A
6894	Ndufs5	41.3662	111.832	-1.23707	-2.35719	0.140677	65.6953	111.832	-0.698961	-1.62334	0.999962	41.3662	65.6953	-0.53811	-1.45207	0.999949
10936	Tspan17	0	7.00788	-1.23155	-2.34818	#N/A	2.25112	7.00788	-0.763788	-1.69794	#N/A	0	2.25112	-0.467758	-1.38296	0.999949	#N/A	#N/A
7378	Pard3	4.85345	18.3599	-1.23074	-2.34687	#N/A	2.68058	18.3599	-1.6654	-3.17202	0.274919	4.85345	2.68058	0.434666	1.3516	0.999949	#N/A
7074	Npnt	0	6.14921	-1.2298	-2.34534	#N/A	0	6.14921	-1.20944	-2.31247	#N/A	0	0	-0.020362	-1.01421	0.999949	#N/A	#N/A
100	2010300C02Rik	2.42672	12.1823	-1.22839	-2.34305	#N/A	5.68677	12.1823	-0.672583	-1.59392	#N/A	2.42672	5.68677	-0.555808	-1.46999	0.999949	#N/A	#N/A
3838	Furin	32.5487	99.5991	-1.22357	-2.33523	0.562448	15.2835	99.5991	-1.98082	-3.94717	0.0266967	32.5487	15.2835	0.757252	1.69027	0.999949		Y
1483	Bspry	0.642019	7.46383	-1.21741	-2.32529	#N/A	5.79061	7.46383	-0.319442	-1.24785	#N/A	0.642019	5.79061	-0.897969	-1.86344	0.999949	#N/A
181	3830406C13Rik	11.5387	34.8072	-1.21525	-2.32181	0.470185	17.5936	34.8072	-0.78595	-1.72423	0.999962	11.5387	17.5936	-0.429298	-1.34658	0.999949
993	Arl11	0	5.89221	-1.21183	-2.31631	#N/A	0.429456	5.89221	-1.03595	-2.05046	#N/A	0	0.429456	-0.175882	-1.12965	0.999949	#N/A	#N/A
473	Acot7	16.6277	46.6176	-1.21076	-2.31459	0.304913	34.6988	46.6176	-0.403772	-1.32296	0.999962	16.6277	34.6988	-0.806983	-1.74955	0.999949
4604	Gng2	12.7285	37.838	-1.21067	-2.31445	0.529663	10.5146	37.838	-1.37223	-2.58871	0.330143	12.7285	10.5146	0.161567	1.1185	0.999949
11750	Zfp367	2.47384	11.6411	-1.20729	-2.30904	#N/A	9.06345	11.6411	-0.29337	-1.2255	#N/A	2.47384	9.06345	-0.91392	-1.88416	0.999949	#N/A
2969	Dok2	24.0493	65.2974	-1.20547	-2.30613	0.197936	64.1992	65.2974	-0.0394651	-1.02773	0.999962	24.0493	64.1992	-1.16601	-2.2439	0.999949
6690	Myadm	3.61653	15.7887	-1.20149	-2.29977	#N/A	5.36116	15.7887	-1.02495	-2.03489	0.999962	3.61653	5.36116	-0.176539	-1.13017	0.999949	#N/A
2357	Coro2b	1.7847	10.3537	-1.19886	-2.29559	#N/A	0.858912	10.3537	-1.36671	-2.57881	#N/A	1.7847	0.858912	0.167844	1.12338	0.999949	#N/A	#N/A
2880	Dkk3	2.42672	11.3817	-1.19569	-2.29054	#N/A	1.55502	11.3817	-1.41374	-2.66427	#N/A	2.42672	1.55502	0.218047	1.16316	0.999949	#N/A	#N/A
7825	Plxnd1	1.83182	9.86691	-1.19559	-2.29039	#N/A	4.23559	9.86691	-0.804971	-1.74711	#N/A	1.83182	4.23559	-0.39062	-1.31096	0.999949	#N/A	#N/A
10675	Tnfrsf9	6.13748	21.219	-1.19496	-2.28939	0.686076	10.9441	21.219	-0.674321	-1.59585	0.999962	6.13748	10.9441	-0.520641	-1.43459	0.999949
147	2610524H06Rik	1.28404	9.12433	-1.1897	-2.28105	#N/A	18.2307	9.12433	0.608621	1.5248	0.999962	1.28404	18.2307	-1.79832	-3.47815	0.999949	#N/A
12011	Zp1	0.642019	7.23646	-1.18896	-2.27989	#N/A	1.12556	7.23646	-1.10041	-2.14415	#N/A	0.642019	1.12556	-0.0885582	-1.06331	0.999949	#N/A	#N/A
5863	Lmna	31.3766	83.6562	-1.18831	-2.27886	0.310618	23.2355	83.6562	-1.45117	-2.73429	0.103237	31.3766	23.2355	0.262854	1.19985	0.999949
9959	St6galnac6	2.97451	13.4425	-1.1879	-2.27822	#N/A	0.429456	13.4425	-1.72916	-3.31536	#N/A	2.97451	0.429456	0.541259	1.45524	0.999949	#N/A	#N/A
8830	Rpe	0	5.74889	-1.18316	-2.27074	#N/A	5.42012	5.74889	-0.0185443	-1.01294	#N/A	0	5.42012	-1.16462	-2.24174	0.999949	#N/A
5719	Krt83	26.476	68.7249	-1.18064	-2.26677	0.314701	11.3735	68.7249	-2.05312	-4.15003	0.00361735	26.476	11.3735	0.872481	1.83081	0.999949		Y
7754	Plcb4	3.75788	14.1851	-1.17739	-2.26167	#N/A	1.12556	14.1851	-1.78866	-3.45494	#N/A	3.75788	1.12556	0.611273	1.52761	0.999949	#N/A	#N/A
11503	Xlr4c	7.23305	23.5096	-1.17631	-2.25998	0.686076	10.3518	23.5096	-0.87225	-1.83052	0.999962	7.23305	10.3518	-0.304059	-1.23461	0.999949
1728	Ccdc50	4.80633	18.219	-1.17579	-2.25916	0.736254	8.69296	18.219	-0.658652	-1.57861	0.999962	4.80633	8.69296	-0.517136	-1.43111	0.999949
11055	Tyms	0	5.20527	-1.17492	-2.25781	#N/A	5.09451	5.20527	-0.101324	-1.07276	#N/A	0	5.09451	-1.0736	-2.10468	0.999949	#N/A
3664	Fbxo6	3.66364	13.9281	-1.17181	-2.25295	#N/A	11.0479	13.9281	-0.297242	-1.22879	0.999962	3.66364	11.0479	-0.87457	-1.83346	0.999949	#N/A
9471	Slc25a24	3.66364	14.6434	-1.17142	-2.25233	#N/A	6.70849	14.6434	-0.651714	-1.57103	0.999962	3.66364	6.70849	-0.519705	-1.43366	0.999949	#N/A
597	Ager	0.594901	10.6131	-1.16882	-2.24828	#N/A	6.48672	10.6131	-0.398532	-1.31817	#N/A	0.594901	6.48672	-0.770293	-1.70562	0.999949	#N/A
5059	Hnrnpll	7.82795	24.9687	-1.16758	-2.24635	0.736254	6.38288	24.9687	-1.34316	-2.53706	0.521708	7.82795	6.38288	0.175578	1.12942	0.999949
8473	Rarg	11.6801	33.0886	-1.16517	-2.24259	0.667244	6.64952	33.0886	-1.73563	-3.33025	0.103574	11.6801	6.64952	0.570463	1.485	0.999949
482	Acpp	4.35278	15.7579	-1.16436	-2.24133	#N/A	4.99067	15.7579	-0.985889	-1.98053	0.999962	4.35278	4.99067	-0.178468	-1.13168	0.999949	#N/A
7386	Parp1	6.82662	21.3066	-1.16372	-2.24034	0.691991	8.95961	21.3066	-0.874952	-1.83395	0.999962	6.82662	8.95961	-0.288767	-1.2216	0.999949
9792	Sox13	4.9948	16.7883	-1.16282	-2.23894	#N/A	3.27284	16.7883	-1.39597	-2.63166	0.553304	4.9948	3.27284	0.233156	1.1754	0.999949	#N/A
8035	Ppt2	13.0112	35.8364	-1.1619	-2.23752	0.541879	10.9441	35.8364	-1.29683	-2.45689	0.368859	13.0112	10.9441	0.134931	1.09804	0.999949
8805	Rnh1	14.5603	41.2418	-1.16113	-2.23633	0.545641	18.823	41.2418	-0.94242	-1.92175	0.945686	14.5603	18.823	-0.218714	-1.1637	0.999949
10298	Tekt2	0	5.40542	-1.16038	-2.23517	#N/A	0.429456	5.40542	-0.985369	-1.97982	#N/A	0	0.429456	-0.175015	-1.12898	0.999949	#N/A	#N/A
10898	Trp53i13	6.92086	21.765	-1.15978	-2.23424	0.716038	9.06345	21.765	-0.94989	-1.93173	0.999962	6.92086	9.06345	-0.209894	-1.1566	0.999949
9411	Sla	16.6749	44.5012	-1.15744	-2.23062	0.420232	21.8882	44.5012	-0.823303	-1.76945	0.999962	16.6749	21.8882	-0.33414	-1.26063	0.999949
3327	Epb41l2	1.1898	7.95061	-1.15581	-2.22809	#N/A	1.98447	7.95061	-0.968715	-1.9571	#N/A	1.1898	1.98447	-0.187095	-1.13847	0.999949	#N/A	#N/A
47	1700012B07Rik	1.23692	8.12355	-1.14598	-2.21297	#N/A	0.429456	8.12355	-1.32525	-2.50576	#N/A	1.23692	0.429456	0.179267	1.13231	0.999949	#N/A	#N/A
3786	Fos	103.948	257.296	-1.13895	-2.20221	0.222452	103.709	257.296	-1.12307	-2.1781	0.243726	103.948	103.709	-0.0158807	-1.01107	0.999949
11570	Zan	2.37961	11.2692	-1.12892	-2.18694	#N/A	2.84339	11.2692	-1.01466	-2.02043	#N/A	2.37961	2.84339	-0.114253	-1.08241	0.999949	#N/A	#N/A
9258	Serpinb6a	9.20623	26.5131	-1.12694	-2.18395	0.704913	9.75956	26.5131	-1.13627	-2.19812	0.735859	9.20623	9.75956	0.00933086	1.00649	0.999949
994	Arl13b	2.56808	11.2396	-1.11932	-2.17244	#N/A	8.36735	11.2396	-0.306794	-1.23696	#N/A	2.56808	8.36735	-0.812521	-1.75628	0.999949	#N/A
4965	Hilpda	29.7332	72.6155	-1.11449	-2.16518	0.317017	23.0137	72.6155	-1.38678	-2.61495	0.095807	29.7332	23.0137	0.272294	1.20773	0.999949
2567	Cxcr3	10.5374	30.8289	-1.11157	-2.16081	0.704913	17.9782	30.8289	-0.524326	-1.43826	0.999962	10.5374	17.9782	-0.587244	-1.50237	0.999949
5015	Hk2	21.1043	57.9721	-1.10927	-2.15737	0.736254	9.59675	57.9721	-1.9265	-3.80131	0.0386405	21.1043	9.59675	0.817225	1.76201	0.999949		Y
6060	Manf	45.0769	107.194	-1.10894	-2.15687	0.191057	50.2631	107.194	-0.962988	-1.94934	0.386205	45.0769	50.2631	-0.14595	-1.10646	0.999949
5959	Lsp1	120.076	277.535	-1.10885	-2.15673	0.0645063	160.06	277.535	-0.732151	-1.66111	0.603268	120.076	160.06	-0.376696	-1.29836	0.999949
3460	Fabp5	6.7795	20.1626	-1.10884	-2.15672	0.736254	11.0479	20.1626	-0.694288	-1.61809	0.999962	6.7795	11.0479	-0.414553	-1.33289	0.999949
7960	Ppil1	3.66364	13.099	-1.10755	-2.15479	#N/A	9.22626	13.099	-0.364355	-1.28731	0.999962	3.66364	9.22626	-0.743192	-1.67388	0.999949	#N/A
10090	Susd3	5.5897	17.474	-1.10401	-2.14952	0.777212	10.189	17.474	-0.628421	-1.54587	0.999962	5.5897	10.189	-0.475594	-1.39049	0.999949
10516	Tmem161a	1.23692	7.63677	-1.10321	-2.14832	#N/A	9.75956	7.63677	0.148218	1.1082	#N/A	1.23692	9.75956	-1.25143	-2.38077	0.999949	#N/A
9600	Slc7a6os	33.7738	87.9635	-1.10057	-2.1444	0.61876	25.7533	87.9635	-1.35354	-2.55538	0.279723	33.7738	25.7533	0.252968	1.19166	0.999949
5542	Kcnc1	1.1898	7.63677	-1.10027	-2.14396	#N/A	1.98447	7.63677	-0.914534	-1.88496	#N/A	1.1898	1.98447	-0.185741	-1.1374	0.999949	#N/A	#N/A
5276	Il12rb1	1.7847	9.4666	-1.09927	-2.14246	#N/A	1.28837	9.4666	-1.14526	-2.21187	#N/A	1.7847	1.28837	0.0459987	1.0324	0.999949	#N/A	#N/A
1383	Bet1	6.13748	19.3916	-1.0984	-2.14117	0.766841	13.1362	19.3916	-0.496635	-1.41092	0.999962	6.13748	13.1362	-0.601767	-1.51757	0.999949
8647	Rgcc	30.9054	79.1675	-1.09773	-2.14017	0.545641	27.7237	79.1675	-1.2643	-2.4021	0.307763	30.9054	27.7237	0.166572	1.12239	0.999949
10948	Tspo	139.601	319.755	-1.09619	-2.1379	0.0709921	169.983	319.755	-0.838282	-1.78792	0.366742	139.601	169.983	-0.25791	-1.19575	0.999949
3852	Fxyd7	1.1898	7.98024	-1.09404	-2.13471	#N/A	0.858912	7.98024	-1.12282	-2.17772	#N/A	1.1898	0.858912	0.0287754	1.02015	0.999949	#N/A	#N/A
1142	Atp2b4	7.23305	22.0504	-1.09253	-2.13248	0.844862	6.97514	22.0504	-1.07358	-2.10464	0.970298	7.23305	6.97514	-0.0189563	-1.01323	0.999949
10164	Tagln2	175.454	398.798	-1.0908	-2.12992	0.0619924	230.687	398.798	-0.735247	-1.66468	0.547421	175.454	230.687	-0.355554	-1.27948	0.999949
2384	Cpd	0.594901	6.40741	-1.08766	-2.12529	#N/A	1.98447	6.40741	-0.744136	-1.67497	#N/A	0.594901	1.98447	-0.343523	-1.26885	0.999949	#N/A	#N/A
3837	Fuom	0.594901	6.14921	-1.08646	-2.12352	#N/A	0.858912	6.14921	-0.953621	-1.93673	#N/A	0.594901	0.858912	-0.132834	-1.09645	0.999949	#N/A	#N/A
11501	Xlr4a	10.396	28.3998	-1.08626	-2.12322	0.733657	10.6774	28.3998	-0.999845	-1.99978	0.945686	10.396	10.6774	-0.0864108	-1.06173	0.999949
6411	Mmp25	1.1898	7.35014	-1.08374	-2.11952	#N/A	1.98447	7.35014	-0.897645	-1.86302	#N/A	1.1898	1.98447	-0.186092	-1.13768	0.999949	#N/A	#N/A
11528	Yae1d1	4.80633	17.0762	-1.08321	-2.11874	#N/A	6.22007	17.0762	-0.953019	-1.93592	0.999962	4.80633	6.22007	-0.130186	-1.09443	0.999949	#N/A
2385	Cpe	0	5.23369	-1.07946	-2.11324	#N/A	0	5.23369	-1.05854	-2.08283	#N/A	0	0	-0.0209157	-1.0146	0.999949	#N/A	#N/A
9154	Sdf2l1	13.4177	35.6078	-1.07856	-2.11192	0.61633	30.1376	35.6078	-0.248079	-1.18762	0.999962	13.4177	30.1376	-0.830479	-1.77828	0.999949
8389	Rab4a	13.7475	35.3792	-1.07648	-2.10889	0.606756	21.5626	35.3792	-0.59007	-1.50532	0.999962	13.7475	21.5626	-0.486412	-1.40096	0.999949
9950	St3gal3	8.61133	23.6517	-1.07635	-2.1087	0.857499	4.66505	23.6517	-1.64742	-3.13273	0.194467	8.61133	4.66505	0.571067	1.48562	0.999949
10013	Stmn2	0	5.32016	-1.07396	-2.10521	#N/A	0	5.32016	-1.05308	-2.07495	#N/A	0	0	-0.0208858	-1.01458	0.999949	#N/A	#N/A
9755	Snx18	9.80113	26.2549	-1.07195	-2.10227	0.736254	10.7813	26.2549	-0.984721	-1.97893	0.957888	9.80113	10.7813	-0.0872297	-1.06233	0.999949
1279	Bad	9.89536	26.3698	-1.07075	-2.10053	0.690439	15.6091	26.3698	-0.602687	-1.51854	0.999962	9.89536	15.6091	-0.468065	-1.38325	0.999949
9197	Selenom	1.1898	7.2933	-1.07024	-2.09978	#N/A	1.98447	7.2933	-0.884189	-1.84573	#N/A	1.1898	1.98447	-0.186049	-1.13764	0.999949	#N/A	#N/A
519	Adam12	1.1898	7.40698	-1.06827	-2.09691	#N/A	0.429456	7.40698	-1.23598	-2.35541	#N/A	1.1898	0.429456	0.167713	1.12328	0.999949	#N/A	#N/A
5679	Klrb1a	3.11586	11.9822	-1.06786	-2.09632	#N/A	7.34563	11.9822	-0.540257	-1.45423	#N/A	3.11586	7.34563	-0.527604	-1.44153	0.999949	#N/A
3787	Fosb	37.09	89.0876	-1.06653	-2.09439	0.467364	32.4477	89.0876	-1.24628	-2.37229	0.229836	37.09	32.4477	0.179748	1.13269	0.999949
9151	Sdccag8	6.23172	17.9608	-1.06522	-2.09248	#N/A	3.96895	17.9608	-1.4138	-2.66438	0.487227	6.23172	3.96895	0.348582	1.27331	0.999949	#N/A
10910	Trpv2	6.27884	18.5329	-1.06221	-2.08813	0.876051	8.20454	18.5329	-0.883876	-1.84533	0.999962	6.27884	8.20454	-0.178338	-1.13158	0.999949
5259	Igsf9b	0	5.46347	-1.06215	-2.08804	#N/A	0	5.46347	-1.04265	-2.06001	#N/A	0	0	-0.0194977	-1.01361	0.999949	#N/A	#N/A
3894	Galnt12	8.61133	23.1945	-1.0614	-2.08695	0.84569	5.25731	23.1945	-1.4504	-2.73283	0.36093	8.61133	5.25731	0.388998	1.30948	0.999949
2396	Cpne8	1.7847	10.7268	-1.06127	-2.08676	#N/A	2.25112	10.7268	-1.03238	-2.04539	#N/A	1.7847	2.25112	-0.028889	-1.02023	0.999949	#N/A	#N/A
8308	Pxdc1	34.4277	83.9108	-1.06095	-2.08631	0.686076	4.3984	83.9108	-2.96147	-7.78918	5.27788e-05	34.4277	4.3984	1.90052	3.73348	0.523334		Y
10288	Tdrkh	0.642019	6.26289	-1.06076	-2.08604	#N/A	1.28837	6.26289	-0.824529	-1.77096	#N/A	0.642019	1.28837	-0.236236	-1.17792	0.999949	#N/A	#N/A
9553	Slc38a1	30.6403	71.9866	-1.05547	-2.07839	0.395575	35.5128	71.9866	-0.86295	-1.81875	0.769785	30.6403	35.5128	-0.192518	-1.14276	0.999949
6637	Mthfsl	11.5387	32.3213	-1.05462	-2.07717	0.766841	18.6602	32.3213	-0.642751	-1.5613	0.999962	11.5387	18.6602	-0.411871	-1.33041	0.999949
8277	Ptprcap	113.484	253.45	-1.05411	-2.07644	0.136093	156.802	253.45	-0.626575	-1.54389	0.981213	113.484	156.802	-0.427536	-1.34493	0.999949
3495	Fam129a	9.84825	26.0832	-1.05265	-2.07434	0.849009	4.99067	26.0832	-1.53833	-2.90458	0.272806	9.84825	4.99067	0.485674	1.40024	0.999949
6291	Mex3c	6.1846	17.9905	-1.05112	-2.07214	#N/A	5.09451	17.9905	-1.24699	-2.37346	0.700143	6.1846	5.09451	0.195874	1.14542	0.999949	#N/A
8147	Prrc1	1.1898	7.2933	-1.04925	-2.06945	#N/A	3.27284	7.2933	-0.570027	-1.48455	#N/A	1.1898	3.27284	-0.479224	-1.39399	0.999949	#N/A
1598	Canx	21.7168	51.8217	-1.04648	-2.06549	0.496671	38.7857	51.8217	-0.349442	-1.27407	0.999962	21.7168	38.7857	-0.697042	-1.62118	0.999949
10794	Trappc3	6.92086	19.5337	-1.04338	-2.06105	0.852753	10.3518	19.5337	-0.68528	-1.60801	0.999962	6.92086	10.3518	-0.358097	-1.28173	0.999949
1886	Cd93	3.56941	13.1275	-1.03894	-2.05472	#N/A	2.84339	13.1275	-1.14118	-2.20561	#N/A	3.56941	2.84339	0.102232	1.07343	0.999949	#N/A	#N/A
766	Ang	0.594901	5.92063	-1.03856	-2.05418	#N/A	0	5.92063	-1.2047	-2.30489	#N/A	0.594901	0	0.166136	1.12205	0.999949	#N/A	#N/A
9234	Sept8	3.71076	12.5838	-1.03828	-2.05378	#N/A	2.14728	12.5838	-1.23252	-2.34977	#N/A	3.71076	2.14728	0.194239	1.14412	0.999949	#N/A	#N/A
7829	Pmf1	3.85211	13.4993	-1.03699	-2.05194	#N/A	11.6402	13.4993	-0.157765	-1.11556	0.999962	3.85211	11.6402	-0.879223	-1.83938	0.999949	#N/A
7953	Ppib	65.1032	145.256	-1.03622	-2.05085	0.216272	100.793	145.256	-0.47496	-1.38988	0.999962	65.1032	100.793	-0.561265	-1.47556	0.999949
5491	Jcad	0	4.40464	-1.03392	-2.04757	#N/A	1.98447	4.40464	-0.497408	-1.41167	#N/A	0	1.98447	-0.536509	-1.45046	0.999949	#N/A
9953	St3gal6	35.0402	81.1678	-1.03303	-2.04632	0.514258	20.2293	81.1678	-1.58503	-3.00014	0.0462462	35.0402	20.2293	0.551996	1.46611	0.999949		Y
5374	Ints6l	1.23692	6.89299	-1.03199	-2.04484	#N/A	5.09451	6.89299	-0.316267	-1.2451	#N/A	1.23692	5.09451	-0.715718	-1.6423	0.999949	#N/A
2148	Cish	7.28017	20.249	-1.03187	-2.04468	#N/A	1.28837	20.249	-1.95428	-3.87522	0.11968	7.28017	1.28837	0.922406	1.89527	0.999949	#N/A
2622	Cysltr1	0.594901	5.92063	-1.03123	-2.04376	#N/A	1.12556	5.92063	-0.936127	-1.91339	#N/A	0.594901	1.12556	-0.0950978	-1.06814	0.999949	#N/A	#N/A
5566	Kctd9	0	4.74811	-1.02766	-2.03872	#N/A	0.429456	4.74811	-0.860156	-1.81523	#N/A	0	0.429456	-0.167505	-1.12311	0.999949	#N/A	#N/A
3743	Fkbp2	15.9386	38.5533	-1.02608	-2.03649	0.686076	15.4463	38.5533	-1.08849	-2.12652	0.613798	15.9386	15.4463	0.0624084	1.04421	0.999949
10528	Tmem175	1.23692	6.74967	-1.02583	-2.03614	#N/A	4.82786	6.74967	-0.294307	-1.2263	#N/A	1.23692	4.82786	-0.731527	-1.6604	0.999949	#N/A
9534	Slc35c1	1.23692	6.72125	-1.02238	-2.03127	#N/A	3.96895	6.72125	-0.45344	-1.3693	#N/A	1.23692	3.96895	-0.568942	-1.48344	0.999949	#N/A
10609	Tmem64	44.6057	100.729	-1.02157	-2.03012	0.420495	31.1144	100.729	-1.43056	-2.69551	0.0620563	44.6057	31.1144	0.408992	1.32776	0.999949
5449	Itgb3	3.02162	12.2131	-1.02125	-2.02967	#N/A	6.05726	12.2131	-0.684093	-1.60669	#N/A	3.02162	6.05726	-0.337154	-1.26326	0.999949	#N/A	#N/A
8272	Ptpn7	9.25334	23.9087	-1.01988	-2.02775	0.801695	13.1952	23.9087	-0.672123	-1.59342	0.999962	9.25334	13.1952	-0.347757	-1.27258	0.999949
9574	Slc41a3	2.52096	9.52344	-1.01923	-2.02683	#N/A	0	9.52344	-1.65341	-3.14577	#N/A	2.52096	0	0.634189	1.55206	0.999949	#N/A	#N/A
5963	Lta	7.28017	21.251	-1.01706	-2.02379	0.999686	3.8651	21.251	-1.35427	-2.55667	0.598091	7.28017	3.8651	0.337208	1.26331	0.999949
2041	Cerk	8.46997	22.8511	-1.01566	-2.02183	0.852753	13.1952	22.8511	-0.602522	-1.51837	0.999962	8.46997	13.1952	-0.413141	-1.33158	0.999949
5884	Lpcat2	0	4.94827	-1.01539	-2.02144	#N/A	0	4.94827	-0.99321	-1.99061	#N/A	0	0	-0.0221767	-1.01549	0.999949	#N/A	#N/A
8270	Ptpn4	3.06874	10.6107	-1.00824	-2.01145	#N/A	10.6185	10.6107	-0.0669911	-1.04753	0.999962	3.06874	10.6185	-0.941245	-1.92018	0.999949	#N/A
4217	Gm17745	4.80633	14.9857	-1.00604	-2.00838	#N/A	3.27284	14.9857	-1.21215	-2.31683	#N/A	4.80633	3.27284	0.206119	1.15358	0.999949	#N/A	#N/A
955	Arhgap31	3.02162	11.8981	-1.00603	-2.00838	#N/A	3.37668	11.8981	-1.03807	-2.05348	#N/A	3.02162	3.37668	0.0320394	1.02246	0.999949	#N/A	#N/A
3989	Ggh	5.63682	16.2163	-1.00458	-2.00636	#N/A	4.56121	16.2163	-1.08125	-2.11587	0.999962	5.63682	4.56121	0.0766717	1.05458	0.999949	#N/A
3013	Dscr3	1.28404	6.92141	-1.00107	-2.00148	#N/A	2.41393	6.92141	-0.723014	-1.65063	#N/A	1.28404	2.41393	-0.278053	-1.21256	0.999949	#N/A	#N/A
7733	Pkp3	19.2901	45.0152	-1.00065	-2.00091	0.682522	23.1765	45.0152	-0.758116	-1.69128	0.999962	19.2901	23.1765	-0.242539	-1.18307	0.999949
5876	Lockd	1.23692	6.69283	-0.99499	-1.99307	#N/A	5.68677	6.69283	-0.129999	-1.09429	#N/A	1.23692	5.68677	-0.864991	-1.82133	0.999949	#N/A
7208	Nxnl2	1.7847	8.49424	-0.994386	-1.99223	#N/A	1.12556	8.49424	-1.19236	-2.28526	#N/A	1.7847	1.12556	0.19797	1.14708	0.999949	#N/A	#N/A
2453	Cryba4	0	4.91985	-0.994161	-1.99192	#N/A	0	4.91985	-0.972233	-1.96187	#N/A	0	0	-0.021928	-1.01532	0.999949	#N/A	#N/A
5831	Lime1	0	4.91985	-0.994161	-1.99192	#N/A	0	4.91985	-0.972233	-1.96187	#N/A	0	0	-0.021928	-1.01532	0.999949	#N/A	#N/A
5660	Klhl25	2.52096	9.32328	-0.992745	-1.98997	#N/A	5.09451	9.32328	-0.583655	-1.49864	#N/A	2.52096	5.09451	-0.40909	-1.32785	0.999949	#N/A
9034	S100a13	99.3424	223.873	-0.991567	-1.98834	0.516951	142.854	223.873	-0.56869	-1.48318	0.999962	99.3424	142.854	-0.422877	-1.3406	0.999949
1755	Ccdc92	4.25855	13.0422	-0.991402	-1.98812	#N/A	3.53949	13.0422	-1.14508	-2.21159	#N/A	4.25855	3.53949	0.153681	1.1124	0.999949	#N/A	#N/A
7150	Nucb1	10.4903	25.9399	-0.990358	-1.98668	0.766841	20.5408	25.9399	-0.315925	-1.24481	0.999962	10.4903	20.5408	-0.674433	-1.59597	0.999949
4703	Gpx1	145.78	316.227	-0.987511	-1.98276	0.358357	95.2547	316.227	-1.52943	-2.88671	0.0133492	145.78	95.2547	0.541918	1.45591	0.999949		Y
1313	BC004004	20.9334	47.5912	-0.982867	-1.97639	0.680237	20.1114	47.5912	-1.06752	-2.09582	0.543081	20.9334	20.1114	0.0846511	1.06043	0.999949
2690	Dcaf10	0	4.17607	-0.982178	-1.97545	#N/A	7.07898	4.17607	0.346352	1.27134	#N/A	0	7.07898	-1.32853	-2.51147	0.999949	#N/A
11141	Ubr5	3.06874	10.754	-0.981772	-1.97489	#N/A	10.0262	10.754	-0.167109	-1.12281	0.999962	3.06874	10.0262	-0.814663	-1.75889	0.999949	#N/A
2757	Ddx28	1.23692	6.6632	-0.981306	-1.97425	#N/A	4.23559	6.6632	-0.45401	-1.36984	#N/A	1.23692	4.23559	-0.527296	-1.44123	0.999949	#N/A
7264	Orai3	1.23692	6.66441	-0.980777	-1.97353	#N/A	4.66505	6.66441	-0.355613	-1.27953	#N/A	1.23692	4.66505	-0.625164	-1.54239	0.999949	#N/A
8102	Prkx	14.7959	34.9777	-0.980107	-1.97261	0.741051	20.0665	34.9777	-0.600615	-1.51636	0.999962	14.7959	20.0665	-0.379492	-1.30088	0.999949
4062	Gm10273	6.82662	18.0473	-0.977092	-1.96849	0.98508	8.36735	18.0473	-0.802977	-1.7447	0.999962	6.82662	8.36735	-0.174115	-1.12827	0.999949
2638	D16Ertd472e	68.3428	144.832	-0.976575	-1.96779	0.277304	58.0381	144.832	-1.18388	-2.27188	0.0914183	68.3428	58.0381	0.207309	1.15453	0.999949
1623	Card19	40.895	94.6732	-0.974582	-1.96507	0.707789	50.7233	94.6732	-0.772213	-1.70789	0.999962	40.895	50.7233	-0.202369	-1.15059	0.999949
7488	Pde6d	10.396	26.1424	-0.974257	-1.96463	0.965018	8.634	26.1424	-1.1931	-2.28643	0.659406	10.396	8.634	0.218841	1.1638	0.999949
2269	Cnpy2	6.92086	18.5625	-0.971239	-1.96052	0.999686	8.36735	18.5625	-0.80828	-1.75112	0.999962	6.92086	8.36735	-0.162958	-1.11958	0.999949
278	9130401M01Rik	8.61133	21.7082	-0.971143	-1.96039	0.893644	12.7658	21.7082	-0.59485	-1.51032	0.999962	8.61133	12.7658	-0.376293	-1.298	0.999949
5639	Klf4	22.0761	49.3914	-0.968703	-1.95708	0.681277	23.1176	49.3914	-0.927774	-1.90234	0.774135	22.0761	23.1176	-0.0409291	-1.02878	0.999949
5458	Itm2b	275.515	581.217	-0.9686	-1.95694	0.272863	285.262	581.217	-0.931475	-1.90723	0.326893	275.515	285.262	-0.0371244	-1.02607	0.999949
4311	Gm26802	1.23692	6.94862	-0.968424	-1.9567	#N/A	0	6.94862	-1.28158	-2.43106	#N/A	1.23692	0	0.31316	1.24243	0.999949	#N/A	#N/A
6118	March3	0	4.51833	-0.968253	-1.95647	#N/A	0.858912	4.51833	-0.686339	-1.60919	#N/A	0	0.858912	-0.281914	-1.21581	0.999949	#N/A	#N/A
10221	Tbcb	18.1474	41.442	-0.967626	-1.95562	0.736254	20.7036	41.442	-0.829715	-1.77733	0.999962	18.1474	20.7036	-0.137912	-1.10031	0.999949
716	Alg3	1.23692	6.32094	-0.967439	-1.95537	#N/A	2.41393	6.32094	-0.671085	-1.59227	#N/A	1.23692	2.41393	-0.296355	-1.22804	0.999949	#N/A	#N/A
9031	S100a1	2.37961	9.58149	-0.967064	-1.95486	#N/A	6.22007	9.58149	-0.430529	-1.34773	#N/A	2.37961	6.22007	-0.536535	-1.45049	0.999949	#N/A
9393	Sirt2	14.8902	34.3204	-0.966512	-1.95411	0.736254	19.5781	34.3204	-0.669286	-1.59029	0.999962	14.8902	19.5781	-0.297227	-1.22878	0.999949
2321	Comt	28.5258	65.8695	-0.965788	-1.95313	0.736254	31.2631	65.8695	-0.907715	-1.87607	0.908989	28.5258	31.2631	-0.0580733	-1.04107	0.999949
552	Adgrg5	5.49547	15.816	-0.965228	-1.95237	#N/A	6.70849	15.816	-0.723135	-1.65077	0.999962	5.49547	6.70849	-0.242093	-1.18271	0.999949	#N/A
9017	Runx2os1	0.642019	5.49189	-0.9648	-1.95179	#N/A	2.84339	5.49189	-0.425888	-1.3434	#N/A	0.642019	2.84339	-0.538912	-1.45288	0.999949	#N/A
8441	Ralgapb	1.83182	7.66519	-0.963587	-1.95015	#N/A	0.858912	7.66519	-1.14695	-2.21446	#N/A	1.83182	0.858912	0.183366	1.13553	0.999949	#N/A	#N/A
3115	Ech1	21.0748	47.0476	-0.963235	-1.94968	0.686076	22.3176	47.0476	-0.861915	-1.81745	0.930117	21.0748	22.3176	-0.10132	-1.07275	0.999949
2119	Chpt1	0.594901	5.49189	-0.963147	-1.94956	#N/A	6.11623	5.49189	0.0966073	1.06926	#N/A	0.594901	6.11623	-1.05975	-2.08458	0.999949	#N/A
7204	Nutf2-ps1	0	4.03275	-0.958778	-1.94366	#N/A	4.23559	4.03275	-0.071659	-1.05092	#N/A	0	4.23559	-0.887119	-1.84948	0.999949	#N/A
4847	Hacd4	0.594901	5.17685	-0.957137	-1.94145	#N/A	0.429456	5.17685	-0.967111	-1.95492	#N/A	0.594901	0.429456	0.00997469	1.00694	0.999949	#N/A	#N/A
1605	Capn2	5.5897	15.129	-0.954905	-1.93845	#N/A	9.06345	15.129	-0.573733	-1.48837	0.999962	5.5897	9.06345	-0.381172	-1.3024	0.999949	#N/A
3449	F2r	31.8772	68.7817	-0.952942	-1.93582	0.606756	25.961	68.7817	-1.1992	-2.29612	0.246628	31.8772	25.961	0.246253	1.18612	0.999949
1140	Atp2a3	10.5374	25.1677	-0.951625	-1.93405	0.872456	16.5719	25.1677	-0.520427	-1.43438	0.999962	10.5374	16.5719	-0.431198	-1.34835	0.999949
3251	Ell2	7.23305	19.1333	-0.947972	-1.92916	0.999686	7.50844	19.1333	-0.94628	-1.9269	0.999962	7.23305	7.50844	-0.00169168	-1.00117	0.999949
8073	Prickle2	0.594901	5.26211	-0.94425	-1.92419	#N/A	0	5.26211	-1.10691	-2.15383	#N/A	0.594901	0	0.162656	1.11935	0.999949	#N/A	#N/A
2276	Cntln	0.594901	4.97669	-0.943736	-1.9235	#N/A	1.55502	4.97669	-0.712462	-1.6386	#N/A	0.594901	1.55502	-0.231274	-1.17387	0.999949	#N/A	#N/A
2669	Dap	39.016	83.7699	-0.943223	-1.92282	0.575742	47.4197	83.7699	-0.703848	-1.62884	0.999962	39.016	47.4197	-0.239375	-1.18048	0.999949
377	Abhd14a	0	3.91786	-0.943076	-1.92262	#N/A	7.34563	3.91786	0.35132	1.27573	#N/A	0	7.34563	-1.2944	-2.45274	0.999949	#N/A
5442	Itgae	1.23692	6.03431	-0.942579	-1.92196	#N/A	1.55502	6.03431	-0.88653	-1.84872	#N/A	1.23692	1.55502	-0.0560491	-1.03961	0.999949	#N/A	#N/A
6821	Ncf4	20.3385	44.5876	-0.94101	-1.91987	0.686076	30.0927	44.5876	-0.481429	-1.39613	0.999962	20.3385	30.0927	-0.459582	-1.37514	0.999949
5289	Il18r1	59.3546	124.179	-0.939453	-1.9178	0.476944	47.8491	124.179	-1.19696	-2.29256	0.142945	59.3546	47.8491	0.257504	1.19541	0.999949
3393	Etfb	17.364	38.5249	-0.937012	-1.91456	0.736254	26.1238	38.5249	-0.462765	-1.37818	0.999962	17.364	26.1238	-0.474247	-1.38919	0.999949
1141	Atp2b1	65.0385	134.594	-0.936121	-1.91338	0.37037	76.4907	134.594	-0.730979	-1.65976	0.802011	65.0385	76.4907	-0.205142	-1.1528	0.999949
9839	Sphk2	1.23692	6.03431	-0.934896	-1.91175	#N/A	0.429456	6.03431	-1.11901	-2.17198	#N/A	1.23692	0.429456	0.184118	1.13612	0.999949	#N/A	#N/A
6319	Mgat4b	0	4.23291	-0.932705	-1.90885	#N/A	1.12556	4.23291	-0.666291	-1.58699	#N/A	0	1.12556	-0.266415	-1.20281	0.999949	#N/A	#N/A
94	1810058I24Rik	74.0857	158.481	-0.9319	-1.90779	0.633438	70.2565	158.481	-1.01344	-2.01872	0.492244	74.0857	70.2565	0.0815393	1.05815	0.999949
8138	Prr13	98.3235	212.001	-0.931804	-1.90766	0.65911	130.251	212.001	-0.612205	-1.52859	0.999962	98.3235	130.251	-0.319599	-1.24798	0.999949
8997	Rtl8b	4.35278	12.585	-0.930014	-1.90529	#N/A	6.38288	12.585	-0.640249	-1.5586	#N/A	4.35278	6.38288	-0.289765	-1.22244	0.999949	#N/A	#N/A
8514	Rbl2	15.3437	35.3212	-0.929078	-1.90406	0.865862	22.8958	35.3212	-0.569978	-1.4845	0.999962	15.3437	22.8958	-0.3591	-1.28263	0.999949
5882	Lpar6	9.80113	23.4243	-0.928675	-1.90353	0.965415	13.1952	23.4243	-0.636963	-1.55505	0.999962	9.80113	13.1952	-0.291713	-1.22409	0.999949
11653	Zdhhc17	0.642019	4.8618	-0.925624	-1.89951	#N/A	1.98447	4.8618	-0.582441	-1.49738	#N/A	0.642019	1.98447	-0.343183	-1.26855	0.999949	#N/A
2167	Clcn3	25.3333	53.8257	-0.922656	-1.8956	0.686076	25.4277	53.8257	-0.895811	-1.86066	0.772045	25.3333	25.4277	-0.0268449	-1.01878	0.999949
6016	Macrod2	0.594901	5.03353	-0.922051	-1.89481	#N/A	0.858912	5.03353	-0.79555	-1.73574	#N/A	0.594901	0.858912	-0.126501	-1.09164	0.999949	#N/A	#N/A
4353	Gm28875	18.2711	41.6421	-0.921353	-1.89389	0.995427	9.59675	41.6421	-1.64567	-3.12893	0.115624	18.2711	9.59675	0.724317	1.65212	0.999949
3182	Eid1	10.5845	24.6537	-0.919985	-1.8921	0.999686	8.95961	24.6537	-1.02823	-2.03951	0.904361	10.5845	8.95961	0.10824	1.07791	0.999949
3170	Egr1	12.0394	31.2352	-0.919709	-1.89173	0.999686	17.1052	31.2352	-0.645749	-1.56455	0.999962	12.0394	17.1052	-0.273961	-1.20912	0.999949
1924	Cdh10	1.1898	6.49268	-0.919281	-1.89117	#N/A	0	6.49268	-1.23579	-2.35511	#N/A	1.1898	0	0.31651	1.24531	0.999949	#N/A	#N/A
6353	Mif4gd	14.201	31.9766	-0.918852	-1.89061	0.965018	8.53016	31.9766	-1.37541	-2.59441	0.321759	14.201	8.53016	0.456557	1.37226	0.999949
2467	Csf2	2.37961	10.6119	-0.916534	-1.88757	#N/A	3.37668	10.6119	-0.828337	-1.77564	#N/A	2.37961	3.37668	-0.0881964	-1.06304	0.999949	#N/A	#N/A
10588	Tmem37	1.83182	7.23525	-0.915854	-1.88669	#N/A	4.82786	7.23525	-0.354119	-1.2782	#N/A	1.83182	4.82786	-0.561735	-1.47604	0.999949	#N/A
904	Aprt	42.6973	87.6889	-0.91249	-1.88229	0.504233	59.9636	87.6889	-0.504274	-1.41841	0.999962	42.6973	59.9636	-0.408215	-1.32704	0.999949
1406	Birc5	0	3.63244	-0.90969	-1.87864	#N/A	8.20454	3.63244	0.560004	1.47427	#N/A	0	8.20454	-1.46969	-2.76963	0.999949	#N/A
4678	Gpr157	0.642019	5.23369	-0.908275	-1.8768	#N/A	1.71782	5.23369	-0.571937	-1.48652	#N/A	0.642019	1.71782	-0.336338	-1.26255	0.999949	#N/A
8951	Rpusd4	2.42672	8.3225	-0.907472	-1.87576	#N/A	4.3984	8.3225	-0.547785	-1.46184	#N/A	2.42672	4.3984	-0.359687	-1.28315	0.999949	#N/A
7070	Npl	0.594901	5.00511	-0.906711	-1.87477	#N/A	1.12556	5.00511	-0.812767	-1.75658	#N/A	0.594901	1.12556	-0.0939439	-1.06728	0.999949	#N/A	#N/A
871	Apip	0.642019	4.94827	-0.906215	-1.87412	#N/A	4.82786	4.94827	-0.0324265	-1.02273	#N/A	0.642019	4.82786	-0.873788	-1.83247	0.999949	#N/A
10577	Tmem256	29.0736	64.7538	-0.902548	-1.86936	0.861545	45.5249	64.7538	-0.444614	-1.36095	0.999962	29.0736	45.5249	-0.457934	-1.37357	0.999949
5751	Laptm4b	3.11586	9.58149	-0.901078	-1.86746	#N/A	2.84339	9.58149	-0.918506	-1.89016	#N/A	3.11586	2.84339	0.0174278	1.01215	0.999949	#N/A	#N/A
2192	Clic4	1.23692	8.1804	-0.900074	-1.86616	#N/A	20.6896	8.1804	0.702863	1.62773	0.999962	1.23692	20.6896	-1.60294	-3.03761	0.999949	#N/A
2841	Dhrs3	4.85345	13.2708	-0.899155	-1.86497	#N/A	3.7023	13.2708	-1.03081	-2.04317	#N/A	4.85345	3.7023	0.131657	1.09555	0.999949	#N/A	#N/A
1372	Bclaf3	2.42672	8.29408	-0.897518	-1.86286	#N/A	7.24179	8.29408	-0.137218	-1.09978	#N/A	2.42672	7.24179	-0.7603	-1.69384	0.999949	#N/A
6305	Mfsd10	3.06874	9.55186	-0.897262	-1.86253	#N/A	14.6464	9.55186	0.419007	1.33701	0.999962	3.06874	14.6464	-1.31627	-2.49021	0.999949	#N/A
8628	Rfc3	1.92606	7.52188	-0.896507	-1.86155	#N/A	7.07898	7.52188	-0.112579	-1.08116	#N/A	1.92606	7.07898	-0.783928	-1.72181	0.999949	#N/A
3865	G430095P16Rik	2.47384	8.40777	-0.894929	-1.85952	#N/A	1.28837	8.40777	-1.08244	-2.11761	#N/A	2.47384	1.28837	0.187506	1.13879	0.999949	#N/A	#N/A
209	4930503L19Rik	4.35278	11.8116	-0.893368	-1.85751	#N/A	5.52396	11.8116	-0.741503	-1.67192	#N/A	4.35278	5.52396	-0.151866	-1.11101	0.999949	#N/A	#N/A
9096	Sbf2	0.594901	4.8618	-0.892879	-1.85688	#N/A	0.858912	4.8618	-0.768383	-1.70336	#N/A	0.594901	0.858912	-0.124496	-1.09013	0.999949	#N/A	#N/A
2607	Cyp2j6	0	4.3478	-0.892708	-1.85666	#N/A	0	4.3478	-0.868477	-1.82574	#N/A	0	0	-0.0242306	-1.01694	0.999949	#N/A	#N/A
9599	Slc7a6	0	3.68928	-0.89266	-1.8566	#N/A	2.68058	3.68928	-0.287144	-1.22022	#N/A	0	2.68058	-0.605516	-1.52152	0.999949	#N/A
11571	Zap70	35.0873	71.2997	-0.890073	-1.85327	0.650478	33.2027	71.2997	-0.958142	-1.94281	0.531227	35.0873	33.2027	0.068069	1.04831	0.999949
4715	Grasp	4.3999	12.2972	-0.887369	-1.8498	#N/A	4.56121	12.2972	-0.793184	-1.73289	#N/A	4.3999	4.56121	-0.094185	-1.06746	0.999949	#N/A	#N/A
5808	Lgals3bp	9.9896	23.7097	-0.887244	-1.84964	0.999686	12.1286	23.7097	-0.618808	-1.53561	0.999962	9.9896	12.1286	-0.268436	-1.2045	0.999949
3390	Etaa1os	0.594901	4.6048	-0.88483	-1.84655	#N/A	3.53949	4.6048	-0.241921	-1.18257	#N/A	0.594901	3.53949	-0.642909	-1.56147	0.999949	#N/A
5124	Hspa13	1.23692	5.80574	-0.883354	-1.84466	#N/A	6.54568	5.80574	0.102627	1.07373	#N/A	1.23692	6.54568	-0.985982	-1.98066	0.999949	#N/A
6284	Mettl6	1.1898	6.00589	-0.88193	-1.84284	#N/A	5.79061	6.00589	-0.131393	-1.09535	#N/A	1.1898	5.79061	-0.750537	-1.68242	0.999949	#N/A
8422	Rad50	9.20623	21.2214	-0.881423	-1.84219	0.999686	10.6185	21.2214	-0.79042	-1.72958	0.999962	9.20623	10.6185	-0.0910028	-1.06511	0.999949
9848	Spn	9.94248	22.5928	-0.880741	-1.84132	0.974859	25.2649	22.5928	0.106198	1.07639	0.999962	9.94248	25.2649	-0.986939	-1.98198	0.999949
8065	Prelid2	26.9767	55.6863	-0.879606	-1.83987	0.777212	17.7564	55.6863	-1.32909	-2.51244	0.183889	26.9767	17.7564	0.449485	1.36555	0.999949
11042	Txndc12	6.23172	15.386	-0.878676	-1.83869	0.999686	11.9068	15.386	-0.309919	-1.23964	0.999962	6.23172	11.9068	-0.568757	-1.48324	0.999949
5800	Leprot	7.18593	18.5613	-0.87829	-1.83819	0.999686	15.713	18.5613	-0.217688	-1.16287	0.999962	7.18593	15.713	-0.660602	-1.58074	0.999949
10361	Thbd	1.23692	5.89221	-0.877857	-1.83764	#N/A	0	5.89221	-1.22196	-2.33263	#N/A	1.23692	0	0.3441	1.26936	0.999949	#N/A	#N/A
6661	Mturn	2.42672	8.43739	-0.877681	-1.83742	#N/A	1.71782	8.43739	-0.947133	-1.92804	#N/A	2.42672	1.71782	0.0694513	1.04932	0.999949	#N/A	#N/A
1706	Ccdc167	1.92606	7.60835	-0.87637	-1.83575	#N/A	3.53949	7.60835	-0.58705	-1.50217	#N/A	1.92606	3.53949	-0.289321	-1.22206	0.999949	#N/A	#N/A
7796	Plin3	5.63682	13.9849	-0.875904	-1.83516	#N/A	1.55502	13.9849	-1.6434	-3.124	#N/A	5.63682	1.55502	0.767492	1.70231	0.999949	#N/A	#N/A
11039	Txn1	63.5365	126.219	-0.874063	-1.83282	0.514258	100.083	126.219	-0.309027	-1.23887	0.999962	63.5365	100.083	-0.565035	-1.47942	0.999949
6659	Mtss1	11.038	24.2534	-0.874016	-1.83276	0.999686	2.41393	24.2534	-2.02209	-4.06171	0.0612685	11.038	2.41393	1.14807	2.21618	0.999949
2588	Cyfip1	0.594901	4.83338	-0.873548	-1.83216	#N/A	1.28837	4.83338	-0.63154	-1.54922	#N/A	0.594901	1.28837	-0.242008	-1.18264	0.999949	#N/A	#N/A
9362	Shkbp1	4.3999	12.0698	-0.873492	-1.83209	#N/A	11.3735	12.0698	-0.0412533	-1.02901	0.999962	4.3999	11.3735	-0.832238	-1.78045	0.999949	#N/A
11160	Ucp2	74.2152	145.229	-0.873324	-1.83188	0.441481	97.7276	145.229	-0.525467	-1.4394	0.999962	74.2152	97.7276	-0.347857	-1.27267	0.999949
10562	Tmem229b	0	3.88944	-0.872315	-1.8306	#N/A	1.12556	3.88944	-0.610182	-1.52645	#N/A	0	1.12556	-0.262133	-1.19925	0.999949	#N/A	#N/A
9866	Spryd3	3.06874	9.3517	-0.872302	-1.83058	#N/A	4.13175	9.3517	-0.629582	-1.54712	#N/A	3.06874	4.13175	-0.24272	-1.18322	0.999949	#N/A	#N/A
609	Agpat2	4.35278	11.9265	-0.870489	-1.82828	#N/A	2.14728	11.9265	-1.16848	-2.24775	#N/A	4.35278	2.14728	0.297991	1.22943	0.999949	#N/A	#N/A
7217	Oasl2	1.23692	6.03431	-0.869925	-1.82757	#N/A	2.14728	6.03431	-0.582398	-1.49734	#N/A	1.23692	2.14728	-0.287527	-1.22055	0.999949	#N/A
9336	Sh2d2a	23.8608	49.4791	-0.869067	-1.82648	0.741244	48.3235	49.4791	-0.0541822	-1.03827	0.999962	23.8608	48.3235	-0.814885	-1.75916	0.999949
290	9530034E10Rik	0	5.20406	-0.868801	-1.82614	#N/A	0.429456	5.20406	-0.747872	-1.67931	#N/A	0	0.429456	-0.120929	-1.08743	0.999949	#N/A	#N/A
8962	Rrm2	1.23692	5.77731	-0.868555	-1.82583	#N/A	13.5657	5.77731	0.698292	1.62258	#N/A	1.23692	13.5657	-1.56685	-2.96257	0.999949	#N/A	#N/A
1881	Cd84	27.5716	56.4005	-0.86816	-1.82533	0.741244	34.8616	56.4005	-0.61635	-1.53299	0.999962	27.5716	34.8616	-0.25181	-1.1907	0.999949
10738	Tpbgl	0	3.4607	-0.867237	-1.82417	#N/A	1.55502	3.4607	-0.456705	-1.3724	#N/A	0	1.55502	-0.410532	-1.32918	0.999949	#N/A
7499	Pdia6	27.2594	54.997	-0.864431	-1.82062	0.766841	24.5687	54.997	-0.966947	-1.9547	0.65469	27.2594	24.5687	0.102516	1.07364	0.999949
3111	Ebp	12.2279	27.6584	-0.864349	-1.82052	0.999374	26.3314	27.6584	-0.0918722	-1.06575	0.999962	12.2279	26.3314	-0.772477	-1.7082	0.999949
938	Arhgap10	2.97451	9.66675	-0.864046	-1.82014	#N/A	4.82786	9.66675	-0.563487	-1.47784	#N/A	2.97451	4.82786	-0.300558	-1.23162	0.999949	#N/A
5777	Lcn4	1.1898	6.06394	-0.863014	-1.81883	#N/A	3.11003	6.06394	-0.502404	-1.41657	#N/A	1.1898	3.11003	-0.36061	-1.28397	0.999949	#N/A
3704	Fes	0.594901	4.6048	-0.861314	-1.81669	#N/A	3.7023	4.6048	-0.135815	-1.09871	#N/A	0.594901	3.7023	-0.725499	-1.65347	0.999949	#N/A
5305	Il3ra	3.71076	10.2388	-0.859039	-1.81383	#N/A	5.09451	10.2388	-0.677094	-1.59892	#N/A	3.71076	5.09451	-0.181945	-1.13441	0.999949	#N/A	#N/A
7329	Pabpc1l	0.594901	5.29174	-0.858501	-1.81315	#N/A	2.25112	5.29174	-0.56017	-1.47444	#N/A	0.594901	2.25112	-0.298331	-1.22972	0.999949	#N/A
9022	Rwdd1	48.7701	97.1851	-0.857519	-1.81192	0.686076	55.787	97.1851	-0.691539	-1.61501	0.999962	48.7701	55.787	-0.16598	-1.12193	0.999949
8170	Psen2	13.4177	29.8317	-0.857247	-1.81158	0.999686	15.9796	29.8317	-0.742144	-1.67266	0.999962	13.4177	15.9796	-0.115104	-1.08305	0.999949
2831	Dhcr24	2.52096	7.95061	-0.856785	-1.811	#N/A	0.429456	7.95061	-1.32832	-2.51111	#N/A	2.52096	0.429456	0.47154	1.38659	0.999949	#N/A	#N/A
11565	Ywhah	51.7622	102.539	-0.853662	-1.80708	0.672465	65.3838	102.539	-0.571842	-1.48642	0.999962	51.7622	65.3838	-0.28182	-1.21573	0.999949
3343	Eps8	1.83182	6.60636	-0.853099	-1.80638	#N/A	0.429456	6.60636	-1.18427	-2.27249	#N/A	1.83182	0.429456	0.331172	1.25804	0.999949	#N/A	#N/A
8650	Rgmb	0	3.66086	-0.853051	-1.80632	#N/A	0.429456	3.66086	-0.690602	-1.61396	#N/A	0	0.429456	-0.16245	-1.11919	0.999949	#N/A	#N/A
4611	Gnl3l	1.23692	5.54874	-0.852204	-1.80526	#N/A	3.96895	5.54874	-0.288159	-1.22108	#N/A	1.23692	3.96895	-0.564045	-1.47841	0.999949	#N/A
521	Adam17	5.35411	15.2155	-0.85211	-1.80514	#N/A	8.26351	15.2155	-0.497002	-1.41128	0.999962	5.35411	8.26351	-0.355108	-1.27908	0.999949	#N/A
7276	Ormdl3	6.82662	17.2443	-0.851989	-1.80499	0.999686	8.85577	17.2443	-0.557844	-1.47207	0.999962	6.82662	8.85577	-0.294145	-1.22616	0.999949
2376	Cox7a1	0.642019	4.91985	-0.850448	-1.80306	#N/A	0	4.91985	-1.0188	-2.02623	#N/A	0.642019	0	0.168347	1.12377	0.999949	#N/A	#N/A
11790	Zfp507	1.83182	6.69283	-0.849618	-1.80202	#N/A	2.41393	6.69283	-0.706342	-1.63166	#N/A	1.83182	2.41393	-0.143276	-1.10441	0.999949	#N/A	#N/A
4758	Gstp1	90.1067	173.694	-0.84901	-1.80126	0.497454	112.627	173.694	-0.579749	-1.49459	0.999962	90.1067	112.627	-0.269261	-1.20519	0.999949
1319	BC018473	0	4.14764	-0.848402	-1.80051	#N/A	0	4.14764	-0.823452	-1.76963	#N/A	0	0	-0.0249506	-1.01744	0.999949	#N/A	#N/A
10470	Tmed1	0	3.43228	-0.847701	-1.79963	#N/A	5.79061	3.43228	0.269428	1.20533	#N/A	0	5.79061	-1.11713	-2.16915	0.999949	#N/A
1807	Ccrl2	9.94248	22.022	-0.847377	-1.79923	0.999686	10.248	22.022	-0.758319	-1.69152	0.999962	9.94248	10.248	-0.0890582	-1.06368	0.999949
6403	Mmd	13.5119	28.5999	-0.845404	-1.79677	0.999686	11.3735	28.5999	-0.9807	-1.97342	0.908203	13.5119	11.3735	0.135296	1.09832	0.999949
3432	Exosc5	7.46864	17.3035	-0.845233	-1.79655	0.999686	19.4153	17.3035	0.0919102	1.06578	0.999962	7.46864	19.4153	-0.937143	-1.91473	0.999949
2515	Ctnna1	2.97451	9.58149	-0.844537	-1.79569	#N/A	7.07898	9.58149	-0.303151	-1.23384	#N/A	2.97451	7.07898	-0.541386	-1.45537	0.999949	#N/A
4887	Hcls1	19.3843	39.8099	-0.84267	-1.79337	0.909535	36.5794	39.8099	-0.127979	-1.09276	0.999962	19.3843	36.5794	-0.714691	-1.64113	0.999949
6976	Nhsl2	0	3.63244	-0.84157	-1.792	#N/A	0.429456	3.63244	-0.679146	-1.60119	#N/A	0	0.429456	-0.162425	-1.11917	0.999949	#N/A	#N/A
3270	Elp5	5.08903	13.2992	-0.84095	-1.79123	0.999686	11.744	13.2992	-0.180716	-1.13345	0.999962	5.08903	11.744	-0.660234	-1.58034	0.999949
2	0610009B22Rik	0.594901	4.89143	-0.840021	-1.79008	#N/A	4.23559	4.89143	-0.168885	-1.12419	#N/A	0.594901	4.23559	-0.671136	-1.59233	0.999949	#N/A
5168	Icos	57.3343	111.829	-0.839691	-1.78967	0.704913	43.2879	111.829	-1.18088	-2.26715	0.18562	57.3343	43.2879	0.341188	1.2668	0.999949
3069	Dynlrb1	36.9191	73.6224	-0.839389	-1.78929	0.777212	38.9934	73.6224	-0.786405	-1.72477	0.983265	36.9191	38.9934	-0.0529844	-1.03741	0.999949
7973	Ppm1j	1.23692	5.40542	-0.839007	-1.78882	#N/A	14.0541	5.40542	0.886674	1.84891	#N/A	1.23692	14.0541	-1.72568	-3.30736	0.999949	#N/A	#N/A
11179	Uhrf2	68.4665	132.188	-0.838189	-1.78781	0.686076	41.6739	132.188	-1.46518	-2.76097	0.0329471	68.4665	41.6739	0.626988	1.54434	0.999949		Y
7497	Pdia3	43.3864	84.5112	-0.838106	-1.7877	0.686076	75.0844	84.5112	-0.177356	-1.13081	0.999962	43.3864	75.0844	-0.66075	-1.5809	0.999949
9252	Serpina3f	6.68527	15.6442	-0.836298	-1.78546	#N/A	0.858912	15.6442	-1.82651	-3.54678	#N/A	6.68527	0.858912	0.990212	1.98648	0.999949	#N/A	#N/A
4696	Gprin3	6.13748	14.5285	-0.836037	-1.78514	#N/A	5.25731	14.5285	-0.931648	-1.90745	0.999962	6.13748	5.25731	0.0956116	1.06852	0.999949	#N/A
1823	Cd164	61.7047	118.571	-0.834387	-1.7831	0.666392	67.4862	118.571	-0.707598	-1.63308	0.989323	61.7047	67.4862	-0.126789	-1.09186	0.999949
2354	Coro1b	16.1742	34.2648	-0.833731	-1.78229	0.999686	16.9565	34.2648	-0.714775	-1.64123	0.999962	16.1742	16.9565	-0.118956	-1.08595	0.999949
10721	Top2a	0.594901	4.26133	-0.833592	-1.78212	#N/A	7.67124	4.26133	0.448432	1.36456	#N/A	0.594901	7.67124	-1.28202	-2.4318	0.999949	#N/A
9660	Smco4	30.6874	60.6062	-0.832627	-1.78093	0.857499	17.4308	60.6062	-1.50347	-2.83524	0.0807902	30.6874	17.4308	0.670843	1.592	0.999949
11471	Wls	15.7207	33.1479	-0.831505	-1.77954	0.999686	11.1069	33.1479	-1.10628	-2.1529	0.735859	15.7207	11.1069	0.274774	1.2098	0.999949
10274	Tcrg-V5	0	3.86102	-0.831136	-1.77909	#N/A	0	3.86102	-0.804463	-1.7465	#N/A	0	0	-0.0266733	-1.01866	0.999949	#N/A	#N/A
9563	Slc39a11	0	3.57439	-0.830926	-1.77883	#N/A	3.53949	3.57439	-0.0838013	-1.05981	#N/A	0	3.53949	-0.747125	-1.67844	0.999949	#N/A
2832	Dhcr7	1.28404	5.634	-0.829905	-1.77757	#N/A	2.41393	5.634	-0.559176	-1.47343	#N/A	1.28404	2.41393	-0.270729	-1.20642	0.999949	#N/A
2043	Cers4	19.0545	38.41	-0.829066	-1.77653	0.98508	15.3425	38.41	-1.04079	-2.05735	0.67042	19.0545	15.3425	0.211723	1.15807	0.999949
625	Ahnak	91.603	193.557	-0.828925	-1.77636	0.999686	107.133	193.557	-0.673405	-1.59483	0.999962	91.603	107.133	-0.15552	-1.11382	0.999949
1029	Arntl	6.87374	15.9308	-0.8272	-1.77424	#N/A	3.7023	15.9308	-1.2229	-2.33415	0.767481	6.87374	3.7023	0.395697	1.31558	0.999949	#N/A
1342	Bcap31	24.1906	47.7617	-0.827	-1.77399	0.766841	53.8025	47.7617	0.144198	1.10512	0.999962	24.1906	53.8025	-0.971198	-1.96047	0.999949
10701	Tns4	3.02162	9.03666	-0.826124	-1.77292	#N/A	0.858912	9.03666	-1.23645	-2.35618	#N/A	3.02162	0.858912	0.410324	1.32898	0.999949	#N/A	#N/A
4985	Hist1h2ap	4.94768	12.2119	-0.825882	-1.77262	0.98508	44.7391	12.2119	1.50101	2.83041	0.129365	4.94768	44.7391	-2.32689	-5.01723	0.148825
8637	Rftn1	9.9896	21.5352	-0.825386	-1.77201	0.999686	9.65572	21.5352	-0.838136	-1.78774	0.999962	9.9896	9.65572	0.0127503	1.00888	0.999949
3125	Edaradd	5.40123	14.1863	-0.823808	-1.77007	#N/A	2.14728	14.1863	-1.26005	-2.39504	#N/A	5.40123	2.14728	0.436244	1.35308	0.999949	#N/A	#N/A
2813	Dexi	14.1068	29.23	-0.822953	-1.76902	0.999686	11.9068	29.23	-1.01936	-2.02702	0.795972	14.1068	11.9068	0.196406	1.14584	0.999949
6109	Mapkapk3	9.80113	21.8811	-0.822109	-1.76799	0.999686	10.3518	21.8811	-0.782586	-1.72021	0.999962	9.80113	10.3518	-0.0395228	-1.02777	0.999949
3744	Fkbp3	42.1966	80.6514	-0.820458	-1.76597	0.686076	71.1295	80.6514	-0.160718	-1.11784	0.999962	42.1966	71.1295	-0.659741	-1.5798	0.999949
2023	Cep41	1.23692	5.40542	-0.820149	-1.76559	#N/A	1.12556	5.40542	-0.899043	-1.86483	#N/A	1.23692	1.12556	0.078894	1.05621	0.999949	#N/A	#N/A
5869	Lmo4	68.3842	143.066	-0.818737	-1.76386	0.999686	31.2631	143.066	-1.64573	-3.12907	0.096094	68.3842	31.2631	0.826998	1.77399	0.999949
8034	Ppt1	6.1846	14.4137	-0.818624	-1.76372	0.999686	10.7813	14.4137	-0.326921	-1.25433	0.999962	6.1846	10.7813	-0.491703	-1.4061	0.999949
5937	Lrrcc1	0.594901	4.6048	-0.816195	-1.76076	#N/A	1.71782	4.6048	-0.475301	-1.39021	#N/A	0.594901	1.71782	-0.340894	-1.26654	0.999949	#N/A
4128	Gm14029	0.594901	4.43306	-0.814911	-1.75919	#N/A	6.48672	4.43306	0.16011	1.11737	#N/A	0.594901	6.48672	-0.975021	-1.96567	0.999949	#N/A
17	1110008P14Rik	19.9616	42.2746	-0.814827	-1.75909	0.999686	25.6353	42.2746	-0.579335	-1.49416	0.999962	19.9616	25.6353	-0.235492	-1.17731	0.999949
10741	Tpd52	8.70556	19.1049	-0.814367	-1.75853	0.999686	11.744	19.1049	-0.580825	-1.4957	0.999962	8.70556	11.744	-0.233542	-1.17572	0.999949
2535	Ctsz	10.5374	23.2526	-0.814221	-1.75835	0.999686	12.5581	23.2526	-0.560666	-1.47495	0.999962	10.5374	12.5581	-0.253554	-1.19214	0.999949
3773	Fnbp1	22.3588	43.9872	-0.814115	-1.75822	0.960811	21.0293	43.9872	-0.854194	-1.80775	0.95491	22.3588	21.0293	0.040079	1.02817	0.999949
7014	Nme1	66.1812	126.217	-0.813879	-1.75793	0.686076	103.563	126.217	-0.268031	-1.20416	0.999962	66.1812	103.563	-0.545848	-1.45988	0.999949
2996	Dpy19l3	1.28404	5.57716	-0.812644	-1.75643	#N/A	2.84339	5.57716	-0.44473	-1.36106	#N/A	1.28404	2.84339	-0.367914	-1.29049	0.999949	#N/A
1533	C2cd5	1.23692	5.20527	-0.812074	-1.75573	#N/A	3.96895	5.20527	-0.24697	-1.18671	#N/A	1.23692	3.96895	-0.565104	-1.47949	0.999949	#N/A
4736	Grtp1	0	3.26055	-0.811819	-1.75542	#N/A	2.68058	3.26055	-0.204091	-1.15196	#N/A	0	2.68058	-0.607728	-1.52386	0.999949	#N/A
8613	Ret	2.47384	7.40698	-0.811801	-1.7554	#N/A	0.429456	7.40698	-1.28103	-2.43013	#N/A	2.47384	0.429456	0.469232	1.38437	0.999949	#N/A	#N/A
10279	Tctex1d2	0.594901	4.51833	-0.811422	-1.75494	#N/A	0	4.51833	-0.968441	-1.95672	#N/A	0.594901	0	0.157019	1.11498	0.999949	#N/A	#N/A
2836	Dhodh	0.594901	4.23291	-0.810024	-1.75324	#N/A	3.27284	4.23291	-0.165865	-1.12184	#N/A	0.594901	3.27284	-0.644158	-1.56283	0.999949	#N/A
6838	Ncor1	87.0204	162.88	-0.810021	-1.75324	0.606756	82.8146	162.88	-0.882688	-1.84381	0.467683	87.0204	82.8146	0.0726672	1.05166	0.999949
4807	Gzmb	0.594901	4.43306	-0.808193	-1.75102	0.909535	37.8537	4.43306	2.14198	4.41368	0.0297487	0.594901	37.8537	-2.95017	-7.72843	0.418955		Y
7798	Plk3	17.2227	34.9517	-0.807945	-1.75072	0.999686	11.9068	34.9517	-1.21106	-2.31507	0.483172	17.2227	11.9068	0.403112	1.32236	0.999949
3813	Frmd4b	5.99613	14.7571	-0.807906	-1.75067	#N/A	7.50844	14.7571	-0.659331	-1.57935	0.999962	5.99613	7.50844	-0.148575	-1.10847	0.999949	#N/A
5402	Irak3	3.66364	9.75202	-0.80712	-1.74972	#N/A	3.27284	9.75202	-0.835325	-1.78426	#N/A	3.66364	3.27284	0.0282055	1.01974	0.999949	#N/A	#N/A
2070	Chac2	0	3.08881	-0.806469	-1.74893	#N/A	4.66505	3.08881	0.176484	1.13013	#N/A	0	4.66505	-0.982952	-1.97651	0.999949	#N/A
7016	Nme3	5.44835	13.4141	-0.806026	-1.74839	0.999686	15.0169	13.4141	0.0784634	1.05589	0.999962	5.44835	15.0169	-0.884489	-1.84611	0.999949
11187	Unc119	18.9131	38.9821	-0.805966	-1.74832	0.999686	28.6864	38.9821	-0.416116	-1.33433	0.999962	18.9131	28.6864	-0.38985	-1.31026	0.999949
10940	Tspan31	5.73105	14.3012	-0.805798	-1.74811	#N/A	6.38288	14.3012	-0.719525	-1.64664	0.999962	5.73105	6.38288	-0.0862726	-1.06162	0.999949	#N/A
6613	Mtcl1	0	3.48913	-0.805374	-1.7476	#N/A	0.858912	3.48913	-0.525301	-1.43923	#N/A	0	0.858912	-0.280073	-1.21426	0.999949	#N/A
6846	Ndfip1	67.4181	128.738	-0.804713	-1.7468	0.736254	109.087	128.738	-0.221125	-1.16564	0.999962	67.4181	109.087	-0.583588	-1.49857	0.999949
6448	Mpg	2.42672	7.69361	-0.803363	-1.74516	#N/A	10.4557	7.69361	0.187735	1.13897	#N/A	2.42672	10.4557	-0.991098	-1.9877	0.999949	#N/A
1862	Cd48	58.9481	112.464	-0.80336	-1.74516	0.733657	112.686	112.464	-0.00502143	-1.00349	0.999962	58.9481	112.686	-0.798339	-1.7391	0.999949
11277	Utf1	3.66364	9.63833	-0.802614	-1.74426	#N/A	4.3984	9.63833	-0.678521	-1.6005	#N/A	3.66364	4.3984	-0.124093	-1.08982	0.999949	#N/A	#N/A
1276	Bace2	0.594901	4.40464	-0.801697	-1.74315	#N/A	0	4.40464	-0.963692	-1.95029	#N/A	0.594901	0	0.161995	1.11883	0.999949	#N/A	#N/A
5401	Irak2	23.313	45.7577	-0.800646	-1.74188	0.999686	22.3176	45.7577	-0.819793	-1.76515	0.999962	23.313	22.3176	0.0191465	1.01336	0.999949
8471	Rapsn	0.594901	4.08959	-0.799353	-1.74032	#N/A	3.11003	4.08959	-0.26286	-1.19986	#N/A	0.594901	3.11003	-0.536492	-1.45044	0.999949	#N/A
9456	Slc23a2	3.61653	9.81007	-0.796042	-1.73633	#N/A	5.25731	9.81007	-0.522933	-1.43687	#N/A	3.61653	5.25731	-0.273108	-1.20841	0.999949	#N/A
1368	Bcl7c	17.1284	34.35	-0.794815	-1.73485	0.999686	25.5315	34.35	-0.359768	-1.28322	0.999962	17.1284	25.5315	-0.435047	-1.35195	0.999949
10964	Ttbk2	0.594901	4.74811	-0.794202	-1.73412	#N/A	2.57674	4.74811	-0.291751	-1.22412	#N/A	0.594901	2.57674	-0.502451	-1.41662	0.999949	#N/A
379	Abhd15	0.594901	4.03275	-0.792608	-1.7322	#N/A	1.98447	4.03275	-0.441645	-1.35815	#N/A	0.594901	1.98447	-0.350963	-1.27541	0.999949	#N/A
2910	Dnajb13	0.594901	4.31817	-0.792384	-1.73193	#N/A	0.858912	4.31817	-0.67473	-1.5963	#N/A	0.594901	0.858912	-0.117654	-1.08497	0.999949	#N/A	#N/A
9210	Sema4c	0	3.66086	-0.792148	-1.73165	#N/A	0	3.66086	-0.76431	-1.69856	#N/A	0	0	-0.0278384	-1.01948	0.999949	#N/A	#N/A
9757	Snx2	16.3627	33.4642	-0.791469	-1.73084	0.999686	24.2431	33.4642	-0.379275	-1.30069	0.999962	16.3627	24.2431	-0.412194	-1.33071	0.999949
3800	Foxo3	4.30566	10.754	-0.79115	-1.73045	#N/A	9.92237	10.754	-0.113754	-1.08204	0.999962	4.30566	9.92237	-0.677396	-1.59925	0.999949	#N/A
6862	Ndufa4	132.692	246.602	-0.791117	-1.73041	0.681046	228.082	246.602	-0.111498	-1.08035	0.999962	132.692	228.082	-0.67962	-1.60172	0.999949
6666	Muc1	0.594901	4.37622	-0.789823	-1.72886	#N/A	1.12556	4.37622	-0.697238	-1.6214	#N/A	0.594901	1.12556	-0.092585	-1.06628	0.999949	#N/A	#N/A
9242	Serinc3	54.9723	101.731	-0.788665	-1.72747	0.686076	82.9184	101.731	-0.282399	-1.21622	0.999962	54.9723	82.9184	-0.506266	-1.42037	0.999949
10009	Stk39	4.90056	11.8697	-0.784903	-1.72298	#N/A	8.7968	11.8697	-0.301413	-1.23235	0.999962	4.90056	8.7968	-0.483489	-1.39812	0.999949	#N/A
2584	Cyba	180.149	329.628	-0.784901	-1.72297	0.600227	248.416	329.628	-0.378957	-1.3004	0.999962	180.149	248.416	-0.405945	-1.32496	0.999949
5535	Kbtbd3	0.594901	4.51953	-0.784789	-1.72284	#N/A	0.858912	4.51953	-0.668556	-1.58948	#N/A	0.594901	0.858912	-0.116233	-1.0839	0.999949	#N/A	#N/A
2797	Dennd5a	2.37961	7.86535	-0.782951	-1.72065	#N/A	4.23559	7.86535	-0.531768	-1.4457	#N/A	2.37961	4.23559	-0.251183	-1.19018	0.999949	#N/A
8486	Rasgrp1	19.7436	38.0381	-0.782449	-1.72005	0.999686	12.4991	38.0381	-1.2499	-2.37824	0.355158	19.7436	12.4991	0.467447	1.38266	0.999949
1887	Cd96	12.4163	25.0243	-0.781863	-1.71935	0.999686	20.0075	25.0243	-0.272714	-1.20808	0.999962	12.4163	20.0075	-0.509149	-1.42321	0.999949
830	Ap1b1	3.16298	8.80929	-0.780853	-1.71815	#N/A	14.2169	8.80929	0.481068	1.39578	0.999962	3.16298	14.2169	-1.26192	-2.39815	0.999949	#N/A
621	Ahcyl1	0.642019	4.08959	-0.779789	-1.71688	#N/A	6.54568	4.08959	0.347927	1.27273	#N/A	0.642019	6.54568	-1.12772	-2.18512	0.999949	#N/A
1982	Cebpzos	9.06487	20.6505	-0.779616	-1.71667	0.999686	17.3718	20.6505	-0.244652	-1.18481	0.999962	9.06487	17.3718	-0.534964	-1.44891	0.999949
3029	Dtx2	0	3.11723	-0.779281	-1.71628	#N/A	4.13175	3.11723	0.170137	1.12517	#N/A	0	4.13175	-0.949418	-1.93109	0.999949	#N/A
9359	She	1.7847	6.60636	-0.779234	-1.71622	#N/A	0	6.60636	-1.21693	-2.32451	#N/A	1.7847	0	0.437692	1.35444	0.999949	#N/A	#N/A
611	Agpat4	13.1055	27.3718	-0.779148	-1.71612	0.999686	11.6992	27.3718	-0.800344	-1.74152	0.999962	13.1055	11.6992	0.0211962	1.0148	0.999949
9202	Selenot	31.2057	60.0577	-0.778519	-1.71537	0.999686	24.7905	60.0577	-0.973212	-1.96321	0.770908	31.2057	24.7905	0.194693	1.14448	0.999949
827	Anxa7	7.01509	16.2447	-0.777821	-1.71454	0.999686	10.5146	16.2447	-0.410585	-1.32922	0.999962	7.01509	10.5146	-0.367236	-1.28988	0.999949
191	4833412C05Rik	1.1898	5.26211	-0.777622	-1.7143	#N/A	0.429456	5.26211	-0.944593	-1.92465	#N/A	1.1898	0.429456	0.166971	1.1227	0.999949	#N/A	#N/A
10581	Tmem263	8.46997	18.4476	-0.774681	-1.71081	0.999686	7.93789	18.4476	-0.852529	-1.80566	0.999962	8.46997	7.93789	0.0778476	1.05544	0.999949
3050	Dusp3	1.28404	5.29053	-0.774468	-1.71056	#N/A	1.98447	5.29053	-0.613397	-1.52986	#N/A	1.28404	1.98447	-0.161071	-1.11812	0.999949	#N/A	#N/A
9450	Slc22a15	3.61653	9.58149	-0.773982	-1.70998	#N/A	3.96895	9.58149	-0.729864	-1.65848	#N/A	3.61653	3.96895	-0.0441183	-1.03105	0.999949	#N/A	#N/A
759	Anapc13	36.3242	68.8162	-0.77256	-1.7083	0.965018	40.06	68.8162	-0.693588	-1.6173	0.999962	36.3242	40.06	-0.0789722	-1.05627	0.999949
3418	Exoc2	2.47384	7.43541	-0.769795	-1.70503	#N/A	1.71782	7.43541	-0.847025	-1.79879	#N/A	2.47384	1.71782	0.07723	1.05499	0.999949	#N/A	#N/A
4689	Gpr65	17.2227	33.4321	-0.76977	-1.705	0.999686	13.7875	33.4321	-0.969957	-1.95878	0.875765	17.2227	13.7875	0.200186	1.14885	0.999949
5392	Iqcb1	0.594901	4.57638	-0.769466	-1.70464	#N/A	3.00619	4.57638	-0.189866	-1.14066	#N/A	0.594901	3.00619	-0.5796	-1.49444	0.999949	#N/A
5965	Ltb	449.214	798.218	-0.769418	-1.70458	0.397799	439.352	798.218	-0.800374	-1.74155	0.326893	449.214	439.352	0.0309559	1.02169	0.999949
3875	Gabbr1	12.8228	25.7397	-0.768346	-1.70332	0.999686	8.95961	25.7397	-1.07107	-2.101	0.794114	12.8228	8.95961	0.302728	1.23347	0.999949
4930	Hemk1	0.642019	4.23291	-0.766542	-1.70119	#N/A	0	4.23291	-0.935411	-1.91244	#N/A	0.642019	0	0.168869	1.12418	0.999949	#N/A	#N/A
4759	Gstp3	12.7756	25.7681	-0.766519	-1.70116	0.999686	16.0386	25.7681	-0.53239	-1.44632	0.999962	12.7756	16.0386	-0.234129	-1.1762	0.999949
6907	Nedd4	3.02162	8.52266	-0.765566	-1.70004	#N/A	4.99067	8.52266	-0.388033	-1.30861	#N/A	3.02162	4.99067	-0.377533	-1.29912	0.999949	#N/A
7663	Pigf	2.42672	7.43661	-0.764242	-1.69848	#N/A	4.23559	7.43661	-0.512095	-1.42612	#N/A	2.42672	4.23559	-0.252147	-1.19098	0.999949	#N/A
10030	Stx11	11.5387	23.5096	-0.76323	-1.69729	0.999686	7.24179	23.5096	-1.17758	-2.26198	0.689621	11.5387	7.24179	0.414353	1.3327	0.999949
6975	Nhp2	23.9079	45.5328	-0.76315	-1.69719	0.974859	45.7608	45.5328	0.0239159	1.01672	0.999962	23.9079	45.7608	-0.787066	-1.72556	0.999949
8624	Rexo4	5.04192	11.8116	-0.761426	-1.69517	#N/A	12.6029	11.8116	0.0062927	1.00437	0.999962	5.04192	12.6029	-0.767719	-1.70258	0.999949	#N/A
6957	Nfkbie	7.46864	16.8155	-0.759482	-1.69288	0.999686	8.85577	16.8155	-0.5323	-1.44623	0.999962	7.46864	8.85577	-0.227182	-1.17055	0.999949
2852	Dhx34	1.92606	6.49268	-0.759245	-1.69261	#N/A	1.98447	6.49268	-0.742583	-1.67317	#N/A	1.92606	1.98447	-0.0166625	-1.01162	0.999949	#N/A	#N/A
10001	Stk24	71.9299	131.414	-0.758505	-1.69174	0.872456	55.9639	131.414	-1.0226	-2.03158	0.415452	71.9299	55.9639	0.264094	1.20088	0.999949
8302	Pvrig	0.594901	4.08959	-0.758458	-1.69168	#N/A	1.12556	4.08959	-0.666296	-1.58699	#N/A	0.594901	1.12556	-0.0921616	-1.06597	0.999949	#N/A	#N/A
11381	Vwa5a	1.23692	4.94827	-0.758352	-1.69156	#N/A	1.98447	4.94827	-0.579743	-1.49458	#N/A	1.23692	1.98447	-0.178609	-1.13179	0.999949	#N/A
5982	Ly6e	283.903	512.226	-0.75791	-1.69104	0.736254	301.444	512.226	-0.676002	-1.59771	0.999962	283.903	301.444	-0.0819074	-1.05842	0.999949
3643	Fbxo17	7.92219	17.3023	-0.756652	-1.68956	0.999686	9.98133	17.3023	-0.485346	-1.39992	0.999962	7.92219	9.98133	-0.271305	-1.2069	0.999949
1028	Arnt2	3.02162	8.09392	-0.753394	-1.68575	#N/A	1.55502	8.09392	-1.09713	-2.13929	#N/A	3.02162	1.55502	0.343739	1.26904	0.999949	#N/A	#N/A
7169	Nudt4	13.5119	26.2549	-0.753129	-1.68544	0.999686	6.81233	26.2549	-1.39846	-2.63621	0.326893	13.5119	6.81233	0.645335	1.5641	0.999949
5324	Impa1	13.559	26.4539	-0.75262	-1.68485	0.999686	12.4991	26.4539	-0.815404	-1.75979	0.999962	13.559	12.4991	0.0627844	1.04448	0.999949
5767	Lax1	8.11066	16.8736	-0.752191	-1.68435	0.999686	9.22626	16.8736	-0.623752	-1.54088	0.999962	8.11066	9.22626	-0.128438	-1.09311	0.999949
6086	Map3k8	17.6762	34.9813	-0.751789	-1.68388	0.999686	10.7813	34.9813	-1.24716	-2.37373	0.492244	17.6762	10.7813	0.495368	1.40968	0.999949
1831	Cd226	17.1755	33.2332	-0.751445	-1.68348	0.999686	25.0431	33.2332	-0.388538	-1.30907	0.999962	17.1755	25.0431	-0.362907	-1.28601	0.999949
3120	Eci2	7.51576	15.9877	-0.751108	-1.68309	0.999686	15.4463	15.9877	-0.0744532	-1.05296	0.999962	7.51576	15.4463	-0.676655	-1.59843	0.999949
11752	Zfp36l1	204.693	369.042	-0.751013	-1.68297	0.777212	137.462	369.042	-1.26049	-2.39577	0.0857679	204.693	137.462	0.509479	1.42354	0.999949
6855	Ndufa1	84.3109	159.321	-0.750594	-1.68249	0.999686	103.816	159.321	-0.525537	-1.43947	0.999962	84.3109	103.816	-0.225057	-1.16882	0.999949
6362	Minos1	100.379	178.011	-0.749442	-1.68114	0.633438	138.543	178.011	-0.336832	-1.26298	0.999962	100.379	138.543	-0.41261	-1.33109	0.999949
9551	Slc37a3	4.94768	11.2112	-0.748952	-1.68057	#N/A	3.53949	11.2112	-1.01034	-2.01439	#N/A	4.94768	3.53949	0.261388	1.19863	0.999949	#N/A	#N/A
9941	Ssr4	72.0536	128.27	-0.748546	-1.6801	0.704913	88.1309	128.27	-0.490392	-1.40483	0.999962	72.0536	88.1309	-0.258154	-1.19595	0.999949
847	Ap3s1	65.1151	120.358	-0.748113	-1.67959	0.999374	45.598	120.358	-1.15888	-2.23284	0.302379	65.1151	45.598	0.410766	1.32939	0.999949
9850	Spock2	0.594901	3.88944	-0.745465	-1.67651	#N/A	0.429456	3.88944	-0.758885	-1.69218	#N/A	0.594901	0.429456	0.0134208	1.00935	0.999949	#N/A	#N/A
618	Agtrap	6.68527	14.6434	-0.745318	-1.67634	0.999686	10.9441	14.6434	-0.27957	-1.21383	0.999962	6.68527	10.9441	-0.465748	-1.38103	0.999949
7808	Plpp2	0	2.88866	-0.744835	-1.67578	#N/A	2.68058	2.88866	-0.137686	-1.10014	#N/A	0	2.68058	-0.607149	-1.52325	0.999949	#N/A
1039	Arrb1	2.47384	7.09314	-0.744786	-1.67573	#N/A	2.68058	7.09314	-0.76912	-1.70423	#N/A	2.47384	2.68058	0.0243342	1.01701	0.999949	#N/A	#N/A
1431	Bmyc	9.06487	19.2198	-0.744756	-1.67569	0.999686	4.56121	19.2198	-1.21805	-2.32632	0.740439	9.06487	4.56121	0.473295	1.38828	0.999949
2660	Daam1	1.1898	5.32016	-0.744173	-1.67501	#N/A	0	5.32016	-1.05145	-2.07261	#N/A	1.1898	0	0.307277	1.23737	0.999949	#N/A	#N/A
10733	Tor4a	1.23692	4.89022	-0.743772	-1.67455	#N/A	0.858912	4.89022	-0.785131	-1.72325	#N/A	1.23692	0.858912	0.0413581	1.02908	0.999949	#N/A	#N/A
498	Actn2	1.87894	6.03431	-0.743718	-1.67449	#N/A	1.12556	6.03431	-0.969191	-1.95774	#N/A	1.87894	1.12556	0.225473	1.16916	0.999949	#N/A	#N/A
7645	Pi4k2a	7.42152	15.6726	-0.743274	-1.67397	#N/A	2.14728	15.6726	-1.451	-2.73398	0.484359	7.42152	2.14728	0.707731	1.63323	0.999949	#N/A
6125	Mark2	20.9334	39.1822	-0.742931	-1.67357	0.999686	22.7471	39.1822	-0.614377	-1.5309	0.999962	20.9334	22.7471	-0.128554	-1.0932	0.999949
7509	Pdp1	0.642019	4.03275	-0.742903	-1.67354	#N/A	0.858912	4.03275	-0.629898	-1.54746	#N/A	0.642019	0.858912	-0.113004	-1.08148	0.999949	#N/A	#N/A
5883	Lpcat1	0	2.86024	-0.741583	-1.67201	#N/A	1.55502	2.86024	-0.335979	-1.26223	#N/A	0	1.55502	-0.405603	-1.32464	0.999949	#N/A
2908	Dnajb11	16.5806	31.5751	-0.740617	-1.67089	0.999686	25.961	31.5751	-0.24349	-1.18385	0.999962	16.5806	25.961	-0.497127	-1.4114	0.999949
1636	Cask	0	3.5756	-0.739649	-1.66977	#N/A	0	3.5756	-0.711712	-1.63775	#N/A	0	0	-0.0279366	-1.01955	0.999949	#N/A	#N/A
4970	Hip1	1.87894	5.92063	-0.739593	-1.6697	#N/A	1.98447	5.92063	-0.716657	-1.64337	#N/A	1.87894	1.98447	-0.0229361	-1.01603	0.999949	#N/A	#N/A
7431	Pcgf2	0	2.74534	-0.738802	-1.66879	#N/A	6.64952	2.74534	0.518033	1.432	#N/A	0	6.64952	-1.25684	-2.38971	0.999949	#N/A
6198	Mcur1	15.4851	29.4302	-0.738449	-1.66838	0.999686	11.6402	29.4302	-1.02318	-2.0324	0.777925	15.4851	11.6402	0.284734	1.21819	0.999949
5558	Kctd17	0.642019	4.06117	-0.738009	-1.66787	#N/A	0	4.06117	-0.904896	-1.87241	#N/A	0.642019	0	0.166887	1.12263	0.999949	#N/A	#N/A
9989	Stc2	7.92219	16.4733	-0.736354	-1.66596	0.999686	7.50844	16.4733	-0.813804	-1.75784	0.999962	7.92219	7.50844	0.0774507	1.05515	0.999949
11272	Usp7	6.7795	14.5582	-0.73593	-1.66547	0.999686	11.4774	14.5582	-0.278415	-1.21286	0.999962	6.7795	11.4774	-0.457516	-1.37318	0.999949
5230	Ift57	1.1898	5.00511	-0.735301	-1.66474	#N/A	2.68058	5.00511	-0.473793	-1.38876	#N/A	1.1898	2.68058	-0.261508	-1.19873	0.999949	#N/A
9525	Slc35a1	3.805	9.55307	-0.733976	-1.66322	#N/A	5.52396	9.55307	-0.494819	-1.40914	#N/A	3.805	5.52396	-0.239157	-1.1803	0.999949	#N/A
5917	Lrrc25	3.66364	8.95139	-0.733757	-1.66296	#N/A	0.858912	8.95139	-1.27699	-2.42333	#N/A	3.66364	0.858912	0.543234	1.45724	0.999949	#N/A	#N/A
8163	Psap	78.085	140.219	-0.733429	-1.66259	0.972243	68.6707	140.219	-0.869091	-1.82651	0.737813	78.085	68.6707	0.135662	1.0986	0.999949
8579	Rcor1	3.02162	8.00745	-0.733	-1.66209	#N/A	4.3984	8.00745	-0.502391	-1.41656	#N/A	3.02162	4.3984	-0.230609	-1.17333	0.999949	#N/A
10585	Tmem30a	29.0912	52.6519	-0.732996	-1.66209	0.999374	34.7578	52.6519	-0.524295	-1.43823	0.999962	29.0912	34.7578	-0.208701	-1.15565	0.999949
2190	Clic1	201.883	350.104	-0.73092	-1.6597	0.562448	208.65	350.104	-0.69062	-1.61398	0.680575	201.883	208.65	-0.0402997	-1.02833	0.999949
7295	Ostf1	97.434	172.154	-0.730779	-1.65954	0.736254	142.051	172.154	-0.239563	-1.18064	0.999962	97.434	142.051	-0.491216	-1.40563	0.999949
10413	Timp2	13.1997	25.6544	-0.730123	-1.65878	0.999686	18.882	25.6544	-0.342645	-1.26808	0.999962	13.1997	18.882	-0.387478	-1.3081	0.999949
11615	Zc3h12a	15.5322	29.3425	-0.72888	-1.65735	0.999686	13.7875	29.3425	-0.817031	-1.76178	0.999962	15.5322	13.7875	0.0881502	1.06301	0.999949
9124	Scly	1.83182	5.80574	-0.728864	-1.65733	#N/A	5.68677	5.80574	-0.0199773	-1.01394	#N/A	1.83182	5.68677	-0.708887	-1.63454	0.999949	#N/A
5037	Hmgn3	2.42672	7.0363	-0.728537	-1.65696	#N/A	0	7.0363	-1.33687	-2.52604	#N/A	2.42672	0	0.608338	1.5245	0.999949	#N/A	#N/A
2732	Ddb2	1.87894	5.83416	-0.727597	-1.65588	#N/A	6.64952	5.83416	0.022379	1.01563	#N/A	1.87894	6.64952	-0.749976	-1.68176	0.999949	#N/A
5445	Itgav	6.73239	14.4149	-0.727073	-1.65528	#N/A	6.97514	14.4149	-0.643928	-1.56258	0.999962	6.73239	6.97514	-0.0831446	-1.05932	0.999949	#N/A
10737	Tpbg	0.594901	4.00433	-0.726011	-1.65406	#N/A	0	4.00433	-0.883444	-1.84477	#N/A	0.594901	0	0.157433	1.1153	0.999949	#N/A	#N/A
4047	Glud1	19.7907	36.4641	-0.725714	-1.65372	0.999686	27.2493	36.4641	-0.357757	-1.28143	0.999962	19.7907	27.2493	-0.367957	-1.29052	0.999949
3967	Gem	27.5244	50.4811	-0.725705	-1.65371	0.999686	43.984	50.4811	-0.172932	-1.12735	0.999962	27.5244	43.984	-0.552773	-1.4669	0.999949
4450	Gm44689	25.0506	46.9067	-0.724365	-1.65217	0.999686	22.6292	46.9067	-0.893598	-1.8578	0.954581	25.0506	22.6292	0.169233	1.12446	0.999949
8812	Rock1	31.4237	56.3412	-0.724052	-1.65181	0.995427	38.8895	56.3412	-0.464598	-1.37993	0.999962	31.4237	38.8895	-0.259453	-1.19702	0.999949
3021	Dtd2	1.1898	4.97669	-0.724003	-1.65176	#N/A	2.68058	4.97669	-0.463055	-1.37846	#N/A	1.1898	2.68058	-0.260947	-1.19827	0.999949	#N/A
5787	Ldlr	0	2.6885	-0.72351	-1.65119	#N/A	3.96895	2.6885	0.187596	1.13886	#N/A	0	3.96895	-0.911106	-1.88049	0.999949	#N/A
3164	Egfl7	0.594901	4.11922	-0.723155	-1.65079	#N/A	1.55502	4.11922	-0.50973	-1.42378	#N/A	0.594901	1.55502	-0.213425	-1.15944	0.999949	#N/A
10851	Trim37	1.23692	4.63322	-0.722206	-1.6497	#N/A	3.96895	4.63322	-0.158718	-1.11629	#N/A	1.23692	3.96895	-0.563488	-1.47784	0.999949	#N/A
3590	Fam92a	2.42672	7.06472	-0.722102	-1.64958	#N/A	11.3146	7.06472	0.366886	1.28957	#N/A	2.42672	11.3146	-1.08899	-2.12725	0.999949	#N/A
10644	Tmtc2	3.11586	7.77888	-0.720602	-1.64787	#N/A	2.41393	7.77888	-0.842787	-1.79351	#N/A	3.11586	2.41393	0.122186	1.08838	0.999949	#N/A	#N/A
5411	Irf4	2.42672	7.46503	-0.720095	-1.64729	#N/A	6.05726	7.46503	-0.271777	-1.20729	#N/A	2.42672	6.05726	-0.448318	-1.36445	0.999949	#N/A
7667	Pigl	0.594901	4.11802	-0.719924	-1.6471	#N/A	2.14728	4.11802	-0.308684	-1.23858	#N/A	0.594901	2.14728	-0.411239	-1.32983	0.999949	#N/A
4086	Gm11131	1.1898	5.09158	-0.71992	-1.64709	#N/A	1.98447	5.09158	-0.547124	-1.46117	#N/A	1.1898	1.98447	-0.172796	-1.12724	0.999949	#N/A
6740	Naa10	18.648	34.5786	-0.719672	-1.64681	0.999686	20.1703	34.5786	-0.610584	-1.52688	0.999962	18.648	20.1703	-0.109088	-1.07855	0.999949
9827	Spcs2	90.0596	156.445	-0.719379	-1.64647	0.736254	93.9663	156.445	-0.679866	-1.60199	0.881013	90.0596	93.9663	-0.0395134	-1.02777	0.999949
9191	Sel1l	3.11586	7.89377	-0.718573	-1.64555	#N/A	7.50844	7.89377	-0.0943777	-1.0676	#N/A	3.11586	7.50844	-0.624195	-1.54135	0.999949	#N/A
5838	Lin54	3.11586	7.92219	-0.718556	-1.64553	#N/A	6.11623	7.92219	-0.208271	-1.1553	#N/A	3.11586	6.11623	-0.510285	-1.42433	0.999949	#N/A
10473	Tmed3	13.3234	26.628	-0.718259	-1.6452	0.999686	15.5502	26.628	-0.628836	-1.54632	0.999962	13.3234	15.5502	-0.089423	-1.06394	0.999949
1608	Capns1	63.1301	110.026	-0.71758	-1.64442	0.761766	89.0936	110.026	-0.279661	-1.21391	0.999962	63.1301	89.0936	-0.437919	-1.35465	0.999949
9211	Sema4d	16.1271	30.1159	-0.71721	-1.644	0.999686	19.9037	30.1159	-0.451193	-1.36717	0.999962	16.1271	19.9037	-0.266017	-1.20248	0.999949
3741	Fkbp1a	83.2154	149.475	-0.716318	-1.64298	0.999686	95.7739	149.475	-0.569344	-1.48385	0.999962	83.2154	95.7739	-0.146974	-1.10724	0.999949
2820	Dgcr6	5.44835	12.7568	-0.716144	-1.64279	#N/A	6.91617	12.7568	-0.616438	-1.53309	0.999962	5.44835	6.91617	-0.099706	-1.07156	0.999949	#N/A
4984	Hist1h2ak	0	3.03197	-0.715592	-1.64216	#N/A	4.9317	3.03197	0.193513	1.14355	#N/A	0	4.9317	-0.909106	-1.87788	0.999949	#N/A
11225	Urod	4.25855	9.92375	-0.715013	-1.6415	#N/A	9.65572	9.92375	-0.0450355	-1.03171	0.999962	4.25855	9.65572	-0.669978	-1.59105	0.999949	#N/A
10327	Tfeb	1.28404	4.83338	-0.714617	-1.64105	#N/A	6.81233	4.83338	0.23947	1.18056	#N/A	1.28404	6.81233	-0.954088	-1.93735	0.999949	#N/A
11320	Vegfa	0	3.54718	-0.713927	-1.64026	#N/A	1.12556	3.54718	-0.475411	-1.39031	#N/A	0	1.12556	-0.238516	-1.17978	0.999949	#N/A
1520	C1qa	1.83182	6.03552	-0.713758	-1.64007	#N/A	0	6.03552	-1.18294	-2.2704	#N/A	1.83182	0	0.469186	1.38433	0.999949	#N/A	#N/A
2370	Cox5a	81.4778	143.408	-0.713193	-1.63943	0.877379	102.008	143.408	-0.446886	-1.36309	0.999962	81.4778	102.008	-0.266307	-1.20273	0.999949
2579	Cyb5d2	0	2.6885	-0.711718	-1.63775	#N/A	2.41393	2.6885	-0.0833706	-1.05949	#N/A	0	2.41393	-0.628347	-1.54579	0.999949	#N/A
7157	Nudt1	1.23692	4.6048	-0.710469	-1.63634	#N/A	3.96895	4.6048	-0.147121	-1.10736	#N/A	1.23692	3.96895	-0.563347	-1.47769	0.999949	#N/A
3812	Frmd4a	4.30566	9.81007	-0.710095	-1.63591	#N/A	3.11003	9.81007	-0.969951	-1.95877	#N/A	4.30566	3.11003	0.259855	1.19736	0.999949	#N/A	#N/A
5643	Klf9	14.5603	27.9995	-0.710027	-1.63583	0.999686	10.6774	27.9995	-0.958333	-1.94306	0.999962	14.5603	10.6774	0.248306	1.18781	0.999949
5126	Hspa1a	9.15911	19.9944	-0.709755	-1.63553	0.999686	8.04173	19.9944	-0.88707	-1.84942	0.999962	9.15911	8.04173	0.177315	1.13078	0.999949
9828	Spcs3	10.9438	21.5364	-0.70925	-1.63495	0.999686	20.2742	21.5364	-0.0901576	-1.06449	0.999962	10.9438	20.2742	-0.619093	-1.53591	0.999949
7983	Ppp1r11	59.4312	107.654	-0.708954	-1.63462	0.999686	40.7253	107.654	-1.10848	-2.15619	0.467683	59.4312	40.7253	0.39953	1.31908	0.999949
11268	Usp5	1.87894	5.66242	-0.708869	-1.63452	#N/A	3.96895	5.66242	-0.312605	-1.24195	#N/A	1.87894	3.96895	-0.396264	-1.3161	0.999949	#N/A
2107	Chmp2a	42.0553	74.3353	-0.708642	-1.63426	0.965415	58.8381	74.3353	-0.306303	-1.23653	0.999962	42.0553	58.8381	-0.402339	-1.32165	0.999949
2843	Dhrs7	10.0367	19.9068	-0.708594	-1.63421	0.999686	8.53016	19.9068	-0.816116	-1.76066	0.999962	10.0367	8.53016	0.107521	1.07738	0.999949
6956	Nfkbid	40.7241	72.2116	-0.708064	-1.63361	0.999686	26.6122	72.2116	-1.15334	-2.22429	0.344324	40.7241	26.6122	0.445279	1.36158	0.999949
5717	Krt10	5.49547	12.013	-0.70803	-1.63357	#N/A	2.41393	12.013	-1.21803	-2.32629	#N/A	5.49547	2.41393	0.510002	1.42405	0.999949	#N/A	#N/A
7799	Plk4	4.21143	10.8405	-0.707972	-1.63351	#N/A	4.9317	10.8405	-0.692588	-1.61618	#N/A	4.21143	4.9317	-0.015384	-1.01072	0.999949	#N/A	#N/A
11337	Vopp1	5.04192	11.2964	-0.707043	-1.63245	#N/A	6.97514	11.2964	-0.406791	-1.32573	#N/A	5.04192	6.97514	-0.300252	-1.23136	0.999949	#N/A
6419	Mob1b	4.30566	9.95338	-0.706041	-1.63132	#N/A	7.67124	9.95338	-0.231446	-1.17401	#N/A	4.30566	7.67124	-0.474595	-1.38953	0.999949	#N/A
6026	Maff	26.476	49.3593	-0.705019	-1.63017	0.999686	17.9782	49.3593	-1.03277	-2.04595	0.794114	26.476	17.9782	0.327754	1.25506	0.999949
9442	Slc17a5	1.28404	4.80495	-0.704699	-1.6298	#N/A	1.55502	4.80495	-0.658072	-1.57797	#N/A	1.28404	1.55502	-0.0466266	-1.03285	0.999949	#N/A	#N/A
8273	Ptpn9	2.47384	6.86457	-0.703957	-1.62897	#N/A	5.68677	6.86457	-0.136734	-1.09941	#N/A	2.47384	5.68677	-0.567223	-1.48167	0.999949	#N/A
6201	Mdfic	10.3489	20.4195	-0.703857	-1.62885	0.999686	7.83405	20.4195	-0.890803	-1.85421	0.999962	10.3489	7.83405	0.186946	1.13835	0.999949
10000	Stk19	6.1846	12.8989	-0.702971	-1.62785	#N/A	6.81233	12.8989	-0.615736	-1.53234	0.999962	6.1846	6.81233	-0.0872347	-1.06233	0.999949	#N/A
2075	Chchd1	26.4289	47.5356	-0.701483	-1.62618	0.999686	26.716	47.5356	-0.664112	-1.58459	0.999962	26.4289	26.716	-0.037371	-1.02624	0.999949
5229	Ift52	3.06874	7.69361	-0.700298	-1.62484	#N/A	7.93789	7.69361	-0.0105095	-1.00731	#N/A	3.06874	7.93789	-0.689789	-1.61305	0.999949	#N/A
7632	Phlda3	0	3.03197	-0.700185	-1.62471	#N/A	1.12556	3.03197	-0.444197	-1.36056	#N/A	0	1.12556	-0.255988	-1.19415	0.999949	#N/A
231	4932438H23Rik	0.594901	3.48913	-0.69877	-1.62312	#N/A	1.55502	3.48913	-0.472457	-1.38747	#N/A	0.594901	1.55502	-0.226313	-1.16984	0.999949	#N/A
5907	Lrp5	0	2.88866	-0.697852	-1.62209	#N/A	0.429456	2.88866	-0.53622	-1.45017	#N/A	0	0.429456	-0.161632	-1.11855	0.999949	#N/A
8496	Rassf5	15.5322	28.5135	-0.697289	-1.62145	0.999686	27.516	28.5135	-0.0658448	-1.0467	0.999962	15.5322	27.516	-0.631444	-1.54911	0.999949
399	Abr	1.23692	4.51833	-0.697128	-1.62127	#N/A	2.41393	4.51833	-0.416236	-1.33444	#N/A	1.23692	2.41393	-0.280893	-1.21495	0.999949	#N/A
11421	Wdr37	4.85345	10.9257	-0.696975	-1.6211	#N/A	5.68677	10.9257	-0.550829	-1.46493	#N/A	4.85345	5.68677	-0.146146	-1.10661	0.999949	#N/A
9746	Snx1	9.30046	18.1894	-0.696847	-1.62096	0.999686	7.83405	18.1894	-0.780897	-1.7182	0.999962	9.30046	7.83405	0.0840498	1.05999	0.999949
4845	Hacd2	6.13748	13.0138	-0.696768	-1.62087	#N/A	4.13175	13.0138	-0.924158	-1.89758	#N/A	6.13748	4.13175	0.22739	1.17071	0.999949	#N/A	#N/A
10864	Trio	3.06874	8.15077	-0.695521	-1.61947	#N/A	3.8651	8.15077	-0.468732	-1.38389	#N/A	3.06874	3.8651	-0.226789	-1.17023	0.999949	#N/A
11330	Vkorc1	10.3489	20.7086	-0.695353	-1.61928	0.999686	7.67124	20.7086	-0.941092	-1.91998	0.999962	10.3489	7.67124	0.245739	1.1857	0.999949
8472	Rara	19.1016	34.3488	-0.694009	-1.61777	0.999686	12.4991	34.3488	-1.12507	-2.18112	0.547421	19.1016	12.4991	0.43106	1.34822	0.999949
1359	Bcl2l1	5.40123	12.0118	-0.692002	-1.61552	#N/A	5.25731	12.0118	-0.695379	-1.61931	#N/A	5.40123	5.25731	0.00337679	1.00234	0.999949	#N/A	#N/A
5123	Hsp90b1	55.956	98.5578	-0.691329	-1.61477	0.999686	76.906	98.5578	-0.326391	-1.25387	0.999962	55.956	76.906	-0.364938	-1.28783	0.999949
10580	Tmem260	1.83182	5.86379	-0.690449	-1.61379	#N/A	2.68058	5.86379	-0.576642	-1.49137	#N/A	1.83182	2.68058	-0.113807	-1.08208	0.999949	#N/A
593	Agap2	3.06874	7.98024	-0.689671	-1.61292	#N/A	1.71782	7.98024	-0.879899	-1.84025	#N/A	3.06874	1.71782	0.190228	1.14094	0.999949	#N/A	#N/A
9613	Slco3a1	17.7233	33.0626	-0.689664	-1.61291	0.999686	14.972	33.0626	-0.787608	-1.72621	0.999962	17.7233	14.972	0.0979436	1.07025	0.999949
11866	Zfp715	0.594901	3.4607	-0.689616	-1.61285	#N/A	1.55502	3.4607	-0.462579	-1.378	#N/A	0.594901	1.55502	-0.227037	-1.17043	0.999949	#N/A
4027	Glcci1	2.37961	7.60835	-0.689588	-1.61282	#N/A	2.25112	7.60835	-0.773524	-1.70944	#N/A	2.37961	2.25112	0.0839353	1.05991	0.999949	#N/A	#N/A
2238	Cmtm6	13.0583	24.9947	-0.688949	-1.61211	0.999686	14.972	24.9947	-0.485415	-1.39999	0.999962	13.0583	14.972	-0.203535	-1.15152	0.999949
7193	Nup62	3.805	8.92297	-0.68851	-1.61162	#N/A	5.52396	8.92297	-0.449381	-1.36545	#N/A	3.805	5.52396	-0.239129	-1.18028	0.999949	#N/A
10668	Tnfrsf1b	12.275	23.1957	-0.688284	-1.61137	0.999686	14.913	23.1957	-0.472228	-1.38725	0.999962	12.275	14.913	-0.216056	-1.16155	0.999949
3764	Fmc1	17.8176	32.461	-0.688167	-1.61124	0.999686	31.426	32.461	-0.0883669	-1.06317	0.999962	17.8176	31.426	-0.5998	-1.51551	0.999949
6636	Mthfsd	1.83182	5.60558	-0.687749	-1.61077	#N/A	1.28837	5.60558	-0.746366	-1.67756	#N/A	1.83182	1.28837	0.0586166	1.04147	0.999949	#N/A	#N/A
781	Ankra2	7.32729	14.9301	-0.685586	-1.60836	#N/A	6.11623	14.9301	-0.794354	-1.7343	0.999962	7.32729	6.11623	0.108768	1.07831	0.999949	#N/A
8050	Prdm1	1.23692	4.57638	-0.683887	-1.60646	#N/A	2.68058	4.57638	-0.423058	-1.34077	#N/A	1.23692	2.68058	-0.260829	-1.19817	0.999949	#N/A
7778	Plekhf1	1.1898	4.71848	-0.683775	-1.60634	#N/A	0.429456	4.71848	-0.846616	-1.79828	#N/A	1.1898	0.429456	0.162842	1.11949	0.999949	#N/A	#N/A
11073	Uba6	3.66364	9.15275	-0.68371	-1.60627	#N/A	7.13795	9.15275	-0.139791	-1.10175	#N/A	3.66364	7.13795	-0.543919	-1.45793	0.999949	#N/A
10566	Tmem238	4.75921	11.8981	-0.683677	-1.60623	#N/A	8.04173	11.8981	-0.392573	-1.31273	0.999962	4.75921	8.04173	-0.291104	-1.22358	0.999949	#N/A
11297	Vamp4	17.1755	32.3213	-0.683632	-1.60618	0.999686	27.457	32.3213	-0.217359	-1.1626	0.999962	17.1755	27.457	-0.466273	-1.38154	0.999949
8740	Rnf11	5.68394	12.0686	-0.683605	-1.60615	#N/A	8.1007	12.0686	-0.367406	-1.29003	0.999962	5.68394	8.1007	-0.316199	-1.24505	0.999949	#N/A
6027	Mafg	7.51576	14.9857	-0.683218	-1.60572	0.999686	8.634	14.9857	-0.600463	-1.5162	0.999962	7.51576	8.634	-0.0827556	-1.05904	0.999949
10253	Tcf19	3.16298	7.72203	-0.682776	-1.60523	#N/A	2.84339	7.72203	-0.708534	-1.63414	#N/A	3.16298	2.84339	0.0257575	1.01801	0.999949	#N/A	#N/A
9931	Ssbp3	11.5387	22.1085	-0.682664	-1.6051	0.999686	12.6029	22.1085	-0.637396	-1.55552	0.999962	11.5387	12.6029	-0.0452674	-1.03187	0.999949
10734	Tox	18.4596	33.4049	-0.682086	-1.60446	0.999686	20.9254	33.4049	-0.491557	-1.40596	0.999962	18.4596	20.9254	-0.190529	-1.14118	0.999949
5191	Iffo2	0.642019	3.68928	-0.681831	-1.60417	#N/A	1.12556	3.68928	-0.598454	-1.51409	#N/A	0.642019	1.12556	-0.0833776	-1.0595	0.999949	#N/A	#N/A
420	AC153891.1	0	3.11723	-0.68171	-1.60404	#N/A	0	3.11723	-0.651276	-1.57056	#N/A	0	0	-0.0304344	-1.02132	0.999949	#N/A	#N/A
10287	Tdrd9	0	3.11723	-0.68171	-1.60404	#N/A	0	3.11723	-0.651276	-1.57056	#N/A	0	0	-0.0304344	-1.02132	0.999949	#N/A	#N/A
10493	Tmem123	35.9178	61.8912	-0.680831	-1.60306	0.999686	41.8367	61.8912	-0.504223	-1.41836	0.999962	35.9178	41.8367	-0.176608	-1.13022	0.999949
2130	Chtop	11.9628	22.9387	-0.680093	-1.60224	0.999686	18.9858	22.9387	-0.230156	-1.17296	0.999962	11.9628	18.9858	-0.449936	-1.36598	0.999949
9682	Smim7	11.5858	22.0516	-0.680058	-1.6022	0.999686	16.8975	22.0516	-0.284891	-1.21832	0.999962	11.5858	16.8975	-0.395167	-1.3151	0.999949
4125	Gm13832	0	3.08881	-0.678445	-1.60041	#N/A	0	3.08881	-0.647236	-1.56616	#N/A	0	0	-0.0312095	-1.02187	0.999949	#N/A	#N/A
2485	Csrnp1	29.4505	51.3373	-0.678384	-1.60035	0.999686	24.3021	51.3373	-0.873347	-1.83191	0.836535	29.4505	24.3021	0.194963	1.14469	0.999949
2575	Cyb561d2	5.54258	11.8128	-0.678164	-1.6001	#N/A	5.52396	11.8128	-0.708541	-1.63415	#N/A	5.54258	5.52396	0.0303775	1.02128	0.999949	#N/A	#N/A
1876	Cd79b	4.35278	9.78164	-0.677784	-1.59968	#N/A	4.56121	9.78164	-0.575884	-1.49059	#N/A	4.35278	4.56121	-0.101901	-1.07319	0.999949	#N/A
11869	Zfp729b	0	2.88866	-0.677649	-1.59953	#N/A	1.28837	2.88866	-0.298902	-1.23021	#N/A	0	1.28837	-0.378747	-1.30021	0.999949	#N/A
7811	Plpp6	1.23692	4.40464	-0.677352	-1.5992	#N/A	2.41393	4.40464	-0.386907	-1.30759	#N/A	1.23692	2.41393	-0.290445	-1.22302	0.999949	#N/A
4099	Gm11815	0	3.14566	-0.677322	-1.59917	#N/A	0	3.14566	-0.647998	-1.56699	#N/A	0	0	-0.0293236	-1.02053	0.999949	#N/A	#N/A
11318	Vdac3	15.3908	28.1144	-0.676966	-1.59877	0.999686	26.3314	28.1144	-0.125073	-1.09056	0.999962	15.3908	26.3314	-0.551893	-1.46601	0.999949
8733	Rnasel	1.7847	5.634	-0.676807	-1.5986	#N/A	5.25731	5.634	-0.0661355	-1.04691	#N/A	1.7847	5.25731	-0.610671	-1.52697	0.999949	#N/A
8183	Psmb2	65.2741	111.686	-0.676408	-1.59816	0.974859	108.436	111.686	-0.0608019	-1.04305	0.999962	65.2741	108.436	-0.615606	-1.5322	0.999949
10230	Tbl1x	14.7017	26.7689	-0.676068	-1.59778	0.999686	18.2897	26.7689	-0.461076	-1.37657	0.999962	14.7017	18.2897	-0.214992	-1.1607	0.999949
3952	Gcnt1	1.1898	4.66164	-0.67512	-1.59673	#N/A	0.858912	4.66164	-0.710515	-1.63639	#N/A	1.1898	0.858912	0.0353951	1.02484	0.999949	#N/A	#N/A
2159	Cks2	15.2966	27.9142	-0.675031	-1.59663	0.999686	32.3438	27.9142	0.162209	1.119	0.999962	15.2966	32.3438	-0.83724	-1.78663	0.999949
7459	Pcyt1a	1.23692	4.40464	-0.673629	-1.59508	#N/A	3.11003	4.40464	-0.302706	-1.23346	#N/A	1.23692	3.11003	-0.370923	-1.29318	0.999949	#N/A
2862	Diablo	9.3947	18.0461	-0.673621	-1.59507	0.999686	15.0758	18.0461	-0.17166	-1.12635	0.999962	9.3947	15.0758	-0.50196	-1.41614	0.999949
8311	Pxmp4	2.42672	6.5211	-0.673117	-1.59451	#N/A	9.92237	6.5211	0.344971	1.27013	#N/A	2.42672	9.92237	-1.01809	-2.02523	0.999949	#N/A
4012	Gins2	0	2.54519	-0.672784	-1.59415	#N/A	5.36116	2.54519	0.343604	1.26892	#N/A	0	5.36116	-1.01639	-2.02285	0.999949	#N/A
5443	Itgal	19.5551	34.9209	-0.672761	-1.59412	0.999686	24.9982	34.9209	-0.383552	-1.30455	0.999962	19.5551	24.9982	-0.289209	-1.22197	0.999949
6172	Mcfd2	2.42672	6.4062	-0.672528	-1.59386	#N/A	5.95342	6.4062	-0.108402	-1.07803	#N/A	2.42672	5.95342	-0.564127	-1.47849	0.999949	#N/A
8019	Ppp3ca	27.118	47.2489	-0.672292	-1.5936	0.999686	28.9671	47.2489	-0.582935	-1.49789	0.999962	27.118	28.9671	-0.0893579	-1.0639	0.999949
6888	Ndufc1	42.9153	73.762	-0.672251	-1.59356	0.999686	49.1824	73.762	-0.525237	-1.43917	0.999962	42.9153	49.1824	-0.147014	-1.10728	0.999949
4366	Gm31887	0	2.48834	-0.670902	-1.59207	#N/A	1.98447	2.48834	-0.147983	-1.10802	#N/A	0	1.98447	-0.52292	-1.43686	0.999949	#N/A
9514	Slc2a8	1.23692	4.26133	-0.670583	-1.59172	#N/A	1.55502	4.26133	-0.617049	-1.53373	#N/A	1.23692	1.55502	-0.0535341	-1.0378	0.999949	#N/A	#N/A
8303	Pvt1	1.23692	4.40464	-0.670022	-1.5911	#N/A	5.52396	4.40464	0.121311	1.08772	#N/A	1.23692	5.52396	-0.791333	-1.73067	0.999949	#N/A
6925	Nelfe	1.83182	5.72047	-0.669931	-1.591	#N/A	5.42012	5.72047	0.0118849	1.00827	#N/A	1.83182	5.42012	-0.681816	-1.60416	0.999949	#N/A
9934	Ssh1	1.23692	4.6048	-0.669589	-1.59062	#N/A	1.71782	4.6048	-0.481081	-1.39579	#N/A	1.23692	1.71782	-0.188509	-1.13959	0.999949	#N/A
8155	Prss12	6.87374	13.5562	-0.669511	-1.59053	#N/A	4.82786	13.5562	-0.928108	-1.90278	0.999962	6.87374	4.82786	0.258597	1.19631	0.999949	#N/A
5729	L1cam	3.02162	7.35014	-0.669356	-1.59036	#N/A	1.55502	7.35014	-1.01127	-2.01569	#N/A	3.02162	1.55502	0.341917	1.26744	0.999949	#N/A	#N/A
8349	Rab11fip1	4.94768	10.5538	-0.66895	-1.58991	#N/A	5.68677	10.5538	-0.52783	-1.44176	#N/A	4.94768	5.68677	-0.14112	-1.10276	0.999949	#N/A
11497	Xkr6	1.1898	4.43306	-0.666796	-1.58754	#N/A	1.55502	4.43306	-0.606182	-1.52223	#N/A	1.1898	1.55502	-0.0606142	-1.04291	0.999949	#N/A	#N/A
2020	Cep290	2.52096	6.86336	-0.666548	-1.58727	#N/A	2.14728	6.86336	-0.657048	-1.57685	#N/A	2.52096	2.14728	-0.00949994	-1.00661	0.999949	#N/A	#N/A
8104	Prmt2	4.25855	9.40975	-0.665838	-1.58649	#N/A	2.84339	9.40975	-0.889141	-1.85207	#N/A	4.25855	2.84339	0.223302	1.1674	0.999949	#N/A	#N/A
9589	Slc52a3	0.642019	3.51755	-0.665666	-1.5863	#N/A	0.429456	3.51755	-0.688341	-1.61143	#N/A	0.642019	0.429456	0.0226746	1.01584	0.999949	#N/A	#N/A
11494	Xiap	15.4851	27.8574	-0.665512	-1.58613	0.999686	20.1703	27.8574	-0.356764	-1.28055	0.999962	15.4851	20.1703	-0.308748	-1.23863	0.999949
8264	Ptpn13	1.23692	4.51833	-0.665435	-1.58605	#N/A	1.28837	4.51833	-0.589337	-1.50456	#N/A	1.23692	1.28837	-0.0760976	-1.05416	0.999949	#N/A	#N/A
9641	Smap2	32.8491	56.5734	-0.664973	-1.58554	0.999686	34.3873	56.5734	-0.586137	-1.50122	0.999962	32.8491	34.3873	-0.078836	-1.05617	0.999949
2145	Cisd1	12.8228	23.6529	-0.664238	-1.58473	0.999686	12.6029	23.6529	-0.724183	-1.65197	0.999962	12.8228	12.6029	0.0599448	1.04243	0.999949
10031	Stx12	3.06874	7.32172	-0.663973	-1.58444	#N/A	2.84339	7.32172	-0.678827	-1.60084	#N/A	3.06874	2.84339	0.0148538	1.01035	0.999949	#N/A	#N/A
1576	Calm3	53.9062	91.3238	-0.661572	-1.58181	0.999686	55.3576	91.3238	-0.626567	-1.54389	0.999962	53.9062	55.3576	-0.0350055	-1.02456	0.999949
11597	Zbtb41	1.23692	4.23291	-0.661464	-1.58169	#N/A	1.55502	4.23291	-0.608025	-1.52417	#N/A	1.23692	1.55502	-0.0534392	-1.03774	0.999949	#N/A	#N/A
10928	Tshz1	6.09037	12.3837	-0.660738	-1.58089	#N/A	9.49291	12.3837	-0.30562	-1.23595	0.999962	6.09037	9.49291	-0.355118	-1.27909	0.999949	#N/A
11924	Zfp938	1.28404	5.00511	-0.660189	-1.58029	#N/A	2.25112	5.00511	-0.524221	-1.43816	#N/A	1.28404	2.25112	-0.135967	-1.09883	0.999949	#N/A
9160	Sdhaf4	9.70689	18.5329	-0.660088	-1.58018	0.999686	16.0386	18.5329	-0.163778	-1.12022	0.999962	9.70689	16.0386	-0.496309	-1.4106	0.999949
2355	Coro1c	7.42152	14.4421	-0.659979	-1.58006	0.999686	11.4774	14.4421	-0.284729	-1.21818	0.999962	7.42152	11.4774	-0.37525	-1.29706	0.999949
11212	Uqcr11	79.6931	136.973	-0.659881	-1.57995	0.999686	105.741	136.973	-0.34374	-1.26904	0.999962	79.6931	105.741	-0.316141	-1.245	0.999949
6859	Ndufa13	139.578	236.939	-0.659537	-1.57958	0.999686	174.516	236.939	-0.391546	-1.3118	0.999962	139.578	174.516	-0.267991	-1.20413	0.999949
4259	Gm26517	1.23692	4.31817	-0.659525	-1.57956	#N/A	2.84339	4.31817	-0.282094	-1.21596	#N/A	1.23692	2.84339	-0.377431	-1.29903	0.999949	#N/A
8983	Rsph3b	0	2.71692	-0.659375	-1.5794	#N/A	1.12556	2.71692	-0.40439	-1.32353	#N/A	0	1.12556	-0.254985	-1.19332	0.999949	#N/A
11954	Zfp992	3.61653	8.49424	-0.658415	-1.57835	#N/A	1.28837	8.49424	-1.05638	-2.0797	#N/A	3.61653	1.28837	0.39796	1.31764	0.999949	#N/A	#N/A
2526	Ctsb	17.8176	31.5454	-0.658136	-1.57804	0.999686	21.1921	31.5454	-0.428602	-1.34593	0.999962	17.8176	21.1921	-0.229535	-1.17246	0.999949
9943	Sssca1	3.805	8.69439	-0.657996	-1.57789	#N/A	8.1007	8.69439	-0.0610945	-1.04326	#N/A	3.805	8.1007	-0.596902	-1.51246	0.999949	#N/A
9524	Slc33a1	2.42672	6.23447	-0.657146	-1.57696	#N/A	0.429456	6.23447	-1.11128	-2.16037	#N/A	2.42672	0.429456	0.454135	1.36996	0.999949	#N/A	#N/A
5854	Lman1	1.92606	5.66242	-0.656992	-1.57679	#N/A	7.07898	5.66242	0.107487	1.07735	#N/A	1.92606	7.07898	-0.764479	-1.69876	0.999949	#N/A
7149	Nubpl	0.594901	3.48913	-0.656143	-1.57586	#N/A	1.12556	3.48913	-0.56499	-1.47938	#N/A	0.594901	1.12556	-0.0911523	-1.06522	0.999949	#N/A
7498	Pdia4	20.2443	35.3792	-0.655864	-1.57556	0.999686	14.0541	35.3792	-1.04213	-2.05926	0.688974	20.2443	14.0541	0.386264	1.307	0.999949
1514	C030034L19Rik	4.16431	9.81007	-0.655587	-1.57526	#N/A	1.98447	9.81007	-1.03681	-2.05169	#N/A	4.16431	1.98447	0.381225	1.30245	0.999949	#N/A	#N/A
2816	Dgat1	24.9564	43.4435	-0.655572	-1.57524	0.999686	16.468	43.4435	-1.10415	-2.14972	0.547421	24.9564	16.468	0.448579	1.3647	0.999949
9318	Sgcb	0.642019	3.77575	-0.655069	-1.57469	#N/A	0	3.77575	-0.814747	-1.75899	#N/A	0.642019	0	0.159678	1.11704	0.999949	#N/A	#N/A
1902	Cdc37	36.2771	61.5169	-0.654948	-1.57456	0.999686	68.1823	61.5169	0.131187	1.09519	0.999962	36.2771	68.1823	-0.786135	-1.72445	0.999949
2195	Clip1	9.34758	17.4456	-0.654909	-1.57452	0.999686	10.0852	17.4456	-0.560004	-1.47427	0.999962	9.34758	10.0852	-0.0949049	-1.068	0.999949
9437	Slc16a10	7.32729	14.0998	-0.654871	-1.57448	#N/A	2.41393	14.0998	-1.40928	-2.65605	0.496093	7.32729	2.41393	0.754411	1.68694	0.999949	#N/A
3408	Evi2a	10.396	19.4188	-0.654582	-1.57416	0.999686	12.6619	19.4188	-0.421479	-1.3393	0.999962	10.396	12.6619	-0.233103	-1.17536	0.999949
709	Alg1	1.92606	6.14921	-0.654163	-1.5737	#N/A	2.57674	6.14921	-0.456831	-1.37252	#N/A	1.92606	2.57674	-0.197332	-1.14658	0.999949	#N/A
11612	Zc2hc1a	0.594901	3.31739	-0.653537	-1.57302	#N/A	2.84339	3.31739	-0.110172	-1.07936	#N/A	0.594901	2.84339	-0.543365	-1.45737	0.999949	#N/A
5455	Itih5	0	2.57361	-0.653072	-1.57251	#N/A	2.68058	2.57361	-0.0813082	-1.05798	#N/A	0	2.68058	-0.571764	-1.48634	0.999949	#N/A
6697	Mycn	0	3.03197	-0.652974	-1.57241	#N/A	0	3.03197	-0.621108	-1.53806	#N/A	0	0	-0.0318663	-1.02233	0.999949	#N/A	#N/A
4892	Hdac11	0	2.74534	-0.652807	-1.57222	#N/A	0.858912	2.74534	-0.388817	-1.30932	#N/A	0	0.858912	-0.26399	-1.2008	0.999949	#N/A
8447	Ramp2	0.594901	4.46269	-0.65233	-1.5717	#N/A	1.55502	4.46269	-0.469417	-1.38455	#N/A	0.594901	1.55502	-0.182913	-1.13517	0.999949	#N/A
1855	Cd3g	508.528	830.24	-0.652024	-1.57137	0.727996	446.195	830.24	-0.828365	-1.77567	0.326893	508.528	446.195	0.176341	1.13001	0.999949
11169	Ugdh	7.46864	14.7583	-0.651789	-1.57111	0.999686	8.69296	14.7583	-0.448296	-1.36443	0.999962	7.46864	8.69296	-0.203493	-1.15148	0.999949
2108	Chmp2b	9.84825	18.2463	-0.65116	-1.57043	0.999686	10.9441	18.2463	-0.519765	-1.43372	0.999962	9.84825	10.9441	-0.131395	-1.09535	0.999949
1299	Baz1b	4.30566	9.26644	-0.650342	-1.56954	#N/A	11.2107	9.26644	0.165938	1.12189	0.999962	4.30566	11.2107	-0.81628	-1.76086	0.999949	#N/A
10760	Tprn	1.28404	4.46149	-0.649971	-1.56914	#N/A	3.11003	4.46149	-0.302642	-1.2334	#N/A	1.28404	3.11003	-0.347329	-1.2722	0.999949	#N/A
8671	Rheb	47.4565	79.7407	-0.649792	-1.56894	0.999686	64.0954	79.7407	-0.285808	-1.21909	0.999962	47.4565	64.0954	-0.363984	-1.28697	0.999949
11104	Ube2l3	42.556	71.0995	-0.649488	-1.56861	0.999686	59.3265	71.0995	-0.233335	-1.17555	0.999962	42.556	59.3265	-0.416153	-1.33436	0.999949
4662	Gpihbp1	0.594901	3.40386	-0.649411	-1.56853	#N/A	1.55502	3.40386	-0.426848	-1.34429	#N/A	0.594901	1.55502	-0.222562	-1.1668	0.999949	#N/A
10552	Tmem205	0.594901	3.40386	-0.649411	-1.56853	#N/A	1.55502	3.40386	-0.426848	-1.34429	#N/A	0.594901	1.55502	-0.222562	-1.1668	0.999949	#N/A
7923	Pop4	8.11066	15.3292	-0.649209	-1.56831	0.999686	7.50844	15.3292	-0.741133	-1.67149	0.999962	8.11066	7.50844	0.0919237	1.06579	0.999949
10604	Tmem59	61.8165	102.902	-0.649101	-1.56819	0.999686	55.3576	102.902	-0.779117	-1.71608	0.847316	61.8165	55.3576	0.130016	1.09431	0.999949
10514	Tmem159	0.594901	3.26055	-0.648744	-1.5678	#N/A	1.98447	3.26055	-0.301009	-1.23201	#N/A	0.594901	1.98447	-0.347735	-1.27256	0.999949	#N/A
11821	Zfp605	0.594901	3.26055	-0.648744	-1.5678	#N/A	1.98447	3.26055	-0.301009	-1.23201	#N/A	0.594901	1.98447	-0.347735	-1.27256	0.999949	#N/A
3891	Galnt1	13.4648	24.1669	-0.648721	-1.56778	0.999686	15.8758	24.1669	-0.499601	-1.41382	0.999962	13.4648	15.8758	-0.14912	-1.10889	0.999949
4463	Gm45716	7.3744	14.4433	-0.648206	-1.56722	0.999686	19.9486	14.4433	0.285458	1.2188	0.999962	7.3744	19.9486	-0.933665	-1.91012	0.999949
2233	Cmpk1	32.1599	54.8264	-0.64818	-1.56719	0.999686	58.4535	54.8264	0.03967	1.02788	0.999962	32.1599	58.4535	-0.68785	-1.61088	0.999949
706	Aldoa	158.526	259.957	-0.647859	-1.56684	0.833268	139.682	259.957	-0.809967	-1.75317	0.494933	158.526	139.682	0.162107	1.11892	0.999949
5947	Lsm10	6.04325	12.4986	-0.647318	-1.56625	#N/A	6.97514	12.4986	-0.489563	-1.40402	0.999962	6.04325	6.97514	-0.157755	-1.11555	0.999949	#N/A
3348	Erc1	1.23692	4.37622	-0.646945	-1.56585	#N/A	2.68058	4.37622	-0.386991	-1.30766	#N/A	1.23692	2.68058	-0.259954	-1.19744	0.999949	#N/A
7420	Pcbp4	2.37961	6.72125	-0.644807	-1.56353	#N/A	1.28837	6.72125	-0.813645	-1.75765	#N/A	2.37961	1.28837	0.168838	1.12415	0.999949	#N/A	#N/A
10110	Syne2	3.71076	8.29408	-0.644804	-1.56353	#N/A	4.23559	8.29408	-0.630579	-1.54819	#N/A	3.71076	4.23559	-0.0142247	-1.00991	0.999949	#N/A	#N/A
527	Adamts1	0.594901	3.51755	-0.644365	-1.56305	#N/A	0	3.51755	-0.794758	-1.73479	#N/A	0.594901	0	0.150393	1.10987	0.999949	#N/A	#N/A
679	Akt1	4.30566	9.40975	-0.644048	-1.56271	#N/A	4.99067	9.40975	-0.469239	-1.38438	#N/A	4.30566	4.99067	-0.174809	-1.12881	0.999949	#N/A
4764	Gtf2a1	10.3489	20.8815	-0.643455	-1.56207	0.999686	11.3146	20.8815	-0.608577	-1.52475	0.999962	10.3489	11.3146	-0.0348783	-1.02447	0.999949
136	2610001J05Rik	19.2429	33.4914	-0.643354	-1.56196	0.999686	26.4494	33.4914	-0.247398	-1.18706	0.999962	19.2429	26.4494	-0.395956	-1.31581	0.999949
2368	Cox20	40.7713	67.8106	-0.642723	-1.56127	0.999686	52.5142	67.8106	-0.326324	-1.25381	0.999962	40.7713	52.5142	-0.316399	-1.24522	0.999949
5793	Lemd2	4.80633	11.2692	-0.642205	-1.56071	#N/A	4.72402	11.2692	-0.570299	-1.48483	#N/A	4.80633	4.72402	-0.071906	-1.0511	0.999949	#N/A
10433	Tle1	2.47384	6.17763	-0.642079	-1.56058	#N/A	0.858912	6.17763	-0.964735	-1.95171	#N/A	2.47384	0.858912	0.322656	1.25063	0.999949	#N/A	#N/A
1801	Ccr4	0	2.91708	-0.641954	-1.56044	#N/A	0	2.91708	-0.610045	-1.52631	#N/A	0	0	-0.0319088	-1.02236	0.999949	#N/A	#N/A
7036	Nol10	1.7847	5.83416	-0.641725	-1.56019	#N/A	2.57674	5.83416	-0.427321	-1.34473	#N/A	1.7847	2.57674	-0.214404	-1.16022	0.999949	#N/A
2640	D17Wsu92e	4.30566	9.52465	-0.641658	-1.56012	#N/A	5.79061	9.52465	-0.500867	-1.41506	#N/A	4.30566	5.79061	-0.140791	-1.10251	0.999949	#N/A
6871	Ndufaf2	4.9948	10.5538	-0.64058	-1.55896	#N/A	10.4557	10.5538	-0.0925075	-1.06622	0.999962	4.9948	10.4557	-0.548073	-1.46213	0.999949	#N/A
3652	Fbxo31	4.35278	9.26644	-0.640445	-1.55881	#N/A	6.22007	9.26644	-0.432746	-1.3498	#N/A	4.35278	6.22007	-0.207699	-1.15484	0.999949	#N/A
4774	Gtf2h4	1.83182	5.49069	-0.640101	-1.55844	#N/A	2.14728	5.49069	-0.500178	-1.41439	#N/A	1.83182	2.14728	-0.139923	-1.10185	0.999949	#N/A
6056	Man2c1os	0	2.31661	-0.638884	-1.55712	#N/A	1.55502	2.31661	-0.234932	-1.17685	#N/A	0	1.55502	-0.403952	-1.32313	0.999949	#N/A
3518	Fam174b	0.642019	3.4607	-0.638779	-1.55701	#N/A	1.12556	3.4607	-0.55576	-1.46994	#N/A	0.642019	1.12556	-0.0830183	-1.05923	0.999949	#N/A
4761	Gstz1	0.642019	3.34581	-0.638764	-1.55699	#N/A	2.84339	3.34581	-0.118372	-1.08551	#N/A	0.642019	2.84339	-0.520392	-1.43435	0.999949	#N/A
3492	Fam124b	1.87894	5.23369	-0.638649	-1.55687	#N/A	0.858912	5.23369	-0.829882	-1.77754	#N/A	1.87894	0.858912	0.191233	1.14174	0.999949	#N/A	#N/A
10300	Ten1	12.275	22.2802	-0.638532	-1.55674	0.999686	25.2059	22.2802	0.0998706	1.07168	0.999962	12.275	25.2059	-0.738403	-1.66833	0.999949
2161	Clasp2	6.1846	12.4133	-0.638203	-1.55639	#N/A	6.54568	12.4133	-0.543651	-1.45766	0.999962	6.1846	6.54568	-0.0945524	-1.06773	0.999949	#N/A
1482	Bsg	51.7622	85.2574	-0.637696	-1.55584	0.999686	60.8815	85.2574	-0.433205	-1.35023	0.999962	51.7622	60.8815	-0.204491	-1.15228	0.999949
4498	Gm48321	0	2.88866	-0.637036	-1.55513	#N/A	0	2.88866	-0.604383	-1.52033	#N/A	0	0	-0.0326536	-1.02289	0.999949	#N/A	#N/A
10389	Tiam2	0	2.88866	-0.637036	-1.55513	#N/A	0	2.88866	-0.604383	-1.52033	#N/A	0	0	-0.0326536	-1.02289	0.999949	#N/A	#N/A
5563	Kctd5	2.52096	6.49268	-0.637004	-1.5551	#N/A	7.77509	6.49268	0.0805735	1.05744	#N/A	2.52096	7.77509	-0.717578	-1.64442	0.999949	#N/A
3283	Emd	26.3346	44.9039	-0.636986	-1.55508	0.999686	21.2959	44.9039	-0.870277	-1.82801	0.908989	26.3346	21.2959	0.233291	1.17551	0.999949
8895	Rpn1	8.51709	16.0445	-0.636863	-1.55494	0.999686	7.67124	16.0445	-0.710873	-1.63679	0.999962	8.51709	7.67124	0.0740093	1.05264	0.999949
10796	Trappc5	7.32729	14.4717	-0.636705	-1.55477	#N/A	7.13795	14.4717	-0.571881	-1.48646	0.999962	7.32729	7.13795	-0.0648231	-1.04596	0.999949	#N/A
10745	Tpi1	5.54258	11.0963	-0.635776	-1.55377	0.999686	21.1331	11.0963	0.650499	1.56971	0.999962	5.54258	21.1331	-1.28628	-2.43898	0.999949
4806	Gzma	7.42152	16.1322	-0.635403	-1.55337	0.999686	204.212	16.1322	2.88606	7.39251	2.64765e-05	7.42152	204.212	-3.52147	-11.4833	1.80574e-05		Y	Y
1647	Cass4	0.594901	3.4607	-0.63505	-1.55299	#N/A	0	3.4607	-0.787242	-1.72577	#N/A	0.594901	0	0.152192	1.11126	0.999949	#N/A	#N/A
12027	Zscan29	1.28404	4.46149	-0.634472	-1.55237	#N/A	7.83405	4.46149	0.453742	1.36959	#N/A	1.28404	7.83405	-1.08821	-2.12611	0.999949	#N/A
9340	Sh3bgrl3	345.484	567.261	-0.633636	-1.55147	0.999686	412.61	567.261	-0.413903	-1.33228	0.999962	345.484	412.61	-0.219734	-1.16452	0.999949
6850	Ndrg1	0	2.34503	-0.633059	-1.55085	#N/A	2.68058	2.34503	-0.0353728	-1.02482	#N/A	0	2.68058	-0.597687	-1.51329	0.999949	#N/A
7979	Ppp1ca	139.99	226.779	-0.632486	-1.55023	0.833268	206.562	226.779	-0.124497	-1.09013	0.999962	139.99	206.562	-0.50799	-1.42207	0.999949
5095	Hras	12.2279	22.1949	-0.631475	-1.54915	0.999686	18.2897	22.1949	-0.230509	-1.17325	0.999962	12.2279	18.2897	-0.400965	-1.32039	0.999949
9820	Spata5	2.47384	6.14921	-0.631014	-1.54865	#N/A	6.38288	6.14921	0.00457659	1.00318	#N/A	2.47384	6.38288	-0.63559	-1.55357	0.999949	#N/A
5431	Isy1	32.3013	53.9393	-0.630969	-1.54861	0.999686	34.5501	53.9393	-0.517396	-1.43137	0.999962	32.3013	34.5501	-0.113574	-1.0819	0.999949
11144	Ubtd2	0	2.66008	-0.630669	-1.54828	#N/A	0.858912	2.66008	-0.361535	-1.28479	#N/A	0	0.858912	-0.269135	-1.20508	0.999949	#N/A
10786	Trap1	4.30566	9.06628	-0.629159	-1.54666	#N/A	9.92237	9.06628	0.0473223	1.03335	#N/A	4.30566	9.92237	-0.676481	-1.59824	0.999949	#N/A
9090	Sat1	80.9005	132.625	-0.628954	-1.54644	0.999686	87.095	132.625	-0.557837	-1.47206	0.999962	80.9005	87.095	-0.0711167	-1.05053	0.999949
4850	Hadh	8.65844	15.9865	-0.628808	-1.54629	0.999686	14.4836	15.9865	-0.117821	-1.08509	0.999962	8.65844	14.4836	-0.510987	-1.42502	0.999949
10538	Tmem185a	1.23692	4.11802	-0.627544	-1.54493	#N/A	2.84339	4.11802	-0.249298	-1.18863	#N/A	1.23692	2.84339	-0.378246	-1.29976	0.999949	#N/A
8100	Prkra	1.1898	4.6048	-0.626475	-1.54379	#N/A	2.14728	4.6048	-0.358983	-1.28252	#N/A	1.1898	2.14728	-0.267492	-1.20371	0.999949	#N/A
9652	Smarce1	14.201	25.3098	-0.626376	-1.54368	0.999686	21.5177	25.3098	-0.136551	-1.09927	0.999962	14.201	21.5177	-0.489825	-1.40427	0.999949
8238	Ptdss2	0	2.86024	-0.625906	-1.54318	#N/A	0	2.86024	-0.592814	-1.50819	#N/A	0	0	-0.0330928	-1.0232	0.999949	#N/A	#N/A
12006	Znrd1	36.7778	61.2919	-0.625748	-1.54301	0.999686	37.9716	61.2919	-0.614805	-1.53135	0.999962	36.7778	37.9716	-0.0109425	-1.00761	0.999949
1889	Cdadc1	6.1846	12.2119	-0.625629	-1.54288	0.999686	13.5657	12.2119	0.013551	1.00944	0.999962	6.1846	13.5657	-0.63918	-1.55744	0.999949
3409	Evi2b	0.594901	3.26055	-0.62496	-1.54217	#N/A	0.429456	3.26055	-0.640341	-1.5587	#N/A	0.594901	0.429456	0.0153804	1.01072	0.999949	#N/A	#N/A
11299	Vamp7	8.56421	15.8728	-0.624935	-1.54214	0.999686	13.0324	15.8728	-0.255351	-1.19363	0.999962	8.56421	13.0324	-0.369584	-1.29198	0.999949
3018	Dstn	11.038	21.1385	-0.624914	-1.54212	0.999686	15.713	21.1385	-0.326238	-1.25374	0.999962	11.038	15.713	-0.298675	-1.23001	0.999949
5084	Hpgd	0	3.71891	-0.624509	-1.54169	#N/A	1.12556	3.71891	-0.420334	-1.33824	#N/A	0	1.12556	-0.204175	-1.15203	0.999949	#N/A
10865	Triobp	7.3744	14.3864	-0.624434	-1.54161	#N/A	7.13795	14.3864	-0.562003	-1.47632	0.999962	7.3744	7.13795	-0.0624313	-1.04422	0.999949	#N/A
10191	Tax1bp1	43.6692	72.3289	-0.624433	-1.54161	0.999686	41.2586	72.3289	-0.653784	-1.57329	0.999962	43.6692	41.2586	0.0293506	1.02055	0.999949
9384	Sin3a	3.805	8.72402	-0.623904	-1.54104	#N/A	7.24179	8.72402	-0.149223	-1.10897	#N/A	3.805	7.24179	-0.474681	-1.38961	0.999949	#N/A
5090	Hps4	2.42672	6.03431	-0.623546	-1.54066	#N/A	2.84339	6.03431	-0.516865	-1.43084	#N/A	2.42672	2.84339	-0.106681	-1.07675	0.999949	#N/A
6468	Mpzl3	5.49547	11.0098	-0.623497	-1.5406	#N/A	3.96895	11.0098	-0.858567	-1.81324	#N/A	5.49547	3.96895	0.23507	1.17696	0.999949	#N/A	#N/A
2006	Cenpw	9.70689	18.4772	-0.622982	-1.54005	0.999686	13.299	18.4772	-0.37927	-1.30068	0.999962	9.70689	13.299	-0.243712	-1.18404	0.999949
6063	Map1b	5.54258	10.696	-0.622926	-1.54	#N/A	0.429456	10.696	-1.61896	-3.07154	#N/A	5.54258	0.429456	0.996038	1.99451	0.999949	#N/A	#N/A
10601	Tmem55a	8.01642	15.1018	-0.62281	-1.53987	0.999686	9.49291	15.1018	-0.495934	-1.41023	0.999962	8.01642	9.49291	-0.126876	-1.09193	0.999949
7841	Pnkd	22.9832	41.5321	-0.622727	-1.53978	0.999686	32.1221	41.5321	-0.304264	-1.23479	0.999962	22.9832	32.1221	-0.318463	-1.247	0.999949
4669	Gpr108	6.13748	11.9834	-0.621812	-1.53881	#N/A	9.38907	11.9834	-0.211485	-1.15788	0.999962	6.13748	9.38907	-0.410327	-1.32899	0.999949	#N/A
6318	Mgat4a	9.70689	17.8175	-0.621183	-1.53814	0.999686	6.11623	17.8175	-0.977162	-1.96859	0.999962	9.70689	6.11623	0.355979	1.27985	0.999949
5742	Lamp2	10.3489	18.8763	-0.621182	-1.53813	0.999686	11.3735	18.8763	-0.500402	-1.41461	0.999962	10.3489	11.3735	-0.12078	-1.08732	0.999949
1427	Bmpr1a	1.83182	5.00511	-0.620945	-1.53788	#N/A	0.429456	5.00511	-0.953242	-1.93622	#N/A	1.83182	0.429456	0.332297	1.25902	0.999949	#N/A	#N/A
6927	Nemp1	0.594901	3.23213	-0.620734	-1.53766	#N/A	4.3984	3.23213	0.183051	1.13528	#N/A	0.594901	4.3984	-0.803785	-1.74567	0.999949	#N/A
8537	Rbm4	1.83182	5.14842	-0.620191	-1.53708	#N/A	2.84339	5.14842	-0.381495	-1.30269	#N/A	1.83182	2.84339	-0.238697	-1.17993	0.999949	#N/A
666	Akap9	11.1323	20.3651	-0.620035	-1.53691	0.999686	17.327	20.3651	-0.156467	-1.11455	0.999962	11.1323	17.327	-0.463567	-1.37895	0.999949
522	Adam19	3.75788	8.09392	-0.619827	-1.53669	#N/A	3.27284	8.09392	-0.660153	-1.58025	#N/A	3.75788	3.27284	0.040326	1.02835	0.999949	#N/A	#N/A
6482	Mrpl10	5.49547	10.9257	-0.61982	-1.53668	#N/A	3.96895	10.9257	-0.86941	-1.82692	#N/A	5.49547	3.96895	0.249589	1.18887	0.999949	#N/A	#N/A
146	2610507B11Rik	7.23305	14.3296	-0.61976	-1.53662	#N/A	6.54568	14.3296	-0.661857	-1.58212	0.999962	7.23305	6.54568	0.0420963	1.02961	0.999949	#N/A
8091	Prkce	0	2.51677	-0.6195	-1.53634	#N/A	0.429456	2.51677	-0.458655	-1.37426	#N/A	0	0.429456	-0.160844	-1.11794	0.999949	#N/A
7867	Polb	11.5387	20.9632	-0.619003	-1.53581	0.999686	8.69296	20.9632	-0.811008	-1.75444	0.999962	11.5387	8.69296	0.192006	1.14235	0.999949
599	Agfg2	1.83182	5.40542	-0.618243	-1.53501	#N/A	3.00619	5.40542	-0.306191	-1.23644	#N/A	1.83182	3.00619	-0.312053	-1.24147	0.999949	#N/A
5452	Itgb7	78.9155	129.612	-0.618138	-1.53489	0.999686	60.0367	129.612	-0.919561	-1.89154	0.67042	78.9155	60.0367	0.301424	1.23236	0.999949
8226	Pstpip1	20.2914	34.2339	-0.617896	-1.53464	0.999686	28.3749	34.2339	-0.238035	-1.17938	0.999962	20.2914	28.3749	-0.379861	-1.30122	0.999949
8797	Rnf43	4.90056	9.78164	-0.617439	-1.53415	#N/A	0.429456	9.78164	-1.52427	-2.87641	#N/A	4.90056	0.429456	0.906832	1.87492	0.999949	#N/A	#N/A
8244	Ptges2	1.23692	4.03275	-0.617197	-1.53389	#N/A	2.41393	4.03275	-0.327345	-1.2547	#N/A	1.23692	2.41393	-0.289852	-1.22251	0.999949	#N/A
2026	Cep57	9.3947	17.1022	-0.616151	-1.53278	0.999686	14.6464	17.1022	-0.148361	-1.10831	0.999962	9.3947	14.6464	-0.46779	-1.38299	0.999949
1091	Atad5	0.642019	3.26055	-0.615735	-1.53234	#N/A	0.429456	3.26055	-0.639278	-1.55755	#N/A	0.642019	0.429456	0.0235423	1.01645	0.999949	#N/A	#N/A
7835	Pmpcb	6.13748	11.8116	-0.61539	-1.53197	#N/A	9.49291	11.8116	-0.261931	-1.19908	0.999962	6.13748	9.49291	-0.353459	-1.27762	0.999949	#N/A
1487	Btbd10	0.642019	3.48913	-0.614901	-1.53145	#N/A	2.14728	3.48913	-0.20527	-1.1529	#N/A	0.642019	2.14728	-0.40963	-1.32835	0.999949	#N/A
3112	Ebpl	11.4916	21.0793	-0.614526	-1.53106	0.999686	11.744	21.0793	-0.645064	-1.56381	0.999962	11.4916	11.744	0.0305381	1.02139	0.999949
10744	Tpgs2	12.917	22.8819	-0.614495	-1.53102	0.999686	8.36735	22.8819	-1.03763	-2.05286	0.875765	12.917	8.36735	0.423139	1.34084	0.999949
11098	Ube2g2	10.8967	19.934	-0.613646	-1.53012	0.999686	25.902	19.934	0.237333	1.17881	0.999962	10.8967	25.902	-0.850979	-1.80372	0.999949
10122	Sytl1	11.9628	21.5056	-0.613363	-1.52982	0.999686	10.248	21.5056	-0.703458	-1.6284	0.999962	11.9628	10.248	0.0900959	1.06444	0.999949
5446	Itgb1	27.8366	48.2805	-0.612433	-1.52884	0.999686	37.8229	48.2805	-0.255986	-1.19415	0.999962	27.8366	37.8229	-0.356447	-1.28027	0.999949
3639	Fbxl6	6.96797	13.6983	-0.612246	-1.52864	0.999686	11.5363	13.6983	-0.138585	-1.10083	0.999962	6.96797	11.5363	-0.473661	-1.38863	0.999949
6635	Mthfs	16.8457	30.232	-0.611833	-1.5282	0.999686	12.4991	30.232	-0.888172	-1.85083	0.999962	16.8457	12.4991	0.27634	1.21112	0.999949
4727	Grk3	3.06874	7.06472	-0.61162	-1.52797	#N/A	1.12556	7.06472	-1.08844	-2.12643	#N/A	3.06874	1.12556	0.476816	1.39167	0.999949	#N/A	#N/A
1714	Ccdc184	1.87894	5.29174	-0.61129	-1.52762	#N/A	0	5.29174	-1.08871	-2.12683	#N/A	1.87894	0	0.477415	1.39225	0.999949	#N/A	#N/A
6281	Mettl3	0.594901	3.43228	-0.611224	-1.52755	#N/A	1.71782	3.43228	-0.282613	-1.2164	#N/A	0.594901	1.71782	-0.32861	-1.2558	0.999949	#N/A
2231	Cmc4	3.02162	6.97825	-0.610747	-1.52705	#N/A	3.27284	6.97825	-0.530642	-1.44457	#N/A	3.02162	3.27284	-0.0801051	-1.0571	0.999949	#N/A
1964	Cdkn2c	3.06874	7.63556	-0.610459	-1.52675	#N/A	5.58293	7.63556	-0.169652	-1.12479	#N/A	3.06874	5.58293	-0.440807	-1.35736	0.999949	#N/A
4084	Gm11110	0.594901	3.26055	-0.60983	-1.52608	#N/A	1.12556	3.26055	-0.519094	-1.43305	#N/A	0.594901	1.12556	-0.0907363	-1.06491	0.999949	#N/A
5508	Jun	76.6714	124.359	-0.609706	-1.52595	0.999686	65.4286	124.359	-0.83209	-1.78026	0.716702	76.6714	65.4286	0.222383	1.16666	0.999949
628	Ahsa2	5.04192	10.182	-0.609293	-1.52551	#N/A	12.3363	10.182	0.163423	1.11994	0.999962	5.04192	12.3363	-0.772716	-1.70848	0.999949	#N/A
3349	Ercc1	6.1846	11.8981	-0.608718	-1.5249	#N/A	9.06345	11.8981	-0.311021	-1.24059	0.999962	6.1846	9.06345	-0.297697	-1.22918	0.999949	#N/A
3730	Fibp	11.6801	20.506	-0.608475	-1.52465	0.999686	9.81852	20.506	-0.72365	-1.65136	0.999962	11.6801	9.81852	0.115175	1.08311	0.999949
8610	Rer1	35.588	58.633	-0.607687	-1.52381	0.999686	46.2351	58.633	-0.301364	-1.23231	0.999962	35.588	46.2351	-0.306323	-1.23655	0.999949
7414	Pbxip1	18.8365	32.1731	-0.60767	-1.5238	0.999686	26.2866	32.1731	-0.225574	-1.16924	0.999962	18.8365	26.2866	-0.382096	-1.30323	0.999949
10446	Tm4sf1	0.594901	4.46269	-0.607635	-1.52376	#N/A	1.12556	4.46269	-0.526645	-1.44057	#N/A	0.594901	1.12556	-0.0809902	-1.05774	0.999949	#N/A
6050	Man1c1	1.23692	4.17607	-0.607477	-1.52359	#N/A	0.858912	4.17607	-0.651098	-1.57036	#N/A	1.23692	0.858912	0.043621	1.0307	0.999949	#N/A	#N/A
653	Ak2	23.5486	38.9821	-0.607109	-1.5232	0.999686	26.5532	38.9821	-0.454483	-1.37029	0.999962	23.5486	26.5532	-0.152626	-1.11159	0.999949
8497	Rassf7	0	2.63166	-0.60687	-1.52295	#N/A	1.12556	2.63166	-0.360764	-1.28411	#N/A	0	1.12556	-0.246106	-1.186	0.999949	#N/A
2364	Cox16	28.997	47.9074	-0.606852	-1.52293	0.999686	26.1238	47.9074	-0.71836	-1.64531	0.999962	28.997	26.1238	0.111508	1.08036	0.999949
5378	Invs	1.83182	5.00511	-0.606373	-1.52243	#N/A	2.68058	5.00511	-0.492937	-1.40731	#N/A	1.83182	2.68058	-0.113436	-1.0818	0.999949	#N/A
4781	Gtf3c2	5.5897	10.9542	-0.606226	-1.52227	#N/A	8.95961	10.9542	-0.165662	-1.12168	0.999962	5.5897	8.95961	-0.440564	-1.35713	0.999949	#N/A
9837	Spg21	18.5067	31.0587	-0.606169	-1.52221	0.999686	24.1393	31.0587	-0.297149	-1.22871	0.999962	18.5067	24.1393	-0.30902	-1.23887	0.999949
5878	Lonp2	4.30566	8.77966	-0.605928	-1.52196	#N/A	4.82786	8.77966	-0.512633	-1.42665	#N/A	4.30566	4.82786	-0.0932943	-1.0668	0.999949	#N/A
7087	Nr3c1	38.0147	61.948	-0.605451	-1.52145	0.999686	46.0723	61.948	-0.389293	-1.30975	0.999962	38.0147	46.0723	-0.216158	-1.16164	0.999949
11178	Uhrf1bp1l	8.51709	15.9581	-0.605318	-1.52131	0.999686	6.70849	15.9581	-0.719655	-1.64679	0.999962	8.51709	6.70849	0.114337	1.08248	0.999949
11538	Yes1	5.49547	10.9245	-0.604643	-1.5206	0.999686	13.9503	10.9245	0.257055	1.19504	0.999962	5.49547	13.9503	-0.861699	-1.81718	0.999949
2039	Cept1	14.201	24.3967	-0.604632	-1.52059	0.999686	13.8913	24.3967	-0.648841	-1.56791	0.999962	14.201	13.8913	0.0442086	1.03112	0.999949
7768	Plec	8.61133	16.0457	-0.604117	-1.52005	0.999686	12.4401	16.0457	-0.326588	-1.25404	0.999962	8.61133	12.4401	-0.277529	-1.21212	0.999949
8041	Pqlc3	4.94768	9.78164	-0.603534	-1.51943	#N/A	2.84339	9.78164	-0.932959	-1.90919	#N/A	4.94768	2.84339	0.329426	1.25651	0.999949	#N/A	#N/A
3290	Eml3	1.92606	5.40542	-0.603368	-1.51926	#N/A	4.13175	5.40542	-0.160441	-1.11763	#N/A	1.92606	4.13175	-0.442927	-1.35936	0.999949	#N/A
10002	Stk25	3.61653	8.1804	-0.60316	-1.51904	#N/A	6.81233	8.1804	-0.155852	-1.11408	#N/A	3.61653	6.81233	-0.447308	-1.36349	0.999949	#N/A
10935	Tspan14	6.82662	12.8408	-0.602484	-1.51833	#N/A	7.83405	12.8408	-0.424409	-1.34202	0.999962	6.82662	7.83405	-0.178075	-1.13137	0.999949	#N/A
1979	Cebpd	0.594901	3.43228	-0.602433	-1.51828	#N/A	2.25112	3.43228	-0.303164	-1.23385	#N/A	0.594901	2.25112	-0.29927	-1.23052	0.999949	#N/A
12042	Zzef1	2.42672	6.37778	-0.601211	-1.51699	#N/A	3.8651	6.37778	-0.271359	-1.20694	#N/A	2.42672	3.8651	-0.329852	-1.25688	0.999949	#N/A
10926	Tsg101	15.4379	26.4279	-0.600607	-1.51635	0.999686	18.7192	26.4279	-0.404186	-1.32334	0.999962	15.4379	18.7192	-0.196422	-1.14585	0.999949
6634	Mthfr	0	2.63166	-0.600579	-1.51632	#N/A	0.858912	2.63166	-0.340431	-1.26614	#N/A	0	0.858912	-0.260147	-1.1976	0.999949	#N/A
9297	Sf3b5	38.533	62.4928	-0.599837	-1.51554	0.999686	57.5497	62.4928	-0.120715	-1.08727	0.999962	38.533	57.5497	-0.479121	-1.39389	0.999949
9859	Sppl3	3.02162	6.92141	-0.599504	-1.5152	#N/A	5.95342	6.92141	-0.158082	-1.1158	#N/A	3.02162	5.95342	-0.441421	-1.35794	0.999949	#N/A
335	Aak1	13.6532	23.2798	-0.599464	-1.51515	0.999686	19.5781	23.2798	-0.216071	-1.16157	0.999962	13.6532	19.5781	-0.383393	-1.30441	0.999949
2157	Cklf	24.4086	40.498	-0.599396	-1.51508	0.999686	21.5626	40.498	-0.747503	-1.67888	0.999962	24.4086	21.5626	0.148107	1.10811	0.999949
7820	Plxdc1	0.642019	3.23213	-0.599231	-1.51491	#N/A	0.429456	3.23213	-0.623029	-1.5401	#N/A	0.642019	0.429456	0.0237975	1.01663	0.999949	#N/A	#N/A
2151	Cited4	3.06874	6.89299	-0.599139	-1.51481	#N/A	4.3984	6.89299	-0.367206	-1.28985	#N/A	3.06874	4.3984	-0.231933	-1.17441	0.999949	#N/A
3818	Frs2	0	2.11645	-0.599125	-1.5148	#N/A	3.96895	2.11645	0.314058	1.2432	#N/A	0	3.96895	-0.913183	-1.8832	0.999949	#N/A
7596	Phactr2	9.11199	16.4164	-0.598994	-1.51466	0.999686	5.25731	16.4164	-1.0348	-2.04883	0.999962	9.11199	5.25731	0.435804	1.35266	0.999949
11919	Zfp930	0.642019	3.4607	-0.598933	-1.5146	#N/A	2.57674	3.4607	-0.106669	-1.07674	#N/A	0.642019	2.57674	-0.492264	-1.40665	0.999949	#N/A
4641	Got2	6.7795	12.6123	-0.598825	-1.51448	#N/A	10.5146	12.6123	-0.179498	-1.13249	0.999962	6.7795	10.5146	-0.419327	-1.3373	0.999949	#N/A
8271	Ptpn6	35.9649	59.0285	-0.598296	-1.51393	0.999686	32.6246	59.0285	-0.6553	-1.57494	0.999962	35.9649	32.6246	0.0570038	1.0403	0.999949
6628	Mtg1	5.08903	10.2672	-0.597845	-1.51345	#N/A	11.0479	10.2672	0.0201272	1.01405	0.999962	5.08903	11.0479	-0.617973	-1.53472	0.999949	#N/A
9876	Sptssa	97.5577	154.756	-0.597822	-1.51343	0.999686	93.7727	154.756	-0.635956	-1.55397	0.999962	97.5577	93.7727	0.0381338	1.02678	0.999949
2249	Cnih4	8.75268	15.7591	-0.597062	-1.51263	0.999686	6.64952	15.7591	-0.882979	-1.84418	0.999962	8.75268	6.64952	0.285917	1.21918	0.999949
11083	Ubash3b	7.23305	14.7311	-0.59679	-1.51235	0.999686	16.4091	14.7311	0.0715231	1.05083	0.999962	7.23305	16.4091	-0.668313	-1.58921	0.999949
3073	Dynlt3	6.68527	12.6703	-0.59672	-1.51227	#N/A	6.81233	12.6703	-0.58026	-1.49512	0.999962	6.68527	6.81233	-0.0164595	-1.01147	0.999949	#N/A
903	Appl2	1.83182	4.94827	-0.596672	-1.51222	#N/A	1.98447	4.94827	-0.568759	-1.48325	#N/A	1.83182	1.98447	-0.0279131	-1.01954	0.999949	#N/A
8653	Rgs1	109.02	172.143	-0.5965	-1.51204	0.999686	124	172.143	-0.443614	-1.36001	0.999962	109.02	124	-0.152886	-1.11179	0.999949
2628	Cyth4	21.9053	36.4072	-0.596449	-1.51199	0.999686	20.3332	36.4072	-0.639277	-1.55755	0.999962	21.9053	20.3332	0.0428284	1.03013	0.999949
3843	Fut8	3.805	8.26566	-0.59584	-1.51135	#N/A	7.40459	8.26566	-0.0598547	-1.04236	#N/A	3.805	7.40459	-0.535986	-1.44993	0.999949	#N/A
9893	Srgap3	1.83182	5.03353	-0.595604	-1.51111	#N/A	3.80614	5.03353	-0.304681	-1.23515	#N/A	1.83182	3.80614	-0.290924	-1.22342	0.999949	#N/A
740	Amdhd2	3.02162	6.92141	-0.595506	-1.511	#N/A	4.66505	6.92141	-0.377821	-1.29938	#N/A	3.02162	4.66505	-0.217684	-1.16287	0.999949	#N/A
3118	Echs1	13.6532	23.9383	-0.595239	-1.51072	0.999686	23.1624	23.9383	-0.115956	-1.08369	0.999962	13.6532	23.1624	-0.479282	-1.39405	0.999949
8573	Rce1	10.5845	18.7627	-0.595195	-1.51068	0.999686	14.5874	18.7627	-0.307555	-1.23761	0.999962	10.5845	14.5874	-0.28764	-1.22064	0.999949
11778	Zfp445	6.73239	12.7556	-0.594883	-1.51035	#N/A	8.69296	12.7556	-0.311861	-1.24131	0.999962	6.73239	8.69296	-0.283022	-1.21674	0.999949	#N/A
667	Akip1	2.47384	5.94905	-0.59466	-1.51012	#N/A	8.634	5.94905	0.265983	1.20246	#N/A	2.47384	8.634	-0.860643	-1.81585	0.999949	#N/A
5297	Il20ra	0	2.6885	-0.594618	-1.51007	#N/A	0	2.6885	-0.560477	-1.47476	#N/A	0	0	-0.0341419	-1.02395	0.999949	#N/A
7474	Pdcl3	11.038	19.5349	-0.594263	-1.5097	0.999686	16.5719	19.5349	-0.215279	-1.16093	0.999962	11.038	16.5719	-0.378984	-1.30043	0.999949
5382	Ipmk	4.85345	10.0967	-0.593695	-1.50911	#N/A	9.3301	10.0967	-0.134428	-1.09766	0.999962	4.85345	9.3301	-0.459266	-1.37484	0.999949	#N/A
5557	Kctd13	4.35278	8.69439	-0.593079	-1.50846	#N/A	4.3984	8.69439	-0.581922	-1.49684	#N/A	4.35278	4.3984	-0.0111562	-1.00776	0.999949	#N/A
10424	Tjp3	2.37961	6.32094	-0.593047	-1.50843	#N/A	1.28837	6.32094	-0.761817	-1.69562	#N/A	2.37961	1.28837	0.16877	1.1241	0.999949	#N/A	#N/A
576	Adssl1	0	2.45992	-0.592773	-1.50814	#N/A	1.12556	2.45992	-0.344487	-1.2697	#N/A	0	1.12556	-0.248286	-1.1878	0.999949	#N/A
11876	Zfp758	0	2.45992	-0.592773	-1.50814	#N/A	1.12556	2.45992	-0.344487	-1.2697	#N/A	0	1.12556	-0.248286	-1.1878	0.999949	#N/A
7158	Nudt13	0.642019	3.14566	-0.592636	-1.508	#N/A	3.7023	3.14566	0.0905481	1.06477	#N/A	0.642019	3.7023	-0.683184	-1.60568	0.999949	#N/A
11300	Vamp8	63.8487	102.481	-0.592491	-1.50785	0.999686	76.165	102.481	-0.379128	-1.30056	0.999962	63.8487	76.165	-0.213363	-1.15939	0.999949
5240	Igfbp2	0	3.71891	-0.592106	-1.50745	#N/A	0	3.71891	-0.573255	-1.48788	#N/A	0	0	-0.018851	-1.01315	0.999949	#N/A
6361	Mink1	1.83182	5.00511	-0.591658	-1.50698	#N/A	4.56121	5.00511	-0.0308883	-1.02164	#N/A	1.83182	4.56121	-0.56077	-1.47506	0.999949	#N/A
1851	Cd38	1.83182	4.89022	-0.591561	-1.50688	#N/A	7.67124	4.89022	0.341579	1.26714	#N/A	1.83182	7.67124	-0.93314	-1.90943	0.999949	#N/A
2576	Cyb5a	66.9174	107.744	-0.59131	-1.50661	0.999686	49.9823	107.744	-0.975947	-1.96693	0.49953	66.9174	49.9823	0.384636	1.30553	0.999949
2281	Coa3	19.8673	35.6102	-0.591129	-1.50642	0.999686	37.7499	35.6102	0.0324283	1.02273	0.999962	19.8673	37.7499	-0.623557	-1.54067	0.999949
6611	Mtch1	19.6023	32.9774	-0.590913	-1.5062	0.999686	22.792	32.9774	-0.468747	-1.38391	0.999962	19.6023	22.792	-0.122166	-1.08837	0.999949
4320	Gm26847	0	2.45992	-0.590176	-1.50543	#N/A	0.429456	2.45992	-0.429997	-1.34723	#N/A	0	0.429456	-0.160179	-1.11743	0.999949	#N/A
5682	Klrb1f	0.594901	3.08881	-0.589383	-1.5046	#N/A	3.80614	3.08881	0.0128172	1.00892	#N/A	0.594901	3.80614	-0.6022	-1.51803	0.999949	#N/A
5753	Large1	5.44835	10.7812	-0.589017	-1.50422	#N/A	4.13175	10.7812	-0.725852	-1.65388	#N/A	5.44835	4.13175	0.136835	1.09949	0.999949	#N/A	#N/A
10921	Tsen15	4.25855	8.78086	-0.588719	-1.50391	#N/A	3.53949	8.78086	-0.739903	-1.67006	#N/A	4.25855	3.53949	0.151184	1.11048	0.999949	#N/A	#N/A
1489	Btbd19	7.92219	14.4149	-0.588169	-1.50334	#N/A	3.7023	14.4149	-1.11102	-2.15999	0.913155	7.92219	3.7023	0.522855	1.4368	0.999949	#N/A
9582	Slc4a1ap	3.16298	7.00667	-0.588072	-1.50324	#N/A	6.11623	7.00667	-0.105501	-1.07587	#N/A	3.16298	6.11623	-0.48257	-1.39723	0.999949	#N/A
9535	Slc35c2	7.96931	14.3284	-0.587458	-1.5026	0.999686	9.49291	14.3284	-0.457238	-1.37291	0.999962	7.96931	9.49291	-0.13022	-1.09446	0.999949
11105	Ube2l6	1.92606	5.66363	-0.5873	-1.50243	#N/A	1.12556	5.66363	-0.784007	-1.72191	#N/A	1.92606	1.12556	0.196706	1.14608	0.999949	#N/A	#N/A
6556	Mrps6	9.75401	18.1338	-0.587222	-1.50235	0.999686	23.1624	18.1338	0.194495	1.14432	0.999962	9.75401	23.1624	-0.781717	-1.71918	0.999949
9572	Slc3a2	58.1353	92.174	-0.587183	-1.50231	0.999686	54.9871	92.174	-0.638113	-1.55629	0.999962	58.1353	54.9871	0.0509298	1.03593	0.999949
10116	Synj2	0.594901	3.37423	-0.58692	-1.50204	#N/A	0	3.37423	-0.72637	-1.65447	#N/A	0.594901	0	0.139449	1.10148	0.999949	#N/A	#N/A
2042	Cers2	11.9628	21.1065	-0.586726	-1.50183	0.999686	10.4108	21.1065	-0.636122	-1.55415	0.999962	11.9628	10.4108	0.0493963	1.03483	0.999949
10139	Tada3	1.92606	5.26211	-0.586491	-1.50159	#N/A	7.40459	5.26211	0.272555	1.20794	#N/A	1.92606	7.40459	-0.859046	-1.81384	0.999949	#N/A
6952	Nfkb1	25.3333	41.0677	-0.586483	-1.50158	0.999686	19.1486	41.0677	-0.906877	-1.87498	0.875765	25.3333	19.1486	0.320394	1.24867	0.999949
3942	Gcat	1.28404	4.31817	-0.586148	-1.50123	#N/A	1.12556	4.31817	-0.655986	-1.57569	#N/A	1.28404	1.12556	0.0698379	1.0496	0.999949	#N/A	#N/A
6102	Mapk6	7.78084	14.8436	-0.585707	-1.50077	#N/A	7.24179	14.8436	-0.637845	-1.556	0.999962	7.78084	7.24179	0.052138	1.0368	0.999949	#N/A
10418	Tipin	7.42152	13.6142	-0.585642	-1.50071	0.999686	17.1642	13.6142	0.236291	1.17796	0.999962	7.42152	17.1642	-0.821932	-1.76777	0.999949
2939	Dnajc8	45.6423	72.9862	-0.585607	-1.50067	0.999686	61.2071	72.9862	-0.215909	-1.16144	0.999962	45.6423	61.2071	-0.369699	-1.29208	0.999949
1498	Btg2	173.122	275.168	-0.585606	-1.50067	0.999686	128.87	275.168	-0.93692	-1.91444	0.524563	173.122	128.87	0.351313	1.27572	0.999949
9649	Smarcc2	3.11586	6.7781	-0.585273	-1.50032	#N/A	7.24179	6.7781	0.0418109	1.02941	#N/A	3.11586	7.24179	-0.627084	-1.54444	0.999949	#N/A
8516	Rbm12	0.594901	2.91708	-0.585062	-1.5001	#N/A	3.53949	2.91708	0.0495411	1.03494	#N/A	0.594901	3.53949	-0.634603	-1.55251	0.999949	#N/A
8722	Rmi2	2.42672	5.83416	-0.585	-1.50004	#N/A	6.11623	5.83416	0.0403381	1.02835	#N/A	2.42672	6.11623	-0.625338	-1.54257	0.999949	#N/A
9123	Sclt1	1.92606	5.43384	-0.584394	-1.49941	#N/A	1.71782	5.43384	-0.55836	-1.47259	#N/A	1.92606	1.71782	-0.0260336	-1.01821	0.999949
5814	Lgmn	0	2.25977	-0.583977	-1.49898	#N/A	2.41393	2.25977	0.020634	1.01441	#N/A	0	2.41393	-0.604611	-1.52057	0.999949
10471	Tmed10	45.0769	71.2997	-0.583096	-1.49806	0.999686	37.4383	71.2997	-0.822401	-1.76835	0.770908	45.0769	37.4383	0.239305	1.18042	0.999949
10616	Tmem8	0	2.45992	-0.582939	-1.4979	#N/A	0.858912	2.45992	-0.316594	-1.24539	#N/A	0	0.858912	-0.266346	-1.20276	0.999949
9826	Spcs1	64.0372	101.592	-0.582918	-1.49788	0.999686	62.052	101.592	-0.645085	-1.56383	0.999962	64.0372	62.052	0.0621678	1.04403	0.999949
7335	Pacsin2	1.87894	4.8618	-0.582596	-1.49754	#N/A	3.27284	4.8618	-0.261993	-1.19913	#N/A	1.87894	3.27284	-0.320603	-1.24885	0.999949
11457	Wdsub1	0.594901	3.23213	-0.582396	-1.49733	#N/A	1.28837	3.23213	-0.354977	-1.27896	#N/A	0.594901	1.28837	-0.227419	-1.17074	0.999949
10445	Tm2d3	7.32729	13.2992	-0.581802	-1.49672	#N/A	5.95342	13.2992	-0.773802	-1.70977	0.999962	7.32729	5.95342	0.192001	1.14235	0.999949
11397	Wbp1	21.1043	35.9797	-0.581781	-1.4967	0.999686	13.0914	35.9797	-1.01855	-2.02588	0.875765	21.1043	13.0914	0.436765	1.35357	0.999949
2375	Cox6c	216.555	335.283	-0.581716	-1.49663	0.886561	284.49	335.283	-0.223159	-1.16729	0.999962	216.555	284.49	-0.358556	-1.28214	0.999949
3450	F2rl2	0	2.66008	-0.58139	-1.49629	#N/A	0	2.66008	-0.546903	-1.46095	#N/A	0	0	-0.0344873	-1.02419	0.999949
6858	Ndufa12	44.3407	70.5287	-0.581102	-1.49599	0.999686	54.1141	70.5287	-0.361911	-1.28513	0.999962	44.3407	54.1141	-0.219191	-1.16408	0.999949
6522	Mrpl51	12.3692	21.0781	-0.58109	-1.49598	0.999686	15.5053	21.0781	-0.303912	-1.23449	0.999962	12.3692	15.5053	-0.277178	-1.21182	0.999949
11785	Zfp462	2.37961	6.14921	-0.580769	-1.49565	#N/A	0	6.14921	-1.12331	-2.17846	#N/A	2.37961	0	0.54254	1.45653	0.999949		#N/A
3789	Fosl2	61.0921	96.7812	-0.580222	-1.49508	0.999686	79.7635	96.7812	-0.248034	-1.18759	0.999962	61.0921	79.7635	-0.332188	-1.25892	0.999949
826	Anxa6	45.1712	71.8409	-0.580153	-1.49501	0.999686	56.6011	71.8409	-0.277382	-1.21199	0.999962	45.1712	56.6011	-0.302771	-1.23351	0.999949
9812	Sparc	0	3.34702	-0.57974	-1.49458	#N/A	1.12556	3.34702	-0.375079	-1.29691	#N/A	0	1.12556	-0.204661	-1.15242	0.999949
10458	Tmbim4	21.387	35.7523	-0.579431	-1.49426	0.999686	24.347	35.7523	-0.479432	-1.3942	0.999962	21.387	24.347	-0.0999989	-1.07177	0.999949
7990	Ppp1r14c	1.83182	4.80495	-0.579263	-1.49409	#N/A	0	4.80495	-1.06492	-2.09206	#N/A	1.83182	0	0.48566	1.40023	0.999949		#N/A
1262	B4galt4	0.642019	3.11723	-0.579123	-1.49394	#N/A	0.858912	3.11723	-0.47327	-1.38825	#N/A	0.642019	0.858912	-0.105853	-1.07613	0.999949
3024	Dtnb	3.16298	7.00667	-0.578547	-1.49334	#N/A	4.56121	7.00667	-0.291927	-1.22427	#N/A	3.16298	4.56121	-0.28662	-1.21978	0.999949
591	Aga	1.23692	3.8326	-0.578517	-1.49331	#N/A	2.41393	3.8326	-0.289555	-1.22226	#N/A	1.23692	2.41393	-0.288962	-1.22176	0.999949
8448	Ramp3	67.2178	108.3	-0.5783	-1.49309	0.999686	28.6556	108.3	-1.48264	-2.7946	0.104706	67.2178	28.6556	0.904341	1.87169	0.999949
8959	Rrbp1	26.4289	42.6713	-0.57732	-1.49208	0.999686	39.2151	42.6713	-0.0901826	-1.0645	0.999962	26.4289	39.2151	-0.487138	-1.40166	0.999949
727	Alkbh7	4.35278	8.69439	-0.577259	-1.49201	#N/A	7.77509	8.69439	-0.185466	-1.13718	#N/A	4.35278	7.77509	-0.391793	-1.31202	0.999949
9463	Slc25a14	0.594901	3.03197	-0.577178	-1.49193	#N/A	2.41393	3.03197	-0.130861	-1.09495	#N/A	0.594901	2.41393	-0.446317	-1.36256	0.999949
9320	Sgf29	14.2953	23.9099	-0.577108	-1.49186	0.999686	15.7719	23.9099	-0.445551	-1.36183	0.999962	14.2953	15.7719	-0.131557	-1.09548	0.999949
11067	Uap1l1	1.83182	4.80495	-0.577065	-1.49181	#N/A	4.82786	4.80495	-0.0077069	-1.00536	#N/A	1.83182	4.82786	-0.569358	-1.48386	0.999949
6330	Mgst3	4.85345	9.58149	-0.576783	-1.49152	#N/A	4.3984	9.58149	-0.648666	-1.56772	#N/A	4.85345	4.3984	0.0718835	1.05109	0.999949		#N/A
11150	Ubxn4	29.2797	47.4503	-0.575932	-1.49064	0.999686	36.2089	47.4503	-0.314189	-1.24331	0.999962	29.2797	36.2089	-0.261743	-1.19893	0.999949
4666	Gpn2	1.28404	4.03275	-0.575763	-1.49047	#N/A	2.41393	4.03275	-0.309478	-1.23926	#N/A	1.28404	2.41393	-0.266285	-1.20271	0.999949
8665	Rhbdd2	1.83182	4.77653	-0.575682	-1.49038	#N/A	0.429456	4.77653	-0.906667	-1.87471	#N/A	1.83182	0.429456	0.330985	1.25787	0.999949		#N/A
2208	Clock	8.01642	14.2135	-0.575314	-1.49	0.999686	8.634	14.2135	-0.554154	-1.46831	0.999962	8.01642	8.634	-0.0211594	-1.01477	0.999949
4045	Glt8d1	0.642019	2.91708	-0.575211	-1.4899	#N/A	3.96895	2.91708	0.140387	1.1022	#N/A	0.642019	3.96895	-0.715598	-1.64216	0.999949
8813	Rock2	5.5897	10.5242	-0.575174	-1.48986	#N/A	10.9441	10.5242	0.0358923	1.02519	0.999962	5.5897	10.9441	-0.611066	-1.52739	0.999949
6320	Mgat5	14.6546	25.369	-0.575024	-1.4897	0.999686	5.58293	25.369	-1.27789	-2.42483	0.58956	14.6546	5.58293	0.702862	1.62773	0.999949
3131	Edf1	98.294	153.702	-0.574896	-1.48957	0.999686	146.096	153.702	-0.0775367	-1.05521	0.999962	98.294	146.096	-0.497359	-1.41163	0.999949
6571	Msantd4	1.23692	3.97591	-0.574828	-1.4895	#N/A	3.11003	3.97591	-0.211224	-1.15767	#N/A	1.23692	3.11003	-0.363604	-1.28664	0.999949
6151	Mbd5	2.52096	6.23447	-0.574277	-1.48893	#N/A	3.43565	6.23447	-0.329498	-1.25658	#N/A	2.52096	3.43565	-0.244779	-1.18491	0.999949
10296	Tef	0	2.11645	-0.574237	-1.48889	#N/A	3.80614	2.11645	0.208775	1.15571	#N/A	0	3.80614	-0.783012	-1.72072	0.999949
10466	Tmco1	31.141	50.2228	-0.574236	-1.48889	0.999686	28.9082	50.2228	-0.687489	-1.61048	0.999962	31.141	28.9082	0.113253	1.08166	0.999949
8636	Rft1	0	2.34503	-0.573924	-1.48857	#N/A	0.858912	2.34503	-0.3098	-1.23954	#N/A	0	0.858912	-0.264124	-1.20091	0.999949
9376	Sigirr	14.8902	25.1096	-0.573147	-1.48777	0.999686	7.5674	25.1096	-1.09414	-2.13485	0.806658	14.8902	7.5674	0.520989	1.43494	0.999949
6430	Mogs	3.71076	7.60714	-0.572289	-1.48688	#N/A	8.634	7.60714	0.0380998	1.02676	#N/A	3.71076	8.634	-0.610389	-1.52667	0.999949
1819	Cd14	0.594901	3.37544	-0.572023	-1.48661	#N/A	0	3.37544	-0.714401	-1.6408	#N/A	0.594901	0	0.142378	1.10372	0.999949		#N/A
7583	Pgk1	19.2429	31.3737	-0.571684	-1.48626	0.999686	32.0182	31.3737	-0.0148886	-1.01037	0.999962	19.2429	32.0182	-0.556795	-1.471	0.999949
3921	Gatad1	23.7666	38.9548	-0.571316	-1.48588	0.999686	18.1269	38.9548	-0.907212	-1.87542	0.937144	23.7666	18.1269	0.335896	1.26216	0.999949
6460	Mppe1	6.92086	13.0114	-0.571298	-1.48586	#N/A	9.81852	13.0114	-0.248088	-1.18763	0.999962	6.92086	9.81852	-0.32321	-1.25111	0.999949
11233	Usmg5	86.237	137.121	-0.571149	-1.48571	0.999686	79.2161	137.121	-0.688088	-1.61115	0.999962	86.237	79.2161	0.11694	1.08443	0.999949
5251	Igkc	22.8418	272.224	-0.571057	-1.48561	0.999686	3.80614	272.224	-0.637826	-1.55598	0.689541	22.8418	3.80614	0.0667692	1.04737	0.999949
3854	Fyco1	7.3744	13.2423	-0.570953	-1.4855	#N/A	5.25731	13.2423	-0.821687	-1.76747	0.999962	7.3744	5.25731	0.250734	1.18981	0.999949
3913	Gart	3.16298	6.83494	-0.570746	-1.48529	#N/A	5.25731	6.83494	-0.217221	-1.16249	#N/A	3.16298	5.25731	-0.353526	-1.27768	0.999949
138	2610008E11Rik	0	2.31661	-0.570718	-1.48526	#N/A	0.858912	2.31661	-0.301645	-1.23255	#N/A	0	0.858912	-0.269072	-1.20503	0.999949
4859	Harbi1	0	2.31661	-0.570718	-1.48526	#N/A	0.858912	2.31661	-0.301645	-1.23255	#N/A	0	0.858912	-0.269072	-1.20503	0.999949
9965	Stab1	0	2.31661	-0.570718	-1.48526	#N/A	0.858912	2.31661	-0.301645	-1.23255	#N/A	0	0.858912	-0.269072	-1.20503	0.999949
6503	Mrpl33	70.3455	111.719	-0.570693	-1.48524	0.999686	118.684	111.719	0.0630174	1.04465	0.999962	70.3455	118.684	-0.633711	-1.55155	0.999949
11975	Zkscan1	1.28404	4.06117	-0.570673	-1.48522	#N/A	3.7023	4.06117	-0.0469891	-1.03311	#N/A	1.28404	3.7023	-0.523684	-1.43762	0.999949
4670	Gpr132	46.9559	74.0154	-0.569847	-1.48437	0.999686	42.1175	74.0154	-0.66126	-1.58146	0.999962	46.9559	42.1175	0.0914123	1.06541	0.999949
5088	Hps1	1.92606	5.14842	-0.569418	-1.48392	#N/A	3.53949	5.14842	-0.284125	-1.21767	#N/A	1.92606	3.53949	-0.285293	-1.21866	0.999949
8795	Rnf40	2.42672	5.74889	-0.568993	-1.48349	#N/A	5.95342	5.74889	-0.00394115	-1.00274	#N/A	2.42672	5.95342	-0.565052	-1.47944	0.999949
11227	Usb1	3.66364	7.66519	-0.568962	-1.48346	#N/A	6.64952	7.66519	-0.183162	-1.13537	#N/A	3.66364	6.64952	-0.3858	-1.30658	0.999949
8166	Psd2	3.61653	7.75045	-0.568853	-1.48334	#N/A	1.71782	7.75045	-0.853305	-1.80664	#N/A	3.61653	1.71782	0.284452	1.21795	0.999949		#N/A
5494	Jkamp	6.1846	11.3545	-0.568845	-1.48334	#N/A	7.24179	11.3545	-0.42178	-1.33958	0.999962	6.1846	7.24179	-0.147065	-1.10731	0.999949
607	Ago4	0	2.37345	-0.568748	-1.48324	#N/A	0.429456	2.37345	-0.417173	-1.33531	#N/A	0	0.429456	-0.151574	-1.11078	0.999949
7151	Nucb2	1.1898	4.17607	-0.568692	-1.48318	#N/A	0	4.17607	-0.869553	-1.8271	#N/A	1.1898	0	0.300861	1.23188	0.999949		#N/A
6754	Nabp1	58.901	92.0047	-0.56823	-1.4827	0.999686	57.2382	92.0047	-0.592789	-1.50816	0.999962	58.901	57.2382	0.0245589	1.01717	0.999949
11088	Ube2c	0	2.25977	-0.567647	-1.4821	#N/A	3.7023	2.25977	0.283704	1.21732	#N/A	0	3.7023	-0.85135	-1.80419	0.999949
7081	Nr1d2	7.56288	13.5562	-0.567532	-1.48199	#N/A	6.64952	13.5562	-0.714445	-1.64085	0.999962	7.56288	6.64952	0.146913	1.1072	0.999949
8108	Prmt7	4.90056	9.63833	-0.567491	-1.48194	#N/A	5.84958	9.63833	-0.36058	-1.28394	#N/A	4.90056	5.84958	-0.206911	-1.15421	0.999949
1007	Arl6ip1	90.201	140.664	-0.567236	-1.48168	0.999686	109.264	140.664	-0.323089	-1.25101	0.999962	90.201	109.264	-0.244147	-1.18439	0.999949
3248	Elk3	15.1552	27.4286	-0.56722	-1.48167	0.999686	15.9207	27.4286	-0.599643	-1.51534	0.999962	15.1552	15.9207	0.0324235	1.02273	0.999949
3238	Eipr1	3.06874	6.86336	-0.566435	-1.48086	#N/A	6.27903	6.86336	-0.0338045	-1.02371	#N/A	3.06874	6.27903	-0.532631	-1.44656	0.999949
1480	Bscl2	16.1742	26.4835	-0.566379	-1.4808	0.999686	20.437	26.4835	-0.304901	-1.23533	0.999962	16.1742	20.437	-0.261478	-1.19871	0.999949
9149	Sdcbp2	0	2.34503	-0.566301	-1.48072	#N/A	1.28837	2.34503	-0.202353	-1.15057	#N/A	0	1.28837	-0.363948	-1.28694	0.999949
2942	Dnase1l1	2.52096	5.80574	-0.566007	-1.48042	#N/A	3.7023	5.80574	-0.298703	-1.23004	#N/A	2.52096	3.7023	-0.267304	-1.20356	0.999949
612	Agpat5	14.7488	24.4251	-0.565842	-1.48025	0.999686	12.0696	24.4251	-0.759009	-1.69233	0.999962	14.7488	12.0696	0.193167	1.14327	0.999949
1905	Cdc42	168.769	260.188	-0.565496	-1.4799	0.999686	233.635	260.188	-0.146177	-1.10663	0.999962	168.769	233.635	-0.419319	-1.3373	0.999949
2780	Decr1	2.42672	5.634	-0.564975	-1.47936	#N/A	5.09451	5.634	-0.148288	-1.10825	#N/A	2.42672	5.09451	-0.416687	-1.33486	0.999949
10728	Tor1aip1	23.6428	38.1814	-0.564867	-1.47925	0.999686	15.6681	38.1814	-0.938449	-1.91647	0.881013	23.6428	15.6681	0.373582	1.29557	0.999949
10792	Trappc2	2.97451	6.92141	-0.564814	-1.4792	#N/A	5.25731	6.92141	-0.205166	-1.15282	#N/A	2.97451	5.25731	-0.359648	-1.28311	0.999949
10113	Syngr2	14.9373	24.7105	-0.56477	-1.47915	0.999686	13.0914	24.7105	-0.645199	-1.56395	0.999962	14.9373	13.0914	0.0804283	1.05733	0.999949
3691	Fdps	6.87374	12.8989	-0.564679	-1.47906	0.999686	19.623	12.8989	0.342563	1.26801	0.999962	6.87374	19.623	-0.907242	-1.87546	0.999949
4884	Hcfc1r1	19.1016	31.3465	-0.563483	-1.47783	0.999686	21.7843	31.3465	-0.36417	-1.28714	0.999962	19.1016	21.7843	-0.199314	-1.14815	0.999949
2691	Dcaf11	6.87374	12.4121	-0.563174	-1.47752	#N/A	9.81852	12.4121	-0.200914	-1.14943	0.999962	6.87374	9.81852	-0.36226	-1.28544	0.999949
10330	Tfip11	3.75788	7.57872	-0.563169	-1.47751	#N/A	5.25731	7.57872	-0.304535	-1.23502	#N/A	3.75788	5.25731	-0.258635	-1.19635	0.999949
5996	Lyplal1	0	2.28819	-0.562907	-1.47724	#N/A	0.429456	2.28819	-0.401023	-1.32044	#N/A	0	0.429456	-0.161884	-1.11875	0.999949
2253	Cnnm2	0.594901	2.91708	-0.562449	-1.47677	#N/A	0.429456	2.91708	-0.57884	-1.49365	#N/A	0.594901	0.429456	0.016391	1.01143	0.999949
7652	Pias3	3.02162	6.57794	-0.561909	-1.47622	#N/A	5.52396	6.57794	-0.191498	-1.14195	#N/A	3.02162	5.52396	-0.370411	-1.29272	0.999949
10370	Thoc2	19.6494	31.8037	-0.560421	-1.4747	0.999686	24.9982	31.8037	-0.272706	-1.20807	0.999962	19.6494	24.9982	-0.287716	-1.22071	0.999949
1588	Camkk2	4.3999	8.63755	-0.559433	-1.47369	#N/A	6.81233	8.63755	-0.217036	-1.16234	#N/A	4.3999	6.81233	-0.342398	-1.26786	0.999949
1405	Birc3	9.34758	16.131	-0.559291	-1.47354	0.999686	12.7658	16.131	-0.259641	-1.19718	0.999962	9.34758	12.7658	-0.29965	-1.23085	0.999949
10539	Tmem185b	2.47384	5.60558	-0.55914	-1.47339	#N/A	3.27284	5.60558	-0.363809	-1.28682	#N/A	2.47384	3.27284	-0.195331	-1.14499	0.999949
8731	Rnaseh2c	41.3662	64.7242	-0.559108	-1.47336	0.999686	44.6801	64.7242	-0.471931	-1.38696	0.999962	41.3662	44.6801	-0.0871776	-1.06229	0.999949
7561	Pfdn1	38.8923	61.1214	-0.55851	-1.47275	0.999686	34.3283	61.1214	-0.71511	-1.64161	0.999962	38.8923	34.3283	0.1566	1.11466	0.999949
7112	Nsd2	1.28404	4.00433	-0.558398	-1.47263	#N/A	4.3984	4.00433	0.0467591	1.03294	#N/A	1.28404	4.3984	-0.605158	-1.52114	0.999949
23	1110038F14Rik	18.9602	30.9178	-0.558001	-1.47223	0.999686	21.2959	30.9178	-0.423087	-1.34079	0.999962	18.9602	21.2959	-0.134915	-1.09803	0.999949
392	Abi3	6.27884	11.3829	-0.557223	-1.47143	#N/A	6.81233	11.3829	-0.480696	-1.39542	0.999962	6.27884	6.81233	-0.0765277	-1.05448	0.999949
1536	C330011M18Rik	1.1898	4.14764	-0.557203	-1.47141	#N/A	4.23559	4.14764	-0.0508129	-1.03585	#N/A	1.1898	4.23559	-0.50639	-1.42049	0.999949
5798	Leo1	4.3999	8.80808	-0.556627	-1.47083	#N/A	5.84958	8.80808	-0.288585	-1.22144	#N/A	4.3999	5.84958	-0.268041	-1.20417	0.999949
979	Arhgef7	1.1898	3.8326	-0.556586	-1.47078	#N/A	2.41393	3.8326	-0.275565	-1.21047	#N/A	1.1898	2.41393	-0.281021	-1.21505	0.999949
11110	Ube2q2	3.56941	8.15197	-0.556341	-1.47053	#N/A	7.67124	8.15197	-0.0373828	-1.02625	#N/A	3.56941	7.67124	-0.518958	-1.43292	0.999949
11526	Xylt1	0	1.94472	-0.556048	-1.47024	#N/A	1.55502	1.94472	-0.155904	-1.11412	#N/A	0	1.55502	-0.400143	-1.31964	0.999949
10487	Tmem109	6.87374	12.3553	-0.556031	-1.47022	#N/A	9.81852	12.3553	-0.191448	-1.14191	0.999962	6.87374	9.81852	-0.364584	-1.28751	0.999949
10554	Tmem208	35.8707	56.3733	-0.555918	-1.4701	0.999686	31.7516	56.3733	-0.721043	-1.64837	0.999962	35.8707	31.7516	0.165126	1.12126	0.999949
896	Apoo	1.1898	3.88944	-0.555004	-1.46917	#N/A	6.91617	3.88944	0.31256	1.24191	#N/A	1.1898	6.91617	-0.867564	-1.82458	0.999949
3558	Fam35a	0.594901	2.88866	-0.554871	-1.46904	#N/A	0.429456	2.88866	-0.571321	-1.48588	#N/A	0.594901	0.429456	0.0164501	1.01147	0.999949
11051	Txnl4b	0.594901	2.88866	-0.554871	-1.46904	#N/A	0.429456	2.88866	-0.571321	-1.48588	#N/A	0.594901	0.429456	0.0164501	1.01147	0.999949
495	Actg1	408.99	626.092	-0.554668	-1.46883	0.999686	556.001	626.092	-0.152414	-1.11143	0.999962	408.99	556.001	-0.402254	-1.32157	0.999949
9657	Smc5	6.63815	12.7271	-0.554657	-1.46882	#N/A	4.29456	12.7271	-0.757302	-1.69033	#N/A	6.63815	4.29456	0.202645	1.15081	0.999949		#N/A
3554	Fam241b	1.1898	3.8326	-0.554584	-1.46874	#N/A	3.11003	3.8326	-0.191773	-1.14217	#N/A	1.1898	3.11003	-0.362811	-1.28593	0.999949
3362	Erh	65.5863	101.675	-0.554512	-1.46867	0.999686	107.695	101.675	0.058267	1.04121	0.999962	65.5863	107.695	-0.612779	-1.5292	0.999949
9134	Scp2	59.0129	90.9198	-0.554367	-1.46852	0.999686	88.6641	90.9198	-0.0396464	-1.02786	0.999962	59.0129	88.6641	-0.514721	-1.42872	0.999949
7064	Npc1	1.23692	3.7177	-0.553769	-1.46792	#N/A	3.27284	3.7177	-0.0857968	-1.06127	#N/A	1.23692	3.27284	-0.467972	-1.38316	0.999949
7399	Parvg	8.7998	15.1574	-0.553541	-1.46768	0.999686	8.7968	15.1574	-0.548909	-1.46298	0.999962	8.7998	8.7968	-0.00463194	-1.00322	0.999949
6008	Lyz2	8.46997	16.2471	-0.553439	-1.46758	0.999686	7.61228	16.2471	-0.710751	-1.63666	0.999962	8.46997	7.61228	0.157312	1.11521	0.999949
8598	Reep5	68.3899	106.801	-0.553028	-1.46716	0.999686	110.701	106.801	0.0393687	1.02766	0.999962	68.3899	110.701	-0.592397	-1.50775	0.999949
3470	Fam102a	17.4582	28.5147	-0.55267	-1.4668	0.999686	12.8247	28.5147	-0.791951	-1.73141	0.999962	17.4582	12.8247	0.239281	1.1804	0.999949
7893	Polr2e	37.4669	58.4849	-0.55246	-1.46658	0.999686	56.2165	58.4849	-0.0545928	-1.03857	0.999962	37.4669	56.2165	-0.497868	-1.41212	0.999949
8464	Rap2c	8.11066	14.0714	-0.552304	-1.46643	0.999686	10.3518	14.0714	-0.334091	-1.26058	0.999962	8.11066	10.3518	-0.218213	-1.16329	0.999949
9864	Spry1	1.7847	4.97669	-0.551981	-1.4661	#N/A	0	4.97669	-0.980823	-1.97359	#N/A	1.7847	0	0.428843	1.34615	0.999949		#N/A
9158	Sdhaf2	7.46864	13.4141	-0.551754	-1.46587	0.999686	11.5363	13.4141	-0.0965323	-1.0692	0.999962	7.46864	11.5363	-0.455222	-1.37099	0.999949
1684	Ccdc115	8.70556	15.0438	-0.551612	-1.46572	0.999686	15.713	15.0438	-0.0102332	-1.00712	0.999962	8.70556	15.713	-0.541379	-1.45536	0.999949
3886	Gale	1.1898	3.8326	-0.551348	-1.46545	#N/A	2.84339	3.8326	-0.175951	-1.12971	#N/A	1.1898	2.84339	-0.375397	-1.2972	0.999949
2071	Chad	0	2.48834	-0.551093	-1.4652	#N/A	0	2.48834	-0.515442	-1.42943	#N/A	0	0	-0.0356504	-1.02502	0.999949
5629	Klc1	1.87894	4.63322	-0.550984	-1.46508	#N/A	3.11003	4.63322	-0.338902	-1.26479	#N/A	1.87894	3.11003	-0.212083	-1.15836	0.999949
1213	Aurkaip1	32.5192	51.0235	-0.55068	-1.46478	0.999686	37.0089	51.0235	-0.410624	-1.32926	0.999962	32.5192	37.0089	-0.140056	-1.10195	0.999949
6896	Ndufs7	57.5404	88.6056	-0.550362	-1.46445	0.999686	91.6703	88.6056	0.0433669	1.03052	0.999962	57.5404	91.6703	-0.593728	-1.50914	0.999949
7833	Pmp22	0	2.4315	-0.55024	-1.46433	#N/A	1.12556	2.4315	-0.314041	-1.24319	#N/A	0	1.12556	-0.236199	-1.17789	0.999949
4920	Hectd4	2.47384	5.57716	-0.550075	-1.46416	#N/A	3.27284	5.57716	-0.354562	-1.2786	#N/A	2.47384	3.27284	-0.195513	-1.14513	0.999949
8691	Rida	3.21009	7.09314	-0.550011	-1.4641	#N/A	5.52396	7.09314	-0.223964	-1.16794	#N/A	3.21009	5.52396	-0.326047	-1.25357	0.999949
11213	Uqcrb	53.6235	86.494	-0.54964	-1.46372	0.999686	78.447	86.494	-0.13928	-1.10136	0.999962	53.6235	78.447	-0.41036	-1.32902	0.999949
11224	Urm1	12.4634	20.5344	-0.54963	-1.46371	0.999686	16.3052	20.5344	-0.283166	-1.21686	0.999962	12.4634	16.3052	-0.266464	-1.20286	0.999949
1703	Ccdc162	0	1.97314	-0.549433	-1.46351	#N/A	1.55502	1.97314	-0.162669	-1.11936	#N/A	0	1.55502	-0.386764	-1.30746	0.999949
3637	Fbxl4	0	1.97314	-0.549433	-1.46351	#N/A	1.55502	1.97314	-0.162669	-1.11936	#N/A	0	1.55502	-0.386764	-1.30746	0.999949
2430	Creld2	11.633	19.8499	-0.548967	-1.46304	0.999686	18.1859	19.8499	-0.0726608	-1.05165	0.999962	11.633	18.1859	-0.476306	-1.39118	0.999949
11015	Tubgcp2	1.83182	4.8618	-0.548929	-1.463	#N/A	2.57674	4.8618	-0.320762	-1.24899	#N/A	1.83182	2.57674	-0.228167	-1.17135	0.999949
1165	Atp6v0c	1.87894	4.6048	-0.548886	-1.46296	#N/A	1.98447	4.6048	-0.528012	-1.44194	#N/A	1.87894	1.98447	-0.0208737	-1.01457	0.999949
1521	C1qb	2.37961	6.20725	-0.548686	-1.46275	#N/A	3.11003	6.20725	-0.458747	-1.37435	#N/A	2.37961	3.11003	-0.0899395	-1.06433	0.999949
10913	Trub2	0	2.31661	-0.548495	-1.46256	#N/A	2.14728	2.31661	-0.00200613	-1.00139	#N/A	0	2.14728	-0.546489	-1.46053	0.999949
9173	Sec22c	1.23692	3.80417	-0.548282	-1.46234	#N/A	0.858912	3.80417	-0.592892	-1.50827	#N/A	1.23692	0.858912	0.0446101	1.0314	0.999949		#N/A
10035	Stx1a	1.83182	4.66164	-0.54768	-1.46173	#N/A	1.28837	4.66164	-0.608676	-1.52486	#N/A	1.83182	1.28837	0.0609965	1.04319	0.999949		#N/A
1574	Calm1	357.452	543.23	-0.547081	-1.46113	0.999686	489.011	543.23	-0.142272	-1.10364	0.999962	357.452	489.011	-0.404809	-1.32391	0.999949
10676	Tnfsf10	1.23692	3.66086	-0.546912	-1.46096	#N/A	2.84339	3.66086	-0.158217	-1.11591	#N/A	1.23692	2.84339	-0.388695	-1.30921	0.999949
8668	Rhbdf2	0.594901	2.71692	-0.546862	-1.4609	#N/A	1.55502	2.71692	-0.322957	-1.25089	#N/A	0.594901	1.55502	-0.223905	-1.16789	0.999949
7115	Nsf	4.94768	9.20839	-0.546642	-1.46068	#N/A	4.82786	9.20839	-0.550533	-1.46463	#N/A	4.94768	4.82786	0.00389115	1.0027	0.999949
3189	Eif1ax	18.3653	30.6051	-0.546415	-1.46045	0.999686	30.9965	30.6051	-0.014024	-1.00977	0.999962	18.3653	30.9965	-0.532391	-1.44632	0.999949
5139	Hspbp1	21.3398	33.9769	-0.546243	-1.46028	0.999686	6.11623	33.9769	-1.71136	-3.2747	0.0905546	21.3398	6.11623	1.16512	2.24252	0.999949
8700	Rinl	44.3407	68.5804	-0.54618	-1.46021	0.999686	37.3935	68.5804	-0.720561	-1.64782	0.999962	44.3407	37.3935	0.174381	1.12848	0.999949
2528	Ctsd	69.0967	105.819	-0.546157	-1.46019	0.999686	121.881	105.819	0.186306	1.13785	0.999962	69.0967	121.881	-0.732463	-1.66147	0.999949
4785	Gtf3c6	10.396	17.6754	-0.546146	-1.46018	0.999686	21.5626	17.6754	0.210403	1.15701	0.999962	10.396	21.5626	-0.756549	-1.68944	0.999949
5239	Igf2r	6.04325	11.1827	-0.545819	-1.45985	#N/A	12.7658	11.1827	0.109625	1.07895	0.999962	6.04325	12.7658	-0.655444	-1.5751	0.999949
10480	Tmem101	0.642019	2.88866	-0.545816	-1.45985	#N/A	0.429456	2.88866	-0.570511	-1.48505	#N/A	0.642019	0.429456	0.0246957	1.01727	0.999949
1112	Atg3	12.8228	21.3363	-0.545562	-1.45959	0.999686	17.8603	21.3363	-0.221882	-1.16625	0.999962	12.8228	17.8603	-0.323681	-1.25152	0.999949
8975	Rsad1	0.642019	3.06039	-0.545516	-1.45954	#N/A	0	3.06039	-0.7007	-1.62529	#N/A	0.642019	0	0.155184	1.11356	0.999949		#N/A
9445	Slc19a1	0	1.97314	-0.544623	-1.45864	#N/A	2.41393	1.97314	0.0519648	1.03668	#N/A	0	2.41393	-0.596588	-1.51214	0.999949
4952	Hgsnat	1.92606	4.8618	-0.544486	-1.4585	#N/A	4.3984	4.8618	-0.0993799	-1.07131	#N/A	1.92606	4.3984	-0.445106	-1.36141	0.999949
5360	Insig2	9.25334	15.874	-0.544268	-1.45828	0.999686	9.65572	15.874	-0.490935	-1.40536	0.999962	9.25334	9.65572	-0.0533328	-1.03766	0.999949
5103	Hs6st2	3.06874	6.46305	-0.544169	-1.45818	#N/A	1.28837	6.46305	-0.846125	-1.79767	#N/A	3.06874	1.28837	0.301956	1.23281	0.999949		#N/A
6092	Map4k5	0.594901	2.86024	-0.543581	-1.45759	#N/A	3.27284	2.86024	0.0907381	1.06491	#N/A	0.594901	3.27284	-0.634319	-1.5522	0.999949
5394	Iqce	1.23692	3.94628	-0.543385	-1.45739	#N/A	2.14728	3.94628	-0.282671	-1.21644	#N/A	1.23692	2.14728	-0.260715	-1.19807	0.999949
9750	Snx13	0.594901	3.06039	-0.541868	-1.45586	#N/A	2.25112	3.06039	-0.242564	-1.18309	#N/A	0.594901	2.25112	-0.299304	-1.23055	0.999949
6744	Naa25	0.642019	3.03197	-0.541868	-1.45586	#N/A	0.858912	3.03197	-0.437246	-1.35402	#N/A	0.642019	0.858912	-0.104622	-1.07521	0.999949
8669	Rhbdl2	1.83182	5.09158	-0.541209	-1.45519	#N/A	2.25112	5.09158	-0.528275	-1.4422	#N/A	1.83182	2.25112	-0.012934	-1.00901	0.999949
5549	Kcnmb4	1.83182	4.57638	-0.540538	-1.45452	#N/A	0.429456	4.57638	-0.870631	-1.82846	#N/A	1.83182	0.429456	0.330093	1.25709	0.999949		#N/A
2373	Cox6b1	192.282	291.533	-0.540525	-1.4545	0.999686	278.138	291.533	-0.0681308	-1.04836	0.999962	192.282	278.138	-0.472394	-1.38741	0.999949
2106	Chmp1b	18.9131	30.2012	-0.540012	-1.45398	0.999686	14.7502	30.2012	-0.816814	-1.76151	0.999962	18.9131	14.7502	0.276801	1.21151	0.999949
11	1110002L01Rik	0	1.9163	-0.540005	-1.45398	#N/A	2.41393	1.9163	0.0856479	1.06116	#N/A	0	2.41393	-0.625653	-1.54291	0.999949
6676	Mut	0	1.9163	-0.540005	-1.45398	#N/A	2.41393	1.9163	0.0856479	1.06116	#N/A	0	2.41393	-0.625653	-1.54291	0.999949
3414	Exd2	0.642019	2.74534	-0.539735	-1.45371	#N/A	1.55502	2.74534	-0.327832	-1.25513	#N/A	0.642019	1.55502	-0.211902	-1.15821	0.999949
10724	Top3b	1.7847	5.31895	-0.53972	-1.45369	#N/A	3.8651	5.31895	-0.149378	-1.10909	#N/A	1.7847	3.8651	-0.390343	-1.3107	0.999949
5186	Ier3	4.21143	8.72402	-0.539137	-1.4531	#N/A	11.9068	8.72402	0.270878	1.20654	0.999962	4.21143	11.9068	-0.810015	-1.75323	0.999949
4719	Grcc10	138.936	213.795	-0.538436	-1.4524	0.999686	168.503	213.795	-0.310094	-1.23979	0.999962	138.936	168.503	-0.228343	-1.17149	0.999949
3648	Fbxo27	3.02162	6.60636	-0.538281	-1.45224	#N/A	2.14728	6.60636	-0.625565	-1.54281	#N/A	3.02162	2.14728	0.0872834	1.06237	0.999949		#N/A
8188	Psmb7	21.9053	34.6627	-0.537941	-1.4519	0.999686	27.5749	34.6627	-0.250079	-1.18927	0.999962	21.9053	27.5749	-0.287862	-1.22083	0.999949
6145	Maz	15.7973	25.9411	-0.537701	-1.45166	0.999686	17.6975	25.9411	-0.462061	-1.37751	0.999962	15.7973	17.6975	-0.0756398	-1.05383	0.999949
1853	Cd3e	397.529	598.684	-0.537568	-1.45152	0.999686	390.557	598.684	-0.565796	-1.4802	0.999962	397.529	390.557	0.0282283	1.01976	0.999949
3299	Enc1	2.47384	5.54874	-0.536765	-1.45072	#N/A	4.66505	5.54874	-0.202231	-1.15048	#N/A	2.47384	4.66505	-0.334534	-1.26097	0.999949
5764	Lat2	1.83182	4.91985	-0.536656	-1.45061	#N/A	18.4525	4.91985	1.2753	2.42049	0.680575	1.83182	18.4525	-1.81196	-3.51118	0.999949
9364	Shmt2	4.94768	9.4666	-0.536557	-1.45051	#N/A	7.5674	9.4666	-0.126612	-1.09173	#N/A	4.94768	7.5674	-0.409945	-1.32864	0.999949
3217	Eif3l	12.3221	20.3923	-0.536531	-1.45048	0.999686	14.3797	20.3923	-0.323385	-1.25126	0.999962	12.3221	14.3797	-0.213146	-1.15921	0.999949
6734	N4bp1	3.61653	7.63677	-0.53596	-1.44991	#N/A	4.99067	7.63677	-0.272597	-1.20798	#N/A	3.61653	4.99067	-0.263363	-1.20027	0.999949
3138	Eef1akmt1	9.25334	15.5009	-0.535527	-1.44947	0.999686	13.1952	15.5009	-0.189527	-1.14039	0.999962	9.25334	13.1952	-0.346	-1.27103	0.999949
2755	Ddx25	0	2.45992	-0.535279	-1.44922	#N/A	0	2.45992	-0.499436	-1.41366	#N/A	0	0	-0.035843	-1.02516	0.999949
7198	Nupl2	0	2.45992	-0.535279	-1.44922	#N/A	0	2.45992	-0.499436	-1.41366	#N/A	0	0	-0.035843	-1.02516	0.999949
381	Abhd17a	23.955	37.4945	-0.534893	-1.44883	0.999686	19.9037	37.4945	-0.708165	-1.63372	0.999962	23.955	19.9037	0.173272	1.12761	0.999949
8577	Rcn2	7.51576	12.9557	-0.53483	-1.44877	0.999686	10.3518	12.9557	-0.250478	-1.1896	0.999962	7.51576	10.3518	-0.284352	-1.21786	0.999949
8429	Rad54l2	2.42672	5.54874	-0.534681	-1.44862	#N/A	5.25731	5.54874	-0.0346537	-1.02431	#N/A	2.42672	5.25731	-0.500028	-1.41424	0.999949
11552	Ypel1	0.594901	2.6885	-0.534278	-1.44822	#N/A	1.98447	2.6885	-0.188297	-1.13942	#N/A	0.594901	1.98447	-0.345981	-1.27102	0.999949
8466	Rapgef2	1.87894	4.77653	-0.534036	-1.44797	#N/A	6.91617	4.77653	0.193635	1.14364	#N/A	1.87894	6.91617	-0.727671	-1.65596	0.999949
7844	Pno1	5.44835	10.182	-0.533992	-1.44793	#N/A	8.20454	10.182	-0.258066	-1.19587	0.999962	5.44835	8.20454	-0.275926	-1.21077	0.999949
10440	Tlnrd1	1.28404	3.97591	-0.533702	-1.44764	#N/A	6.38288	3.97591	0.331926	1.25869	#N/A	1.28404	6.38288	-0.865629	-1.82213	0.999949
2789	Dennd1b	12.2279	20.1638	-0.533623	-1.44756	0.999686	10.5146	20.1638	-0.657947	-1.57784	0.999962	12.2279	10.5146	0.124324	1.09	0.999949
8	0610037L13Rik	6.1846	11.1543	-0.533506	-1.44744	0.999686	14.4246	11.1543	0.190161	1.14089	0.999962	6.1846	14.4246	-0.723667	-1.65137	0.999949
692	Aldh16a1	0.594901	3.11723	-0.533489	-1.44743	#N/A	3.8651	3.11723	0.164382	1.12069	#N/A	0.594901	3.8651	-0.69787	-1.62211	0.999949
1083	Ass1	17.5054	27.9142	-0.533453	-1.44739	0.999686	13.7875	27.9142	-0.747073	-1.67838	0.999962	17.5054	13.7875	0.21362	1.15959	0.999949
2452	Cryab	0	2.97513	-0.532601	-1.44653	#N/A	1.12556	2.97513	-0.327316	-1.25468	#N/A	0	1.12556	-0.205285	-1.15291	0.999949
11127	Ubl5	202.661	307.068	-0.532272	-1.4462	0.999686	232.658	307.068	-0.363302	-1.28637	0.999962	202.661	232.658	-0.16897	-1.12426	0.999949
843	Ap3b1	5.63682	10.3537	-0.532123	-1.44606	#N/A	7.40459	10.3537	-0.255318	-1.1936	#N/A	5.63682	7.40459	-0.276805	-1.21151	0.999949
4913	Heatr5b	0	2.14488	-0.532044	-1.44598	#N/A	0.858912	2.14488	-0.267183	-1.20346	#N/A	0	0.858912	-0.264861	-1.20152	0.999949
1185	Atpaf1	3.11586	6.5211	-0.531977	-1.44591	#N/A	5.79061	6.5211	-0.183523	-1.13565	#N/A	3.11586	5.79061	-0.348455	-1.2732	0.999949
8072	Prickle1	0.594901	2.91708	-0.531651	-1.44558	#N/A	0	2.91708	-0.675589	-1.59725	#N/A	0.594901	0	0.143938	1.10492	0.999949		#N/A
2759	Ddx39	11.2265	18.5329	-0.531615	-1.44555	0.999686	25.6353	18.5329	0.323052	1.25097	0.999962	11.2265	25.6353	-0.854666	-1.80834	0.999949
10485	Tmem107	0.594901	2.88866	-0.531579	-1.44551	#N/A	1.28837	2.88866	-0.303941	-1.23451	#N/A	0.594901	1.28837	-0.227638	-1.17092	0.999949
1687	Ccdc124	36.0887	56.346	-0.531122	-1.44505	0.999686	35.8833	56.346	-0.547618	-1.46167	0.999962	36.0887	35.8833	0.0164954	1.0115	0.999949
6615	Mtdh	77.8789	117.433	-0.530738	-1.44467	0.999686	52.0398	117.433	-1.00589	-2.00818	0.307763	77.8789	52.0398	0.475148	1.39006	0.999949
2287	Cobll1	2.97451	6.57794	-0.530223	-1.44415	#N/A	4.82786	6.57794	-0.237376	-1.17885	#N/A	2.97451	4.82786	-0.292847	-1.22506	0.999949
6559	Mrrf	1.1898	3.68928	-0.530082	-1.44401	#N/A	3.27284	3.68928	-0.0718978	-1.0511	#N/A	1.1898	3.27284	-0.458185	-1.37381	0.999949
6052	Man2a2	9.80113	16.3312	-0.52977	-1.4437	#N/A	1.71782	16.3312	-1.59852	-3.02833	0.298842	9.80113	1.71782	1.06875	2.09762	0.999949
5720	Krtcap2	121.024	187.602	-0.529341	-1.44327	0.999686	111.487	187.602	-0.645087	-1.56383	0.999962	121.024	111.487	0.115745	1.08353	0.999949
6130	Marveld1	3.11586	6.37778	-0.529226	-1.44315	#N/A	1.28837	6.37778	-0.842913	-1.79367	#N/A	3.11586	1.28837	0.313687	1.24288	0.999949		#N/A
1724	Ccdc34	5.04192	9.40975	-0.528851	-1.44278	#N/A	6.54568	9.40975	-0.281992	-1.21587	#N/A	5.04192	6.54568	-0.246859	-1.18662	0.999949
3169	Egln3	3.11586	6.57794	-0.52862	-1.44255	#N/A	2.57674	6.57794	-0.536395	-1.45034	#N/A	3.11586	2.57674	0.00777423	1.0054	0.999949
9752	Snx15	6.96797	12.2119	-0.528422	-1.44235	#N/A	6.38288	12.2119	-0.595284	-1.51077	0.999962	6.96797	6.38288	0.0668625	1.04744	0.999949
8993	Rtf2	15.4851	24.7686	-0.5283	-1.44223	0.999686	11.3735	24.7686	-0.804322	-1.74633	0.999962	15.4851	11.3735	0.276022	1.21085	0.999949
10336	Tgds	3.71076	7.17841	-0.528267	-1.4422	#N/A	4.82786	7.17841	-0.333957	-1.26047	#N/A	3.71076	4.82786	-0.19431	-1.14418	0.999949
10959	Tst	0.594901	2.86024	-0.528243	-1.44217	#N/A	1.12556	2.86024	-0.438501	-1.3552	#N/A	0.594901	1.12556	-0.0897422	-1.06418	0.999949
406	AC098883.2	0.642019	3.03197	-0.528152	-1.44208	#N/A	0	3.03197	-0.680952	-1.6032	#N/A	0.642019	0	0.1528	1.11172	0.999949		#N/A
4620	Golga1	1.92606	4.80495	-0.528111	-1.44204	#N/A	3.11003	4.80495	-0.332165	-1.2589	#N/A	1.92606	3.11003	-0.195946	-1.14547	0.999949
3582	Fam78b	0.594901	2.86024	-0.527918	-1.44185	#N/A	0.858912	2.86024	-0.414289	-1.33264	#N/A	0.594901	0.858912	-0.113629	-1.08195	0.999949
9287	Setdb2	3.66364	7.2933	-0.527594	-1.44152	#N/A	5.68677	7.2933	-0.188955	-1.13994	#N/A	3.66364	5.68677	-0.338638	-1.26456	0.999949
9670	Smim11	39.0632	61.0657	-0.527327	-1.44126	0.999686	41.0817	61.0657	-0.493116	-1.40748	0.999962	39.0632	41.0817	-0.0342106	-1.024	0.999949
9842	Spidr	1.28404	3.68928	-0.526294	-1.44022	#N/A	1.98447	3.68928	-0.366544	-1.28926	#N/A	1.28404	1.98447	-0.15975	-1.11709	0.999949
6251	Megf9	0	2.11645	-0.526085	-1.44002	#N/A	0.858912	2.11645	-0.257157	-1.19512	#N/A	0	0.858912	-0.268928	-1.20491	0.999949
6633	Mthfd2l	1.23692	3.63244	-0.525939	-1.43987	#N/A	0.858912	3.63244	-0.570918	-1.48547	#N/A	1.23692	0.858912	0.0449794	1.03167	0.999949
4824	H2-Q1	1.83182	4.48991	-0.525634	-1.43957	#N/A	1.12556	4.48991	-0.741104	-1.67145	#N/A	1.83182	1.12556	0.21547	1.16108	0.999949		#N/A
240	4933431E20Rik	0.594901	2.88866	-0.524804	-1.43874	#N/A	0	2.88866	-0.669414	-1.59043	#N/A	0.594901	0	0.144611	1.10543	0.999949		#N/A
5942	Lrrn2	0.594901	2.88866	-0.524804	-1.43874	#N/A	0	2.88866	-0.669414	-1.59043	#N/A	0.594901	0	0.144611	1.10543	0.999949		#N/A
10866	Trip10	0.594901	2.88866	-0.524804	-1.43874	#N/A	0	2.88866	-0.669414	-1.59043	#N/A	0.594901	0	0.144611	1.10543	0.999949		#N/A
606	Ago3	3.71076	7.35014	-0.524571	-1.43851	#N/A	5.42012	7.35014	-0.193009	-1.14315	#N/A	3.71076	5.42012	-0.331562	-1.25838	0.999949
1481	Bsdc1	3.85211	8.12235	-0.524492	-1.43843	#N/A	5.84958	8.12235	-0.203402	-1.15141	#N/A	3.85211	5.84958	-0.32109	-1.24927	0.999949
6148	Mbd2	11.038	18.1906	-0.523898	-1.43784	0.999686	7.93789	18.1906	-0.851939	-1.80493	0.999962	11.038	7.93789	0.328041	1.25531	0.999949
10301	Tep1	0.594901	2.74534	-0.523885	-1.43782	#N/A	0.429456	2.74534	-0.540194	-1.45417	#N/A	0.594901	0.429456	0.016309	1.01137	0.999949
4600	Gne	1.1898	3.86102	-0.523336	-1.43727	#N/A	1.71782	3.86102	-0.348776	-1.27348	#N/A	1.1898	1.71782	-0.17456	-1.12862	0.999949
3275	Emc2	10.6316	17.647	-0.522535	-1.43648	0.999686	20.5998	17.647	0.185401	1.13713	0.999962	10.6316	20.5998	-0.707937	-1.63347	0.999949
11795	Zfp513	1.28404	3.68928	-0.522289	-1.43623	#N/A	2.41393	3.68928	-0.25899	-1.19664	#N/A	1.28404	2.41393	-0.263299	-1.20022	0.999949
7589	Pgm2l1	11.7272	18.8763	-0.521978	-1.43592	0.999686	5.25731	18.8763	-1.20801	-2.31018	0.658779	11.7272	5.25731	0.68603	1.60885	0.999949
11109	Ube2q1	7.32729	12.8136	-0.521966	-1.43591	0.999686	11.2107	12.8136	-0.134897	-1.09801	0.999962	7.32729	11.2107	-0.387069	-1.30773	0.999949
2379	Cox7b	103.071	153.898	-0.52163	-1.43558	0.999686	157.144	153.898	0.0134217	1.00935	0.999962	103.071	157.144	-0.535052	-1.44899	0.999949
1387	Bfar	5.49547	9.89533	-0.52143	-1.43538	#N/A	12.4991	9.89533	0.222776	1.16698	0.999962	5.49547	12.4991	-0.744206	-1.67505	0.999949
1909	Cdc42ep3	31.1881	47.9607	-0.521413	-1.43536	0.999686	26.716	47.9607	-0.677587	-1.59946	0.999962	31.1881	26.716	0.156175	1.11433	0.999949
10457	Tmbim1	1.23692	3.4607	-0.521279	-1.43523	#N/A	1.55502	3.4607	-0.46921	-1.38435	#N/A	1.23692	1.55502	-0.052069	-1.03675	0.999949
6893	Ndufs4	29.0441	44.847	-0.521262	-1.43521	0.999686	42.1624	44.847	-0.0682431	-1.04844	0.999962	29.0441	42.1624	-0.453019	-1.3689	0.999949
9680	Smim3	4.35278	8.09392	-0.521054	-1.435	#N/A	3.27284	8.09392	-0.661765	-1.58202	#N/A	4.35278	3.27284	0.140711	1.10245	0.999949		#N/A
6749	Naa50	19.7907	31.176	-0.520948	-1.4349	0.999686	19.1486	31.176	-0.564563	-1.47894	0.999962	19.7907	19.1486	0.0436149	1.03069	0.999949
8554	Rbmx2	2.42672	5.40542	-0.52087	-1.43482	#N/A	8.1007	5.40542	0.342287	1.26776	#N/A	2.42672	8.1007	-0.863156	-1.81901	0.999949
333	Aaed1	4.9948	9.06628	-0.52058	-1.43453	#N/A	7.50844	9.06628	-0.216065	-1.16156	#N/A	4.9948	7.50844	-0.304515	-1.235	0.999949
9924	Srxn1	0	2.34503	-0.519876	-1.43383	#N/A	0	2.34503	-0.484278	-1.39889	#N/A	0	0	-0.0355975	-1.02498	0.999949
2895	Dmap1	0.642019	3.17408	-0.519614	-1.43357	#N/A	2.57674	3.17408	-0.0755023	-1.05373	#N/A	0.642019	2.57674	-0.444111	-1.36048	0.999949
4649	Gpatch2	3.66364	7.32172	-0.519345	-1.4333	#N/A	5.42012	7.32172	-0.185322	-1.13707	#N/A	3.66364	5.42012	-0.334023	-1.26052	0.999949
7015	Nme2	195.068	290.419	-0.519252	-1.43321	0.999686	183.874	290.419	-0.598103	-1.51373	0.999962	195.068	183.874	0.0788518	1.05618	0.999949
5314	Ilf3	5.5897	9.86691	-0.519042	-1.433	#N/A	6.81233	9.86691	-0.352165	-1.27647	#N/A	5.5897	6.81233	-0.166876	-1.12263	0.999949
916	Arap3	0.642019	2.86024	-0.518862	-1.43282	#N/A	0.858912	2.86024	-0.413477	-1.33189	#N/A	0.642019	0.858912	-0.105385	-1.07578	0.999949
8028	Ppp5c	9.34758	15.4429	-0.518281	-1.43225	0.999686	12.3363	15.4429	-0.265505	-1.20206	0.999962	9.34758	12.3363	-0.252776	-1.1915	0.999949
10795	Trappc4	26.6645	41.3295	-0.517721	-1.43169	0.999686	40.7112	41.3295	-0.0213739	-1.01493	0.999962	26.6645	40.7112	-0.496347	-1.41064	0.999949
1000	Arl3	5.54258	9.78164	-0.517325	-1.4313	#N/A	2.41393	9.78164	-1.04104	-2.05771	#N/A	5.54258	2.41393	0.523717	1.43765	0.999949		#N/A
10852	Trim39	3.71076	7.57993	-0.517228	-1.4312	#N/A	3.80614	7.57993	-0.581285	-1.49618	#N/A	3.71076	3.80614	0.0640577	1.0454	0.999949
3998	Gid8	4.3999	8.49424	-0.51712	-1.4311	#N/A	7.13795	8.49424	-0.0833224	-1.05946	#N/A	4.3999	7.13795	-0.433797	-1.35078	0.999949
6252	Mei4	0	2.31661	-0.516668	-1.43065	#N/A	0	2.31661	-0.480083	-1.39482	#N/A	0	0	-0.0365852	-1.02568	0.999949
8435	Rai14	0	2.31661	-0.516668	-1.43065	#N/A	0	2.31661	-0.480083	-1.39482	#N/A	0	0	-0.0365852	-1.02568	0.999949
7791	Plekho2	8.01642	13.4413	-0.516411	-1.43039	#N/A	6.54568	13.4413	-0.639262	-1.55753	0.999962	8.01642	6.54568	0.122851	1.08888	0.999949
2826	Dgkh	0	1.88788	-0.516286	-1.43027	#N/A	1.98447	1.88788	-0.00552485	-1.00384	#N/A	0	1.98447	-0.510761	-1.4248	0.999949
10836	Trim21	0.642019	2.77376	-0.516143	-1.43013	#N/A	2.84339	2.77376	-0.0136028	-1.00947	#N/A	0.642019	2.84339	-0.50254	-1.41671	0.999949
7946	Ppdpf	69.6269	103.906	-0.515609	-1.4296	0.999686	71.1295	103.906	-0.482158	-1.39683	0.999962	69.6269	71.1295	-0.0334501	-1.02346	0.999949
1149	Atp5f1	61.9874	92.6088	-0.515256	-1.42925	0.999686	87.2719	92.6088	-0.0782313	-1.05572	0.999962	61.9874	87.2719	-0.437025	-1.35381	0.999949
11987	Zmat5	15.2966	24.4819	-0.515079	-1.42907	0.999686	31.426	24.4819	0.243846	1.18415	0.999962	15.2966	31.426	-0.758925	-1.69223	0.999949
3291	Eml4	14.201	22.4792	-0.514652	-1.42865	0.999686	20.5998	22.4792	-0.0925574	-1.06626	0.999962	14.201	20.5998	-0.422094	-1.33987	0.999949
6988	Nipal3	6.87374	11.8413	-0.514415	-1.42842	#N/A	3.53949	11.8413	-1.02534	-2.03545	#N/A	6.87374	3.53949	0.510929	1.42497	0.999949		#N/A
1850	Cd37	102.069	151.066	-0.514073	-1.42808	0.999686	117.839	151.066	-0.334985	-1.26136	0.999962	102.069	117.839	-0.179088	-1.13217	0.999949
5304	Il2rg	64.149	96.0362	-0.514024	-1.42803	0.999686	84.8131	96.0362	-0.151871	-1.11101	0.999962	64.149	84.8131	-0.362153	-1.28534	0.999949
6724	Myo6	1.87894	4.46149	-0.513697	-1.4277	#N/A	4.23559	4.46149	-0.13636	-1.09913	#N/A	1.87894	4.23559	-0.377338	-1.29894	0.999949
10599	Tmem50a	88.7637	132.678	-0.513533	-1.42754	0.999686	93.7138	132.678	-0.43749	-1.35425	0.999962	88.7637	93.7138	-0.0760434	-1.05412	0.999949
8198	Psmd1	4.94768	9.23802	-0.512747	-1.42676	#N/A	10.8402	9.23802	0.209163	1.15602	0.999962	4.94768	10.8402	-0.72191	-1.64936	0.999949
7316	P2rx7	3.61653	7.03509	-0.512706	-1.42672	#N/A	1.55502	7.03509	-0.945576	-1.92596	#N/A	3.61653	1.55502	0.43287	1.34992	0.999949		#N/A
5434	Itfg1	8.20489	13.8997	-0.512106	-1.42613	0.999686	11.3735	13.8997	-0.179926	-1.13283	0.999962	8.20489	11.3735	-0.33218	-1.25891	0.999949
10512	Tmem156	10.3018	17.0169	-0.512013	-1.42604	0.999686	6.64952	17.0169	-0.945436	-1.92577	0.999962	10.3018	6.64952	0.433423	1.35043	0.999949
4384	Gm35065	0.594901	2.6885	-0.511949	-1.42598	#N/A	0.429456	2.6885	-0.527173	-1.4411	#N/A	0.594901	0.429456	0.0152238	1.01061	0.999949
5914	Lrrc17	0.594901	2.86024	-0.51193	-1.42596	#N/A	0	2.86024	-0.655515	-1.57518	#N/A	0.594901	0	0.143585	1.10465	0.999949		#N/A
6520	Mrpl49	8.01642	13.4981	-0.51183	-1.42586	0.999686	9.81852	13.4981	-0.288477	-1.22135	0.999962	8.01642	9.81852	-0.223353	-1.16744	0.999949
8587	Rdh13	0	1.74456	-0.511748	-1.42578	#N/A	3.11003	1.74456	0.209457	1.15625	#N/A	0	3.11003	-0.721205	-1.64856	0.999949
2861	Dhx9	15.2966	24.3967	-0.511719	-1.42575	0.999686	26.9237	24.3967	0.0867084	1.06194	0.999962	15.2966	26.9237	-0.598428	-1.51407	0.999949
3226	Eif4ebp1	14.0126	22.6805	-0.51118	-1.42522	0.999686	10.4557	22.6805	-0.872422	-1.83073	0.999962	14.0126	10.4557	0.361242	1.28453	0.999949
5174	Ide	7.3744	12.6135	-0.511117	-1.42515	#N/A	6.38288	12.6135	-0.638774	-1.557	0.999962	7.3744	6.38288	0.127656	1.09252	0.999949
1727	Ccdc47	6.13748	11.2668	-0.511026	-1.42506	#N/A	7.13795	11.2668	-0.33557	-1.26188	0.999962	6.13748	7.13795	-0.175456	-1.12932	0.999949
11608	Zbtb7b	1.7847	4.48991	-0.511022	-1.42506	#N/A	3.53949	4.48991	-0.208015	-1.1551	#N/A	1.7847	3.53949	-0.303008	-1.23371	0.999949
7777	Plekhb2	6.09037	10.6391	-0.510314	-1.42436	#N/A	4.66505	10.6391	-0.77076	-1.70617	#N/A	6.09037	4.66505	0.260446	1.19785	0.999949		#N/A
6215	Mecr	3.16298	6.26289	-0.510295	-1.42434	#N/A	0.429456	6.26289	-1.08067	-2.11502	#N/A	3.16298	0.429456	0.570374	1.48491	0.999949		#N/A
7789	Plekhn1	0	1.74456	-0.510212	-1.42426	#N/A	1.55502	1.74456	-0.10995	-1.07919	#N/A	0	1.55502	-0.400262	-1.31975	0.999949
9756	Snx19	0	1.74456	-0.510212	-1.42426	#N/A	1.55502	1.74456	-0.10995	-1.07919	#N/A	0	1.55502	-0.400262	-1.31975	0.999949
4646	Gpat4	6.27884	10.8108	-0.50957	-1.42363	#N/A	4.82786	10.8108	-0.691744	-1.61523	#N/A	6.27884	4.82786	0.182174	1.13459	0.999949		#N/A
2855	Dhx37	2.42672	5.46227	-0.509514	-1.42357	#N/A	2.14728	5.46227	-0.489538	-1.404	#N/A	2.42672	2.14728	-0.0199755	-1.01394	0.999949
8970	Rrp36	4.9948	8.92297	-0.509103	-1.42317	#N/A	7.24179	8.92297	-0.198082	-1.14717	#N/A	4.9948	7.24179	-0.311021	-1.24059	0.999949
9075	Sap30l	6.73239	11.8413	-0.508765	-1.42283	0.999686	14.5874	11.8413	0.178602	1.13179	0.999962	6.73239	14.5874	-0.687367	-1.61034	0.999949
9694	Smug1	0	1.74456	-0.50872	-1.42279	#N/A	1.98447	1.74456	0.010214	1.0071	#N/A	0	1.98447	-0.518934	-1.4329	0.999949
9108	Scamp3	27.1651	41.3555	-0.508154	-1.42223	0.999686	39.0972	41.3555	-0.104617	-1.07521	0.999962	27.1651	39.0972	-0.403537	-1.32275	0.999949
13	1110004F10Rik	39.393	59.2891	-0.508092	-1.42217	0.999686	53.3141	59.2891	-0.147921	-1.10797	0.999962	39.393	53.3141	-0.360171	-1.28358	0.999949
1183	Atp9a	1.1898	3.7177	-0.508043	-1.42212	#N/A	1.28837	3.7177	-0.435596	-1.35247	#N/A	1.1898	1.28837	-0.0724466	-1.0515	0.999949
4679	Gpr160	1.1898	3.48913	-0.507816	-1.4219	#N/A	1.98447	3.48913	-0.333026	-1.25965	#N/A	1.1898	1.98447	-0.17479	-1.1288	0.999949
2428	Creg1	9.25334	15.2155	-0.507306	-1.42139	0.999686	12.6029	15.2155	-0.246359	-1.18621	0.999962	9.25334	12.6029	-0.260947	-1.19827	0.999949
11167	Ufsp2	3.75788	7.17841	-0.506448	-1.42055	#N/A	6.54568	7.17841	-0.0594466	-1.04207	#N/A	3.75788	6.54568	-0.447001	-1.3632	0.999949
10037	Stx3	0	2.28819	-0.506397	-1.4205	#N/A	0	2.28819	-0.469251	-1.38439	#N/A	0	0	-0.0371461	-1.02608	0.999949
11502	Xlr4b	23.313	35.7796	-0.506318	-1.42042	0.999686	19.7409	35.7796	-0.678471	-1.60044	0.999962	23.313	19.7409	0.172154	1.12674	0.999949
8803	Rnft1	10.4903	16.9316	-0.506253	-1.42036	0.999686	9.22626	16.9316	-0.621776	-1.53877	0.999962	10.4903	9.22626	0.115523	1.08337	0.999949
10519	Tmem164	3.06874	6.46425	-0.505665	-1.41978	#N/A	5.36116	6.46425	-0.230526	-1.17326	#N/A	3.06874	5.36116	-0.275138	-1.21011	0.999949
9547	Slc36a3os	0.642019	2.66008	-0.504607	-1.41874	#N/A	1.98447	2.66008	-0.170559	-1.12549	#N/A	0.642019	1.98447	-0.334048	-1.26055	0.999949
8039	Pqlc1	2.42672	5.34858	-0.504604	-1.41873	#N/A	3.27284	5.34858	-0.308992	-1.23884	#N/A	2.42672	3.27284	-0.195612	-1.14521	0.999949
8066	Prelid3b	11.633	18.7046	-0.504459	-1.41859	0.999686	19.5781	18.7046	0.0369893	1.02597	0.999962	11.633	19.5781	-0.541448	-1.45543	0.999949
1874	Cd74	55.4553	135.62	-0.504096	-1.41823	0.999686	46.9031	135.62	-0.582056	-1.49698	0.999962	55.4553	46.9031	0.0779605	1.05552	0.999949
8062	Prdx6	183.3	268.008	-0.50391	-1.41805	0.999686	159.482	268.008	-0.679611	-1.60171	0.770793	183.3	159.482	0.1757	1.12951	0.999949
5569	Kdelr1	18.648	28.7148	-0.503773	-1.41792	0.999686	17.1642	28.7148	-0.598847	-1.51451	0.999962	18.648	17.1642	0.095074	1.06812	0.999949
4439	Gm43848	0	2.08803	-0.503717	-1.41786	#N/A	1.28837	2.08803	-0.139178	-1.10128	#N/A	0	1.28837	-0.364539	-1.28747	0.999949
3374	Ern1	3.66364	7.09314	-0.503675	-1.41782	#N/A	4.66505	7.09314	-0.399562	-1.31911	#N/A	3.66364	4.66505	-0.104113	-1.07483	0.999949
10507	Tmem147	25.8811	39.3255	-0.503405	-1.41756	0.999686	26.4943	39.3255	-0.506971	-1.42106	0.999962	25.8811	26.4943	0.00356604	1.00247	0.999949
3037	Dus3l	2.47384	5.20527	-0.502878	-1.41704	#N/A	2.84339	5.20527	-0.400571	-1.32003	#N/A	2.47384	2.84339	-0.102307	-1.07349	0.999949
11281	Utp15	2.42672	5.377	-0.502782	-1.41694	#N/A	4.56121	5.377	-0.0771743	-1.05495	#N/A	2.42672	4.56121	-0.425608	-1.34314	0.999949
2037	Cep95	0	2.11645	-0.502701	-1.41686	#N/A	2.57674	2.11645	0.121181	1.08762	#N/A	0	2.57674	-0.623882	-1.54102	0.999949
9942	Ssrp1	14.0597	22.1641	-0.502609	-1.41677	0.999686	19.5781	22.1641	-0.159172	-1.11665	0.999962	14.0597	19.5781	-0.343436	-1.26877	0.999949
3468	Fahd2a	2.56808	5.60558	-0.502298	-1.41647	#N/A	5.52396	5.60558	-0.0555635	-1.03926	#N/A	2.56808	5.52396	-0.446734	-1.36295	0.999949
3437	Ext2	5.68394	10.1251	-0.5011	-1.41529	#N/A	6.38288	10.1251	-0.409951	-1.32864	#N/A	5.68394	6.38288	-0.0911485	-1.06522	0.999949
6348	Mien1	57.1163	85.4316	-0.500842	-1.41504	0.999686	67.6798	85.4316	-0.319095	-1.24755	0.999962	57.1163	67.6798	-0.181747	-1.13426	0.999949
7920	Pon2	25.0682	38.3816	-0.500739	-1.41494	0.999686	16.7937	38.3816	-0.878516	-1.83848	0.999962	25.0682	16.7937	0.377778	1.29934	0.999949
6519	Mrpl48	11.6801	18.6762	-0.500737	-1.41494	0.999686	18.0231	18.6762	-0.0455336	-1.03206	0.999962	11.6801	18.0231	-0.455203	-1.37098	0.999949
8676	Rhobtb1	2.37961	5.40542	-0.500546	-1.41475	#N/A	0.429456	5.40542	-0.91331	-1.88336	#N/A	2.37961	0.429456	0.412765	1.33123	0.999949		#N/A
5269	Ikzf2	70.4868	104.45	-0.500519	-1.41472	0.999686	93.7587	104.45	-0.144401	-1.10527	0.999962	70.4868	93.7587	-0.356118	-1.27998	0.999949
5345	Ino80c	1.83182	4.54796	-0.500418	-1.41462	#N/A	3.7023	4.54796	-0.0992482	-1.07122	#N/A	1.83182	3.7023	-0.40117	-1.32058	0.999949
8673	Rhno1	4.94768	9.12433	-0.500154	-1.41436	#N/A	8.634	9.12433	-0.0906378	-1.06484	#N/A	4.94768	8.634	-0.409516	-1.32824	0.999949
8316	Pycr2	17.2698	27.0864	-0.500051	-1.41426	0.999686	12.4991	27.0864	-0.815371	-1.75975	0.999962	17.2698	12.4991	0.31532	1.24429	0.999949
5755	Larp1b	3.11586	6.57794	-0.500038	-1.41425	#N/A	4.72402	6.57794	-0.161175	-1.1182	#N/A	3.11586	4.72402	-0.338862	-1.26476	0.999949
11777	Zfp444	3.06874	6.29252	-0.499998	-1.41421	#N/A	6.11623	6.29252	0.00673245	1.00468	#N/A	3.06874	6.11623	-0.50673	-1.42083	0.999949
4162	Gm15614	1.87894	4.51833	-0.499938	-1.41415	#N/A	1.71782	4.51833	-0.463944	-1.37931	#N/A	1.87894	1.71782	-0.0359933	-1.02526	0.999949
1577	Calr	57.7759	85.4552	-0.499685	-1.4139	0.999686	44.2058	85.4552	-0.800982	-1.74229	0.810297	57.7759	44.2058	0.301297	1.23225	0.999949
9383	Simc1	1.83182	4.26133	-0.498983	-1.41322	#N/A	3.96895	4.26133	-0.0925426	-1.06625	#N/A	1.83182	3.96895	-0.406441	-1.32541	0.999949
11620	Zc3h14	8.56421	14.1282	-0.498945	-1.41318	0.999686	18.4525	14.1282	0.276008	1.21084	0.999962	8.56421	18.4525	-0.774953	-1.71113	0.999949
6906	Nedd1	3.75788	7.2933	-0.498802	-1.41304	#N/A	6.91617	7.2933	-0.138979	-1.10113	#N/A	3.75788	6.91617	-0.359823	-1.28327	0.999949
5310	Il7r	278.266	407.067	-0.498597	-1.41284	0.999686	166.724	407.067	-1.15811	-2.23165	0.0757873	278.266	166.724	0.659513	1.57955	0.999949
3277	Emc4	12.917	20.5356	-0.498307	-1.41256	0.999686	20.7036	20.5356	-0.00609861	-1.00424	0.999962	12.917	20.7036	-0.492209	-1.4066	0.999949
1187	Atpif1	39.5343	59.2335	-0.498275	-1.41252	0.999686	50.5297	59.2335	-0.193682	-1.14368	0.999962	39.5343	50.5297	-0.304593	-1.23507	0.999949
334	Aagab	3.21009	6.60636	-0.498116	-1.41237	#N/A	8.1007	6.60636	0.158279	1.11596	#N/A	3.21009	8.1007	-0.656396	-1.57614	0.999949
384	Abhd18	1.1898	3.51755	-0.498075	-1.41233	#N/A	3.27284	3.51755	-0.0467289	-1.03292	#N/A	1.1898	3.27284	-0.451346	-1.36732	0.999949
3528	Fam206a	1.1898	3.4607	-0.49779	-1.41205	#N/A	1.98447	3.4607	-0.322459	-1.25046	#N/A	1.1898	1.98447	-0.175331	-1.12922	0.999949
3296	Emp3	121.719	178.299	-0.497289	-1.41156	0.999686	156.181	178.299	-0.183744	-1.13583	0.999962	121.719	156.181	-0.313545	-1.24276	0.999949
9770	Snx6	17.2698	26.7133	-0.496012	-1.41031	0.999686	24.4059	26.7133	-0.109516	-1.07887	0.999962	17.2698	24.4059	-0.386496	-1.30721	0.999949
998	Arl2	3.75788	7.03509	-0.495973	-1.41027	#N/A	6.81233	7.03509	-0.0563663	-1.03984	#N/A	3.75788	6.81233	-0.439607	-1.35623	0.999949
443	Acadl	3.71076	7.12156	-0.49557	-1.40988	#N/A	8.90065	7.12156	0.108433	1.07806	#N/A	3.71076	8.90065	-0.604003	-1.51993	0.999949
10567	Tmem240	0	1.71614	-0.495311	-1.40962	#N/A	1.55502	1.71614	-0.0946372	-1.0678	#N/A	0	1.55502	-0.400674	-1.32012	0.999949
10772	Traf3	5.44835	9.92496	-0.495122	-1.40944	#N/A	5.79061	9.92496	-0.522163	-1.43611	#N/A	5.44835	5.79061	0.027041	1.01892	0.999949
9082	Sarnp	46.8145	70.7609	-0.495034	-1.40935	0.999686	73.8409	70.7609	0.0235913	1.01649	0.999962	46.8145	73.8409	-0.518625	-1.43259	0.999949
3358	Erg28	9.84825	15.9877	-0.495016	-1.40934	0.999686	22.0959	15.9877	0.317869	1.24649	0.999962	9.84825	22.0959	-0.812885	-1.75672	0.999949
1329	BC037034	2.42672	5.34858	-0.494744	-1.40907	#N/A	4.13175	5.34858	-0.141799	-1.10328	#N/A	2.42672	4.13175	-0.352944	-1.27716	0.999949
6544	Mrps24	55.1431	82.9753	-0.494478	-1.40881	0.999686	74.6549	82.9753	-0.144095	-1.10504	0.999962	55.1431	74.6549	-0.350384	-1.2749	0.999949
10275	Tcrg-V6	4.85345	8.63755	-0.494393	-1.40873	#N/A	0	8.63755	-1.53245	-2.89276	#N/A	4.85345	0	1.03806	2.05346	0.999949		#N/A
10657	Tnfaip8	46.202	70.7053	-0.494347	-1.40868	0.999686	41.615	70.7053	-0.643911	-1.56256	0.999962	46.202	41.615	0.149564	1.10923	0.999949
3924	Gatb	0.642019	2.66008	-0.49425	-1.40859	#N/A	4.3984	2.66008	0.301114	1.2321	#N/A	0.642019	4.3984	-0.795364	-1.73552	0.999949
7102	Nrip1	51.7151	76.4481	-0.494237	-1.40858	0.999686	31.0106	76.4481	-1.06757	-2.0959	0.358691	51.7151	31.0106	0.573333	1.48796	0.999949
174	3110040N11Rik	13.6061	21.2214	-0.493851	-1.4082	0.999686	11.3735	21.2214	-0.636434	-1.55448	0.999962	13.6061	11.3735	0.142584	1.10388	0.999949
1252	B3glct	0.642019	2.51677	-0.493322	-1.40768	#N/A	1.98447	2.51677	-0.157363	-1.11525	#N/A	0.642019	1.98447	-0.335959	-1.26222	0.999949
6958	Nfkbil1	14.9373	23.2526	-0.493244	-1.40761	0.999686	18.2897	23.2526	-0.289574	-1.22228	0.999962	14.9373	18.2897	-0.203669	-1.15162	0.999949
9938	Ssr1	14.7959	23.281	-0.493219	-1.40758	0.999686	18.9409	23.281	-0.174868	-1.12886	0.999962	14.7959	18.9409	-0.318351	-1.2469	0.999949
7238	Ogg1	0.642019	2.54519	-0.493212	-1.40758	#N/A	2.41393	2.54519	-0.0588198	-1.04161	#N/A	0.642019	2.41393	-0.434393	-1.35134	0.999949
9548	Slc36a4	1.1898	3.77575	-0.492994	-1.40736	#N/A	0	3.77575	-0.787036	-1.72553	#N/A	1.1898	0	0.294042	1.22607	0.999949		#N/A
5350	Inpp4a	10.3489	17.705	-0.49275	-1.40712	0.999686	16.0835	17.705	-0.166498	-1.12233	0.999962	10.3489	16.0835	-0.326252	-1.25375	0.999949
1288	Bak1	5.54258	9.60991	-0.492634	-1.40701	#N/A	5.95342	9.60991	-0.453426	-1.36929	#N/A	5.54258	5.95342	-0.0392076	-1.02755	0.999949
9776	Socs2	20.5565	32.0038	-0.492559	-1.40694	0.999686	14.4836	32.0038	-0.846317	-1.79791	0.999962	20.5565	14.4836	0.353758	1.27789	0.999949
9522	Slc31a1	1.87894	4.28975	-0.492497	-1.40688	#N/A	4.82786	4.28975	0.0604633	1.0428	#N/A	1.87894	4.82786	-0.55296	-1.46709	0.999949
2835	Dhfr	0	1.71614	-0.492357	-1.40674	#N/A	1.98447	1.71614	0.0278343	1.01948	#N/A	0	1.98447	-0.520192	-1.43415	0.999949
8115	Pros1	0.594901	2.83181	-0.491763	-1.40616	#N/A	0	2.83181	-0.632061	-1.54978	#N/A	0.594901	0	0.140298	1.10213	0.999949		#N/A
2559	Cxcl1	0.594901	2.71692	-0.491725	-1.40613	#N/A	0	2.71692	-0.633139	-1.55094	#N/A	0.594901	0	0.141414	1.10299	0.999949		#N/A
8996	Rtl8a	7.3744	12.3268	-0.491703	-1.4061	0.999686	12.6029	12.3268	-0.0271211	-1.01898	0.999962	7.3744	12.6029	-0.464582	-1.37992	0.999949
10127	Szt2	0.594901	2.51677	-0.491694	-1.4061	#N/A	2.84339	2.51677	0.0562369	1.03975	#N/A	0.594901	2.84339	-0.547931	-1.46199	0.999949
8093	Prkci	0	1.94472	-0.491287	-1.4057	#N/A	0.429456	1.94472	-0.330872	-1.25777	#N/A	0	0.429456	-0.160415	-1.11761	0.999949
4959	Hif1a	19.6965	30.1456	-0.49115	-1.40556	0.999686	18.1859	30.1456	-0.555709	-1.46989	0.999962	19.6965	18.1859	0.0645588	1.04577	0.999949
169	2900097C17Rik	6.1846	11.1247	-0.491013	-1.40543	#N/A	6.44184	11.1247	-0.365387	-1.28823	#N/A	6.1846	6.44184	-0.125625	-1.09098	0.999949
1421	Blvra	6.1846	10.5823	-0.490778	-1.4052	0.999686	13.8913	10.5823	0.247448	1.18711	0.999962	6.1846	13.8913	-0.738227	-1.66812	0.999949
7989	Ppp1r14b	38.8747	58.5453	-0.490273	-1.40471	0.999686	27.3532	58.5453	-0.916624	-1.88769	0.79183	38.8747	27.3532	0.426351	1.34383	0.999949
512	Acvrl1	0	2.05961	-0.490173	-1.40461	#N/A	1.12556	2.05961	-0.257634	-1.19552	#N/A	0	1.12556	-0.23254	-1.1749	0.999949
2366	Cox18	4.90056	8.80929	-0.49003	-1.40447	#N/A	7.67124	8.80929	-0.112713	-1.08126	#N/A	4.90056	7.67124	-0.377318	-1.29892	0.999949
875	Aplp2	23.3601	35.1483	-0.489438	-1.4039	0.999686	22.2587	35.1483	-0.561969	-1.47628	0.999962	23.3601	22.2587	0.0725314	1.05156	0.999949
6721	Myo1g	8.65844	14.0418	-0.488892	-1.40337	0.999686	9.38907	14.0418	-0.372666	-1.29474	0.999962	8.65844	9.38907	-0.116227	-1.0839	0.999949
9469	Slc25a22	0.642019	2.51677	-0.488536	-1.40302	#N/A	3.96895	2.51677	0.231626	1.17416	#N/A	0.642019	3.96895	-0.720162	-1.64737	0.999949
7729	Pkmyt1	1.83182	4.23291	-0.48825	-1.40274	#N/A	3.96895	4.23291	-0.0806418	-1.05749	#N/A	1.83182	3.96895	-0.407608	-1.32648	0.999949
7051	Nop2	1.23692	3.48913	-0.488102	-1.4026	#N/A	1.71782	3.48913	-0.306193	-1.23644	#N/A	1.23692	1.71782	-0.181909	-1.13438	0.999949
4543	Gm6710	0	1.71614	-0.487307	-1.40183	#N/A	2.41393	1.71614	0.136751	1.09943	#N/A	0	2.41393	-0.624058	-1.5412	0.999949
10043	Stxbp1	0	1.97314	-0.487212	-1.40173	#N/A	0.429456	1.97314	-0.332842	-1.25949	#N/A	0	0.429456	-0.154371	-1.11294	0.999949
10263	Tcn2	1.92606	4.48991	-0.487212	-1.40173	#N/A	3.96895	4.48991	-0.12326	-1.08919	#N/A	1.92606	3.96895	-0.363952	-1.28695	0.999949
7913	Pom121	2.47384	5.09037	-0.487098	-1.40162	#N/A	4.3984	5.09037	-0.1434	-1.10451	#N/A	2.47384	4.3984	-0.343698	-1.269	0.999949
4438	Gm43796	1.23692	3.5756	-0.48706	-1.40159	#N/A	0	3.5756	-0.814035	-1.75812	#N/A	1.23692	0	0.326975	1.25438	0.999949		#N/A
5299	Il22	0	2.25977	-0.486895	-1.40143	#N/A	0	2.25977	-0.449837	-1.36589	#N/A	0	0	-0.0370587	-1.02602	0.999949
6180	Mcm6	1.92606	4.48991	-0.48661	-1.40115	#N/A	5.95342	4.48991	0.157517	1.11537	#N/A	1.92606	5.95342	-0.644128	-1.56279	0.999949
8961	Rrm1	3.02162	6.11958	-0.486319	-1.40087	#N/A	6.38288	6.11958	-0.0114292	-1.00795	#N/A	3.02162	6.38288	-0.47489	-1.38981	0.999949
1013	Armc1	7.46864	12.6135	-0.486281	-1.40083	0.999686	10.6774	12.6135	-0.111515	-1.08036	0.999962	7.46864	10.6774	-0.374766	-1.29663	0.999949
1820	Cd151	0.642019	2.66008	-0.486062	-1.40062	#N/A	0.429456	2.66008	-0.509503	-1.42356	#N/A	0.642019	0.429456	0.0234417	1.01638	0.999949
3504	Fam160a2	5.40123	9.66675	-0.485769	-1.40033	#N/A	5.25731	9.66675	-0.490944	-1.40536	#N/A	5.40123	5.25731	0.00517497	1.00359	0.999949
5546	Kcnk5	3.66364	7.06472	-0.485707	-1.40027	#N/A	1.71782	7.06472	-0.781592	-1.71903	#N/A	3.66364	1.71782	0.295885	1.22764	0.999949		#N/A
10924	Tsen54	0	1.94472	-0.484829	-1.39942	#N/A	1.28837	1.94472	-0.122322	-1.08849	#N/A	0	1.28837	-0.362507	-1.28566	0.999949
5353	Inpp5b	4.30566	7.72203	-0.484696	-1.39929	#N/A	1.28837	7.72203	-1.00485	-2.00674	#N/A	4.30566	1.28837	0.520158	1.43411	0.999949		#N/A
5440	Itga5	1.23692	3.28897	-0.48464	-1.39924	#N/A	0.429456	3.28897	-0.672319	-1.59363	#N/A	1.23692	0.429456	0.187679	1.13893	0.999949		#N/A
10308	Tesk1	1.87894	4.48991	-0.484027	-1.39864	#N/A	2.57674	4.48991	-0.267261	-1.20352	#N/A	1.87894	2.57674	-0.216766	-1.16213	0.999949
10143	Taf12	14.5603	23.2538	-0.483867	-1.39849	0.999686	16.3052	23.2538	-0.386572	-1.30728	0.999962	14.5603	16.3052	-0.0972953	-1.06977	0.999949
6900	Ndufv3	94.9897	138.975	-0.483673	-1.3983	0.999686	85.8208	138.975	-0.61712	-1.53381	0.999962	94.9897	85.8208	0.133447	1.09691	0.999949
9932	Ssbp4	27.1651	40.5845	-0.483636	-1.39826	0.999686	30.2555	40.5845	-0.339137	-1.265	0.999962	27.1651	30.2555	-0.144499	-1.10535	0.999949
4028	Glce	1.23692	3.51755	-0.48323	-1.39787	#N/A	2.14728	3.51755	-0.212473	-1.15867	#N/A	1.23692	2.14728	-0.270757	-1.20644	0.999949
3842	Fut7	0.642019	2.71692	-0.483207	-1.39785	#N/A	0	2.71692	-0.633091	-1.55088	#N/A	0.642019	0	0.149884	1.10948	0.999949		#N/A
8542	Rbm47	0.594901	2.6885	-0.483069	-1.39771	#N/A	0	2.6885	-0.624765	-1.54196	#N/A	0.594901	0	0.141695	1.1032	0.999949		#N/A
9369	Shtn1	0.594901	2.6885	-0.483069	-1.39771	#N/A	0	2.6885	-0.624765	-1.54196	#N/A	0.594901	0	0.141695	1.1032	0.999949		#N/A
11349	Vps26b	4.30566	7.72203	-0.483025	-1.39767	#N/A	6.38288	7.72203	-0.189794	-1.1406	#N/A	4.30566	6.38288	-0.293231	-1.22538	0.999949
6873	Ndufaf4	9.75401	16.3027	-0.482983	-1.39763	0.999686	25.843	16.3027	0.421091	1.33894	0.999962	9.75401	25.843	-0.904074	-1.87134	0.999949
10703	Tob2	35.6056	52.7928	-0.482981	-1.39763	0.999686	19.9037	52.7928	-1.09798	-2.14055	0.524563	35.6056	19.9037	0.615002	1.53156	0.999949
9560	Slc38a9	4.3999	8.09392	-0.482901	-1.39755	#N/A	5.84958	8.09392	-0.204803	-1.15253	#N/A	4.3999	5.84958	-0.278098	-1.21259	0.999949
9153	Sdf2	24.2672	37.0954	-0.482666	-1.39732	0.999686	23.0137	37.0954	-0.527768	-1.4417	0.999962	24.2672	23.0137	0.0451017	1.03176	0.999949
925	Arf5	219.035	319.765	-0.482524	-1.39719	0.999686	208.207	319.765	-0.553559	-1.4677	0.999962	219.035	208.207	0.0710344	1.05047	0.999949
5829	Limd1	7.96931	13.0126	-0.482342	-1.39701	0.999686	17.8603	13.0126	0.296074	1.2278	0.999962	7.96931	17.8603	-0.778416	-1.71525	0.999949
350	Abca7	4.35278	7.83693	-0.482146	-1.39682	#N/A	3.96895	7.83693	-0.556043	-1.47023	#N/A	4.35278	3.96895	0.0738975	1.05256	0.999949
9213	Sema6a	0	2.40187	-0.481877	-1.39656	#N/A	0.429456	2.40187	-0.358262	-1.28188	#N/A	0	0.429456	-0.123616	-1.08946	0.999949
7531	Pef1	4.94768	8.55108	-0.481449	-1.39614	#N/A	5.52396	8.55108	-0.426217	-1.34371	#N/A	4.94768	5.52396	-0.055232	-1.03903	0.999949
3658	Fbxo4	5.5897	9.49502	-0.481303	-1.396	#N/A	7.50844	9.49502	-0.264119	-1.2009	#N/A	5.5897	7.50844	-0.217184	-1.16246	0.999949
8802	Rnf8	2.37961	5.34858	-0.48115	-1.39586	#N/A	5.95342	5.34858	0.0557088	1.03937	#N/A	2.37961	5.95342	-0.536859	-1.45081	0.999949
5997	Lyrm1	1.83182	4.51953	-0.480891	-1.39561	#N/A	5.09451	4.51953	0.0504168	1.03556	#N/A	1.83182	5.09451	-0.531308	-1.44524	0.999949
2582	Cyb5r4	11.1323	17.6186	-0.480606	-1.39533	0.999686	11.6402	17.6186	-0.428263	-1.34561	0.999962	11.1323	11.6402	-0.0523435	-1.03695	0.999949
3263	Elovl1	12.4163	19.7054	-0.480603	-1.39533	0.999686	12.5581	19.7054	-0.38424	-1.30517	0.999962	12.4163	12.5581	-0.0963626	-1.06907	0.999949
4282	Gm26656	0	1.88788	-0.479515	-1.39428	#N/A	1.12556	1.88788	-0.242114	-1.18272	#N/A	0	1.12556	-0.237401	-1.17887	0.999949
2149	Cit	0.594901	2.51677	-0.4794	-1.39416	#N/A	0.429456	2.51677	-0.493737	-1.40809	#N/A	0.594901	0.429456	0.0143371	1.00999	0.999949
6655	Mtr	0.594901	2.51677	-0.4794	-1.39416	#N/A	0.429456	2.51677	-0.493737	-1.40809	#N/A	0.594901	0.429456	0.0143371	1.00999	0.999949
2191	Clic3	0	2.23135	-0.479212	-1.39398	#N/A	1.98447	2.23135	-0.0573619	-1.04056	#N/A	0	1.98447	-0.42185	-1.33964	0.999949
4415	Gm42067	0	2.23135	-0.479212	-1.39398	#N/A	1.98447	2.23135	-0.0573619	-1.04056	#N/A	0	1.98447	-0.42185	-1.33964	0.999949
5824	Lig3	1.23692	3.5756	-0.478885	-1.39367	#N/A	4.3984	3.5756	0.134854	1.09798	#N/A	1.23692	4.3984	-0.613738	-1.53022	0.999949
9744	Snupn	1.23692	3.28897	-0.478861	-1.39364	#N/A	2.84339	3.28897	-0.0920234	-1.06586	#N/A	1.23692	2.84339	-0.386837	-1.30752	0.999949
4627	Golim4	3.75788	7.09314	-0.478783	-1.39357	#N/A	7.34563	7.09314	-0.0532071	-1.03757	#N/A	3.75788	7.34563	-0.425576	-1.34311	0.999949
7647	Pi4ka	3.71076	6.80652	-0.478761	-1.39355	#N/A	6.81233	6.80652	-0.0242304	-1.01694	#N/A	3.71076	6.81233	-0.454531	-1.37034	0.999949
7824	Plxnc1	3.06874	6.09236	-0.47875	-1.39354	#N/A	2.68058	6.09236	-0.618398	-1.53517	#N/A	3.06874	2.68058	0.139648	1.10164	0.999949		#N/A
7376	Paqr7	1.28404	3.68928	-0.478579	-1.39337	#N/A	1.71782	3.68928	-0.321705	-1.24981	#N/A	1.28404	1.71782	-0.156874	-1.11487	0.999949
4903	Hdgf	23.313	35.3224	-0.478408	-1.39321	0.999686	31.44	35.3224	-0.0999462	-1.07173	0.999962	23.313	31.44	-0.378462	-1.29996	0.999949
5447	Itgb1bp1	16.5335	25.2826	-0.478343	-1.39314	0.999686	23.8137	25.2826	-0.0969659	-1.06952	0.999962	16.5335	23.8137	-0.381377	-1.30258	0.999949
7726	Pkib	1.23692	3.40386	-0.477888	-1.3927	#N/A	0.429456	3.40386	-0.662803	-1.58316	#N/A	1.23692	0.429456	0.184915	1.13675	0.999949		#N/A
1833	Cd247	99.9255	144.455	-0.477705	-1.39253	0.999686	73.928	144.455	-0.835147	-1.78404	0.639197	99.9255	73.928	0.357442	1.28115	0.999949
5995	Lypla2	18.7423	28.2849	-0.477685	-1.39251	0.999686	24.5687	28.2849	-0.160436	-1.11762	0.999962	18.7423	24.5687	-0.317249	-1.24595	0.999949
37	1500011K16Rik	15.1552	23.8234	-0.477649	-1.39247	0.999686	20.6447	23.8234	-0.216567	-1.16197	0.999962	15.1552	20.6447	-0.261081	-1.19838	0.999949
3316	Entpd1	0.594901	2.51677	-0.47708	-1.39192	#N/A	3.80614	2.51677	0.126004	1.09127	#N/A	0.594901	3.80614	-0.603084	-1.51896	0.999949
10489	Tmem110	1.1898	3.5756	-0.476962	-1.39181	#N/A	1.98447	3.5756	-0.309011	-1.23886	#N/A	1.1898	1.98447	-0.167951	-1.12346	0.999949
5142	Hsph1	6.09037	10.6687	-0.476613	-1.39147	0.999686	14.158	10.6687	0.245311	1.18535	0.999962	6.09037	14.158	-0.721924	-1.64938	0.999949
6867	Ndufa8	35.1816	51.8821	-0.476449	-1.39132	0.999686	50.9002	51.8821	-0.0376782	-1.02646	0.999962	35.1816	50.9002	-0.438771	-1.35545	0.999949
7345	Paics	7.28017	12.1551	-0.476304	-1.39117	0.999686	16.7347	12.1551	0.309532	1.23931	0.999962	7.28017	16.7347	-0.785835	-1.72409	0.999949
6051	Man2a1	5.44835	9.92496	-0.476152	-1.39103	#N/A	3.43565	9.92496	-0.674969	-1.59656	#N/A	5.44835	3.43565	0.198817	1.14776	0.999949		#N/A
9107	Scamp2	8.84691	14.4717	-0.475831	-1.39072	0.999686	8.26351	14.4717	-0.469283	-1.38442	0.999962	8.84691	8.26351	-0.0065484	-1.00455	0.999949
11027	Tusc3	15.5793	23.8518	-0.475724	-1.39062	0.999686	14.8092	23.8518	-0.466837	-1.38208	0.999962	15.5793	14.8092	-0.00888678	-1.00618	0.999949
9447	Slc1a5	17.7233	26.911	-0.475134	-1.39005	0.999686	17.8603	26.911	-0.488012	-1.40251	0.999962	17.7233	17.8603	0.012878	1.00897	0.999949
6533	Mrps14	43.7458	64.1237	-0.475054	-1.38997	0.999686	57.2831	64.1237	-0.153587	-1.11233	0.999962	43.7458	57.2831	-0.321467	-1.2496	0.999949
8888	Rpl7l1	10.0367	15.8728	-0.474903	-1.38982	0.999686	16.8975	15.8728	0.0627862	1.04448	0.999962	10.0367	16.8975	-0.537689	-1.45165	0.999949
8262	Ptpn11	6.1846	10.2956	-0.474775	-1.3897	#N/A	8.1007	10.2956	-0.219225	-1.16411	0.999962	6.1846	8.1007	-0.25555	-1.19379	0.999949
10669	Tnfrsf21	0.594901	2.54519	-0.47435	-1.38929	#N/A	1.12556	2.54519	-0.3857	-1.30649	#N/A	0.594901	1.12556	-0.0886499	-1.06337	0.999949
10117	Synj2bp	9.34758	15.3292	-0.474074	-1.38903	0.999686	14.7053	15.3292	0.0209952	1.01466	0.999962	9.34758	14.7053	-0.495069	-1.40939	0.999949
5750	Laptm4a	41.6489	61.0349	-0.47403	-1.38898	0.999686	48.3824	61.0349	-0.291165	-1.22363	0.999962	41.6489	48.3824	-0.182865	-1.13514	0.999949
712	Alg12	0.642019	2.48834	-0.4736	-1.38857	#N/A	3.11003	2.48834	0.05745	1.04062	#N/A	0.642019	3.11003	-0.53105	-1.44498	0.999949
10307	Tesc	6.04325	10.497	-0.473436	-1.38841	#N/A	5.25731	10.497	-0.560894	-1.47518	#N/A	6.04325	5.25731	0.087458	1.0625	0.999949
9830	Specc1	1.23692	3.28897	-0.473372	-1.38835	#N/A	0	3.28897	-0.809918	-1.75311	#N/A	1.23692	0	0.336546	1.26273	0.999949		#N/A
806	Ankrd6	0	2.1733	-0.472713	-1.38772	#N/A	0	2.1733	-0.437071	-1.35385	#N/A	0	0	-0.0356428	-1.02501	0.999949
11005	Tuba4a	29.5624	44.4988	-0.472518	-1.38753	0.999686	29.885	44.4988	-0.424352	-1.34197	0.999962	29.5624	29.885	-0.0481664	-1.03395	0.999949
10522	Tmem167b	5.49547	9.55307	-0.472437	-1.38745	#N/A	7.50844	9.55307	-0.248669	-1.18811	#N/A	5.49547	7.50844	-0.223767	-1.16778	0.999949
2930	Dnajc24	8.70556	13.7563	-0.472153	-1.38718	#N/A	6.81233	13.7563	-0.680123	-1.60228	0.999962	8.70556	6.81233	0.207971	1.15506	0.999949
3440	Eya2	4.25855	7.72203	-0.471963	-1.38699	#N/A	7.77509	7.72203	-0.0737802	-1.05247	#N/A	4.25855	7.77509	-0.398182	-1.31785	0.999949
10925	Tsfm	3.16298	6.17763	-0.471843	-1.38688	#N/A	7.40459	6.17763	0.178365	1.1316	#N/A	3.16298	7.40459	-0.650208	-1.56939	0.999949
5249	Ighv8-12	0	2.11645	-0.471346	-1.3864	#N/A	0	2.11645	-0.434217	-1.35118	#N/A	0	0	-0.0371286	-1.02607	0.999949
1297	Bax	99.3896	145.015	-0.470741	-1.38582	0.999686	91.123	145.015	-0.591067	-1.50636	0.999962	99.3896	91.123	0.120326	1.08698	0.999949
5470	Itsn1	1.7847	4.37622	-0.470083	-1.38519	#N/A	0.429456	4.37622	-0.765918	-1.70045	#N/A	1.7847	0.429456	0.295835	1.2276	0.999949		#N/A
9206	Sem1	192.011	279.672	-0.469858	-1.38497	0.999686	185.03	279.672	-0.524046	-1.43798	0.999962	192.011	185.03	0.0541881	1.03827	0.999949
1215	Auts2	2.42672	5.00511	-0.46978	-1.3849	#N/A	3.96895	5.00511	-0.198945	-1.14786	#N/A	2.42672	3.96895	-0.270835	-1.20651	0.999949
6336	Mical1	8.20489	13.2411	-0.46941	-1.38454	#N/A	6.11623	13.2411	-0.663642	-1.58408	0.999962	8.20489	6.11623	0.194233	1.14412	0.999949
10408	Timm50	6.09037	10.2672	-0.468846	-1.384	#N/A	12.9286	10.2672	0.228744	1.17181	0.999962	6.09037	12.9286	-0.697591	-1.62179	0.999949
887	Apoe	17.582	28.6888	-0.468579	-1.38375	0.999686	16.3501	28.6888	-0.6044	-1.52035	0.999962	17.582	16.3501	0.135821	1.09872	0.999949
2478	Csnk1g2	10.4903	16.2731	-0.468577	-1.38374	0.999686	9.65572	16.2731	-0.534044	-1.44798	0.999962	10.4903	9.65572	0.0654672	1.04642	0.999949
2239	Cmtm7	71.6766	104.225	-0.468386	-1.38356	0.999686	50.9002	104.225	-0.902847	-1.86975	0.598091	71.6766	50.9002	0.434461	1.35141	0.999949
2715	Dctn1	6.73239	11.1531	-0.468328	-1.38351	#N/A	9.75956	11.1531	-0.204472	-1.15226	0.999962	6.73239	9.75956	-0.263856	-1.20068	0.999949
3259	Elob	177.422	256.901	-0.468277	-1.38346	0.999686	204.061	256.901	-0.301972	-1.23283	0.999962	177.422	204.061	-0.166304	-1.12218	0.999949
3586	Fam89a	0	1.74456	-0.467874	-1.38307	#N/A	1.12556	1.74456	-0.230027	-1.17286	#N/A	0	1.12556	-0.237847	-1.17923	0.999949
3737	Fitm2	0	1.74456	-0.467874	-1.38307	#N/A	1.12556	1.74456	-0.230027	-1.17286	#N/A	0	1.12556	-0.237847	-1.17923	0.999949
10785	Tram2	0	1.74456	-0.467874	-1.38307	#N/A	1.12556	1.74456	-0.230027	-1.17286	#N/A	0	1.12556	-0.237847	-1.17923	0.999949
11515	Xpr1	9.94248	15.8148	-0.467401	-1.38262	0.999686	7.13795	15.8148	-0.659588	-1.57963	0.999962	9.94248	7.13795	0.192187	1.14249	0.999949
2794	Dennd4a	34.8046	51.5078	-0.467249	-1.38247	0.999686	66.1529	51.5078	0.323615	1.25146	0.999962	34.8046	66.1529	-0.790864	-1.73011	0.999949
10061	Sulf2	0.594901	2.45992	-0.466796	-1.38204	#N/A	1.55502	2.45992	-0.245623	-1.1856	#N/A	0.594901	1.55502	-0.221173	-1.16568	0.999949
11899	Zfp831	0.594901	2.34503	-0.466712	-1.38196	#N/A	1.55502	2.34503	-0.245666	-1.18564	#N/A	0.594901	1.55502	-0.221046	-1.16558	0.999949
9180	Sec24d	1.28404	3.68928	-0.466705	-1.38195	#N/A	2.25112	3.68928	-0.333013	-1.25964	#N/A	1.28404	2.25112	-0.133692	-1.0971	0.999949
8274	Ptpra	14.8902	22.6225	-0.466605	-1.38185	0.999686	16.3642	22.6225	-0.317076	-1.2458	0.999962	14.8902	16.3642	-0.149529	-1.10921	0.999949
6909	Nedd8	114.044	164.055	-0.466576	-1.38183	0.999686	133.76	164.055	-0.275622	-1.21052	0.999962	114.044	133.76	-0.190954	-1.14152	0.999949
10171	Tank	6.73239	11.0975	-0.466245	-1.38151	#N/A	3.11003	11.0975	-1.06542	-2.09279	#N/A	6.73239	3.11003	0.599179	1.51485	0.999949		#N/A
6609	Mtap	5.04192	8.83771	-0.466029	-1.3813	#N/A	7.40459	8.83771	-0.112571	-1.08115	#N/A	5.04192	7.40459	-0.353459	-1.27762	0.999949
451	Acat1	23.5015	34.6923	-0.465869	-1.38115	0.999686	26.3904	34.6923	-0.333814	-1.26034	0.999962	23.5015	26.3904	-0.132054	-1.09585	0.999949
10132	Tacc2	1.28404	3.4607	-0.465686	-1.38097	#N/A	0.429456	3.4607	-0.648297	-1.56732	#N/A	1.28404	0.429456	0.182611	1.13494	0.999949		#N/A
2646	D3Ertd751e	1.7847	4.23291	-0.465668	-1.38096	#N/A	3.96895	4.23291	-0.074093	-1.0527	#N/A	1.7847	3.96895	-0.391575	-1.31183	0.999949
7001	Nkiras2	3.16298	6.00589	-0.465591	-1.38088	#N/A	3.27284	6.00589	-0.404563	-1.32369	#N/A	3.16298	3.27284	-0.0610278	-1.04321	0.999949
8694	Rilpl2	22.2646	33.033	-0.465522	-1.38082	0.999686	26.8788	33.033	-0.212833	-1.15896	0.999962	22.2646	26.8788	-0.252689	-1.19143	0.999949
11990	Zmpste24	6.09037	10.1239	-0.465496	-1.38079	#N/A	5.25731	10.1239	-0.558386	-1.47262	#N/A	6.09037	5.25731	0.0928898	1.0665	0.999949
10086	Surf1	14.201	21.8515	-0.465371	-1.38067	0.999686	20.3332	21.8515	-0.0465758	-1.03281	0.999962	14.201	20.3332	-0.418795	-1.33681	0.999949
10017	Stoml2	12.275	18.9332	-0.465079	-1.38039	0.999686	18.1269	18.9332	-0.0964484	-1.06914	0.999962	12.275	18.1269	-0.368631	-1.29113	0.999949
10563	Tmem230	9.89536	15.4725	-0.464614	-1.37995	0.999686	17.0013	15.4725	0.0582218	1.04118	0.999962	9.89536	17.0013	-0.522835	-1.43678	0.999949
10156	Taf6	2.42672	5.00511	-0.464343	-1.37969	#N/A	3.27284	5.00511	-0.268055	-1.20418	#N/A	2.42672	3.27284	-0.196288	-1.14575	0.999949
5524	Kat5	3.75788	6.94983	-0.464239	-1.37959	#N/A	5.42012	6.94983	-0.142995	-1.10419	#N/A	3.75788	5.42012	-0.321245	-1.24941	0.999949
5148	Hus1	0	1.57283	-0.464096	-1.37945	#N/A	1.55502	1.57283	-0.0752498	-1.05354	#N/A	0	1.55502	-0.388846	-1.30935	0.999949
3381	Esco1	12.917	20.3367	-0.464069	-1.37943	0.999686	15.3425	20.3367	-0.273228	-1.20851	0.999962	12.917	15.3425	-0.190841	-1.14143	0.999949
11984	Zmat1	0.594901	2.45992	-0.463676	-1.37905	#N/A	1.98447	2.45992	-0.124411	-1.09006	#N/A	0.594901	1.98447	-0.339265	-1.26511	0.999949
1922	Cdca7l	4.90056	8.40777	-0.463032	-1.37844	#N/A	7.24179	8.40777	-0.149573	-1.10924	#N/A	4.90056	7.24179	-0.313459	-1.24268	0.999949
3873	Gabarapl1	13.6532	20.7642	-0.462933	-1.37834	0.999686	13.1952	20.7642	-0.49834	-1.41259	0.999962	13.6532	13.1952	0.0354068	1.02485	0.999949
1655	Cavin2	0	2.05961	-0.462744	-1.37816	#N/A	2.25112	2.05961	-0.0333293	-1.02337	#N/A	0	2.25112	-0.429415	-1.34669	0.999949
9691	Smpdl3a	41.3662	59.9156	-0.462739	-1.37816	0.999686	33.854	59.9156	-0.662799	-1.58315	0.999962	41.3662	33.854	0.20006	1.14875	0.999949
6720	Myo1f	12.8699	19.7338	-0.462296	-1.37773	0.999686	17.0603	19.7338	-0.138582	-1.10082	0.999962	12.8699	17.0603	-0.323714	-1.25155	0.999949
8621	Rex1bd	40.4414	59.1186	-0.462229	-1.37767	0.999686	56.2614	59.1186	-0.0791976	-1.05643	0.999962	40.4414	56.2614	-0.383031	-1.30408	0.999949
10255	Tcf25	35.4643	51.5931	-0.461933	-1.37739	0.999686	43.0802	51.5931	-0.201249	-1.14969	0.999962	35.4643	43.0802	-0.260684	-1.19805	0.999949
8294	Purb	14.7488	22.279	-0.461911	-1.37737	0.999686	12.2325	22.279	-0.608722	-1.52491	0.999962	14.7488	12.2325	0.146811	1.10712	0.999949
2744	Ddx1	3.75788	6.80652	-0.461905	-1.37736	#N/A	10.5146	6.80652	0.389253	1.30971	#N/A	3.75788	10.5146	-0.851158	-1.80395	0.999949
4788	Gtpbp2	7.42152	12.097	-0.461742	-1.3772	0.999686	12.3953	12.097	0.0585416	1.04141	0.999962	7.42152	12.3953	-0.520284	-1.43424	0.999949
7527	Pear1	1.87894	4.26133	-0.461642	-1.37711	#N/A	5.42012	4.26133	0.213705	1.15966	#N/A	1.87894	5.42012	-0.675347	-1.59698	0.999949
10405	Timm23	21.811	32.5746	-0.461596	-1.37706	0.999686	11.6992	32.5746	-1.00223	-2.0031	0.875765	21.811	11.6992	0.540635	1.45461	0.999949
9399	Sit1	27.5244	40.6994	-0.461498	-1.37697	0.999686	13.5208	40.6994	-1.17462	-2.25733	0.467683	27.5244	13.5208	0.713117	1.63934	0.999949
176	3110062M04Rik	2.42672	5.14842	-0.46144	-1.37692	#N/A	5.79061	5.14842	0.011737	1.00817	#N/A	2.42672	5.79061	-0.473177	-1.38816	0.999949
1229	Axin2	5.40123	9.43817	-0.461341	-1.37682	#N/A	5.09451	9.43817	-0.544431	-1.45844	#N/A	5.40123	5.09451	0.0830897	1.05928	0.999949
4025	Gla	0.594901	2.37345	-0.461325	-1.37681	#N/A	1.55502	2.37345	-0.247361	-1.18703	#N/A	0.594901	1.55502	-0.213964	-1.15987	0.999949
1212	Aurka	0	1.54441	-0.460889	-1.37639	#N/A	3.53949	1.54441	0.365464	1.2883	#N/A	0	3.53949	-0.826353	-1.7732	0.999949
2887	Dlg4	1.23692	3.26055	-0.4607	-1.37621	#N/A	0.858912	3.26055	-0.506783	-1.42088	#N/A	1.23692	0.858912	0.0460835	1.03246	0.999949
10867	Trip11	8.75268	13.8712	-0.460333	-1.37586	0.999686	12.9286	13.8712	-0.0609027	-1.04312	0.999962	8.75268	12.9286	-0.39943	-1.31899	0.999949
3293	Eml6	0.642019	2.51677	-0.46014	-1.37568	#N/A	0.858912	2.51677	-0.356538	-1.28035	#N/A	0.642019	0.858912	-0.103602	-1.07445	0.999949
9035	S100a16	0	2.60324	-0.460071	-1.37561	#N/A	2.25112	2.60324	-0.0968031	-1.0694	#N/A	0	2.25112	-0.363267	-1.28634	0.999949
7268	Orc3	1.7847	4.23291	-0.459864	-1.37541	#N/A	5.25731	4.23291	0.150954	1.1103	#N/A	1.7847	5.25731	-0.610818	-1.52712	0.999949
2372	Cox6a1	135.296	191.82	-0.459621	-1.37518	0.999686	157.691	191.82	-0.264949	-1.20159	0.999962	135.296	157.691	-0.194672	-1.14446	0.999949
7461	Pdap1	39.3459	57.4889	-0.459313	-1.37489	0.999686	36.9499	57.4889	-0.572824	-1.48743	0.999962	39.3459	36.9499	0.113511	1.08186	0.999949
441	Acad8	1.92606	4.51833	-0.459122	-1.37471	#N/A	1.28837	4.51833	-0.533357	-1.44729	#N/A	1.92606	1.28837	0.0742346	1.0528	0.999949
10099	Swi5	55.6909	81.143	-0.459004	-1.37459	0.999686	85.2734	81.143	0.0467994	1.03297	0.999962	55.6909	85.2734	-0.505803	-1.41991	0.999949
5823	Lig1	4.80633	9.00944	-0.458996	-1.37458	0.999686	21.8741	9.00944	0.776082	1.71247	0.999962	4.80633	21.8741	-1.23508	-2.35394	0.999949
855	Ap5s1	1.87894	4.11802	-0.458797	-1.3744	#N/A	3.27284	4.11802	-0.14778	-1.10786	#N/A	1.87894	3.27284	-0.311017	-1.24058	0.999949
729	Alox5ap	0.642019	2.63166	-0.458745	-1.37435	#N/A	0.429456	2.63166	-0.481974	-1.39665	#N/A	0.642019	0.429456	0.0232287	1.01623	0.999949
7128	Nsun4	3.75788	6.89299	-0.458589	-1.3742	#N/A	4.13175	6.89299	-0.338878	-1.26477	#N/A	3.75788	4.13175	-0.119711	-1.08652	0.999949
10070	Sumf1	1.23692	3.11723	-0.458551	-1.37416	#N/A	1.98447	3.11723	-0.284161	-1.2177	#N/A	1.23692	1.98447	-0.174391	-1.12849	0.999949
11161	Uevld	0	1.54441	-0.458481	-1.37409	#N/A	1.98447	1.54441	0.0625665	1.04432	#N/A	0	1.98447	-0.521047	-1.435	0.999949
582	Afdn	0.642019	2.48834	-0.458471	-1.37408	#N/A	0.429456	2.48834	-0.480909	-1.39562	#N/A	0.642019	0.429456	0.0224383	1.01567	0.999949
4597	Gnb2	93.0517	132.131	-0.458254	-1.37388	0.999686	113.292	132.131	-0.19914	-1.14801	0.999962	93.0517	113.292	-0.259114	-1.19674	0.999949
2900	Dnaaf5	0	1.54441	-0.457715	-1.37336	#N/A	5.95342	1.54441	0.787546	1.72614	#N/A	0	5.95342	-1.24526	-2.37061	0.999949		#N/A
1194	Atxn1	14.0597	21.3647	-0.457706	-1.37336	0.999686	8.95961	21.3647	-0.855449	-1.80932	0.999962	14.0597	8.95961	0.397743	1.31745	0.999949
24	1110046J04Rik	0	2.08803	-0.457453	-1.37312	#N/A	0	2.08803	-0.420859	-1.33872	#N/A	0	0	-0.0365944	-1.02569	0.999949
465	Ackr3	0	2.08803	-0.457453	-1.37312	#N/A	0	2.08803	-0.420859	-1.33872	#N/A	0	0	-0.0365944	-1.02569	0.999949
4146	Gm15208	0	2.08803	-0.457453	-1.37312	#N/A	0	2.08803	-0.420859	-1.33872	#N/A	0	0	-0.0365944	-1.02569	0.999949
7855	Poc1a	0	2.08803	-0.457453	-1.37312	#N/A	0	2.08803	-0.420859	-1.33872	#N/A	0	0	-0.0365944	-1.02569	0.999949
9243	Serinc5	0	2.08803	-0.457453	-1.37312	#N/A	0	2.08803	-0.420859	-1.33872	#N/A	0	0	-0.0365944	-1.02569	0.999949
9900	Srp54c	1.92606	4.46149	-0.457311	-1.37298	#N/A	1.28837	4.46149	-0.53209	-1.44602	#N/A	1.92606	1.28837	0.074779	1.0532	0.999949
4359	Gm2a	56.6451	83.4324	-0.457213	-1.37289	0.999686	40.1638	83.4324	-0.893807	-1.85807	0.854379	56.6451	40.1638	0.436594	1.3534	0.999949
3424	Exoc7	2.56808	5.377	-0.457213	-1.37289	#N/A	6.11623	5.377	0.11028	1.07944	#N/A	2.56808	6.11623	-0.567493	-1.48195	0.999949
9116	Scd2	0	1.54441	-0.456927	-1.37261	#N/A	4.3984	1.54441	0.546063	1.4601	#N/A	0	4.3984	-1.00299	-2.00415	0.999949
5107	Hsd11b1	16.8162	25.1108	-0.456774	-1.37247	0.999686	39.1562	25.1108	0.517068	1.43104	0.999962	16.8162	39.1562	-0.973842	-1.96406	0.999949
11995	Zmym5	7.92219	12.842	-0.456696	-1.3724	0.999686	10.0852	12.842	-0.223419	-1.1675	0.999962	7.92219	10.0852	-0.233277	-1.1755	0.999949
5977	Lxn	0.594901	2.63166	-0.456626	-1.37233	#N/A	1.12556	2.63166	-0.368658	-1.29115	#N/A	0.594901	1.12556	-0.0879689	-1.06287	0.999949
6387	Mlf2	21.387	32.4918	-0.456372	-1.37209	0.999686	31.5298	32.4918	-0.0808518	-1.05764	0.999962	21.387	31.5298	-0.37552	-1.29731	0.999949
10762	Tpst2	61.422	88.1769	-0.456251	-1.37197	0.999686	69.0271	88.1769	-0.326416	-1.25389	0.999962	61.422	69.0271	-0.129835	-1.09417	0.999949
4036	Glmp	21.5754	31.8037	-0.456177	-1.3719	0.999686	33.4694	31.8037	0.045513	1.03205	0.999962	21.5754	33.4694	-0.50169	-1.41587	0.999949
11306	Vat1	2.52096	5.00511	-0.455965	-1.3717	#N/A	3.11003	5.00511	-0.3829	-1.30396	#N/A	2.52096	3.11003	-0.0730651	-1.05195	0.999949
6713	Mynn	8.06354	12.784	-0.455885	-1.37162	#N/A	7.40459	12.784	-0.469096	-1.38424	0.999962	8.06354	7.40459	0.013211	1.0092	0.999949
9389	Sipa1l3	1.28404	3.4607	-0.455426	-1.37119	#N/A	0.858912	3.4607	-0.508419	-1.42249	#N/A	1.28404	0.858912	0.0529923	1.03741	0.999949
235	4933406P04Rik	0.594901	2.63166	-0.454835	-1.37063	#N/A	3.80614	2.63166	0.125668	1.09101	#N/A	0.594901	3.80614	-0.580503	-1.49537	0.999949
3820	Fryl	26.476	38.6102	-0.454764	-1.37056	0.999686	22.7471	38.6102	-0.594023	-1.50945	0.999962	26.476	22.7471	0.139259	1.10134	0.999949
950	Arhgap27	3.11586	5.83416	-0.454749	-1.37054	#N/A	6.11623	5.83416	0.0458285	1.03228	#N/A	3.11586	6.11623	-0.500578	-1.41478	0.999949
10196	Tbc1d10b	4.35278	7.63677	-0.454174	-1.37	#N/A	4.3984	7.63677	-0.44423	-1.36059	#N/A	4.35278	4.3984	-0.00994373	-1.00692	0.999949
6804	Nbn	1.1898	3.48913	-0.454166	-1.36999	#N/A	2.14728	3.48913	-0.194964	-1.1447	#N/A	1.1898	2.14728	-0.259202	-1.19682	0.999949
11185	Umad1	1.1898	3.40386	-0.454158	-1.36998	#N/A	3.53949	3.40386	-0.00839684	-1.00584	#N/A	1.1898	3.53949	-0.445761	-1.36203	0.999949
5813	Lgalsl	0	1.88788	-0.453771	-1.36962	#N/A	1.28837	1.88788	-0.0960184	-1.06882	#N/A	0	1.28837	-0.357753	-1.28143	0.999949
7162	Nudt16l1	8.20489	13.2708	-0.452804	-1.3687	0.999686	12.4401	13.2708	-0.129694	-1.09406	0.999962	8.20489	12.4401	-0.323111	-1.25103	0.999949
5939	Lrrfip2	9.25334	14.4149	-0.452645	-1.36855	0.999686	8.36735	14.4149	-0.555514	-1.46969	0.999962	9.25334	8.36735	0.102869	1.07391	0.999949
6570	Msantd2	1.83182	4.03275	-0.452524	-1.36843	#N/A	3.53949	4.03275	-0.13598	-1.09884	#N/A	1.83182	3.53949	-0.316544	-1.24534	0.999949
3729	Fhod1	0.594901	2.31661	-0.452235	-1.36816	#N/A	3.11003	2.31661	0.0879939	1.06289	#N/A	0.594901	3.11003	-0.540229	-1.4542	0.999949
9906	Srpr	13.7475	20.9928	-0.452145	-1.36807	0.999686	13.2542	20.9928	-0.416232	-1.33444	0.999962	13.7475	13.2542	-0.0359129	-1.02521	0.999949
6375	Mki67	0	1.57283	-0.452084	-1.36801	#N/A	2.84339	1.57283	0.246021	1.18593	#N/A	0	2.84339	-0.698105	-1.62237	0.999949
6619	Mterf3	4.9948	8.46582	-0.451933	-1.36787	#N/A	7.07898	8.46582	-0.209816	-1.15654	#N/A	4.9948	7.07898	-0.242117	-1.18273	0.999949
10052	Suclg1	24.7384	35.9205	-0.451899	-1.36784	0.999686	28.8043	35.9205	-0.276636	-1.21137	0.999962	24.7384	28.8043	-0.175263	-1.12917	0.999949
7904	Polr3c	6.1846	10.0955	-0.451021	-1.36701	#N/A	7.77509	10.0955	-0.325028	-1.25269	0.999962	6.1846	7.77509	-0.125993	-1.09126	0.999949
1932	Cdk1	0.642019	2.34503	-0.450579	-1.36659	#N/A	2.41393	2.34503	-0.0144554	-1.01007	#N/A	0.642019	2.41393	-0.436124	-1.35296	0.999949
11252	Usp30	0.642019	2.51677	-0.450362	-1.36638	#N/A	1.28837	2.51677	-0.234556	-1.17654	#N/A	0.642019	1.28837	-0.215806	-1.16135	0.999949
2721	Dctpp1	11.1794	17.1034	-0.450227	-1.36626	0.999686	11.4774	17.1034	-0.450179	-1.36621	0.999962	11.1794	11.4774	-4.79754e-05	-1.00003	0.999949
11646	Zcrb1	39.9879	57.6026	-0.450207	-1.36624	0.999686	40.5484	57.6026	-0.449551	-1.36562	0.999962	39.9879	40.5484	-0.00065647	-1.00046	0.999949
1643	Casp7	2.42672	5.14842	-0.44982	-1.36587	#N/A	2.14728	5.14842	-0.430226	-1.34744	#N/A	2.42672	2.14728	-0.0195938	-1.01367	0.999949
1350	Bckdk	6.7795	10.8677	-0.449429	-1.3655	#N/A	9.65572	10.8677	-0.12306	-1.08904	0.999962	6.7795	9.65572	-0.326368	-1.25385	0.999949
5530	Katnb1	1.87894	4.26133	-0.44885	-1.36495	#N/A	2.57674	4.26133	-0.228748	-1.17182	#N/A	1.87894	2.57674	-0.220102	-1.16482	0.999949
2053	Cfap36	13.0112	19.6201	-0.448725	-1.36483	0.999686	14.3208	19.6201	-0.363618	-1.28665	0.999962	13.0112	14.3208	-0.0851065	-1.06077	0.999949
6055	Man2c1	1.28404	3.34581	-0.448393	-1.36452	#N/A	2.84339	3.34581	-0.106512	-1.07662	#N/A	1.28404	2.84339	-0.341881	-1.26741	0.999949
5648	Klhdc4	1.23692	3.23213	-0.448342	-1.36447	#N/A	3.53949	3.23213	0.0171728	1.01197	#N/A	1.23692	3.53949	-0.465515	-1.38081	0.999949
1362	Bcl2l13	2.56808	5.20527	-0.448149	-1.36429	#N/A	2.41393	5.20527	-0.460651	-1.37616	#N/A	2.56808	2.41393	0.0125024	1.0087	0.999949
11814	Zfp592	2.47384	4.97669	-0.44771	-1.36387	#N/A	4.23559	4.97669	-0.200564	-1.14915	#N/A	2.47384	4.23559	-0.247146	-1.18686	0.999949
5744	Lamtor2	73.6027	105.713	-0.447673	-1.36384	0.999686	96.588	105.713	-0.128599	-1.09323	0.999962	73.6027	96.588	-0.319073	-1.24753	0.999949
9542	Slc35f2	0.642019	2.31661	-0.447647	-1.36381	#N/A	1.98447	2.31661	-0.111472	-1.08033	#N/A	0.642019	1.98447	-0.336175	-1.26241	0.999949
7962	Ppil3	8.01642	12.6987	-0.44757	-1.36374	0.999686	15.1797	12.6987	0.174971	1.12894	0.999962	8.01642	15.1797	-0.62254	-1.53958	0.999949
12029	Zswim3	0.594901	2.45992	-0.447224	-1.36341	#N/A	0.429456	2.45992	-0.460704	-1.37621	#N/A	0.594901	0.429456	0.0134798	1.00939	0.999949
7665	Pigh	0.594901	2.48834	-0.447106	-1.3633	#N/A	1.28837	2.48834	-0.222632	-1.16686	#N/A	0.594901	1.28837	-0.224474	-1.16835	0.999949
1150	Atp5g1	128.416	182.85	-0.447094	-1.36329	0.999686	163.956	182.85	-0.146779	-1.10709	0.999962	128.416	163.956	-0.300315	-1.23141	0.999949
11439	Wdr61	13.0583	19.8783	-0.446907	-1.36311	0.999686	14.0541	19.8783	-0.361712	-1.28495	0.999962	13.0583	14.0541	-0.0851951	-1.06083	0.999949
8361	Rab1b	9.11199	14.3284	-0.446798	-1.36301	0.999686	11.3735	14.3284	-0.21366	-1.15963	0.999962	9.11199	11.3735	-0.233138	-1.17539	0.999949
1271	B9d1	0.642019	2.63166	-0.446751	-1.36297	#N/A	0.858912	2.63166	-0.348382	-1.27313	#N/A	0.642019	0.858912	-0.0983687	-1.07056	0.999949
2787	Dek	57.617	82.4849	-0.446686	-1.36291	0.999686	91.6563	82.4849	0.115541	1.08338	0.999962	57.617	91.6563	-0.562227	-1.47655	0.999949
96	2010015M23Rik	0	1.68772	-0.445563	-1.36185	#N/A	5.09451	1.68772	0.579154	1.49397	#N/A	0	5.09451	-1.02472	-2.03456	0.999949
4300	Gm26759	5.44835	9.61112	-0.4454	-1.36169	#N/A	3.11003	9.61112	-0.831947	-1.78009	#N/A	5.44835	3.11003	0.386547	1.30726	0.999949		#N/A
7312	Oxr1	5.49547	9.35291	-0.445188	-1.36149	#N/A	10.7813	9.35291	0.130225	1.09446	0.999962	5.49547	10.7813	-0.575414	-1.4901	0.999949
324	A930016O22Rik	0	1.74456	-0.445102	-1.36141	#N/A	0.429456	1.74456	-0.283631	-1.21725	#N/A	0	0.429456	-0.161471	-1.11843	0.999949
407	AC109617.1	0	1.74456	-0.445102	-1.36141	#N/A	0.429456	1.74456	-0.283631	-1.21725	#N/A	0	0.429456	-0.161471	-1.11843	0.999949
2741	Ddr1	0	1.74456	-0.445102	-1.36141	#N/A	0.429456	1.74456	-0.283631	-1.21725	#N/A	0	0.429456	-0.161471	-1.11843	0.999949
5902	Lrig3	0	1.74456	-0.445102	-1.36141	#N/A	0.429456	1.74456	-0.283631	-1.21725	#N/A	0	0.429456	-0.161471	-1.11843	0.999949
6337	Mical2	0	1.74456	-0.445102	-1.36141	#N/A	0.429456	1.74456	-0.283631	-1.21725	#N/A	0	0.429456	-0.161471	-1.11843	0.999949
8706	Riox2	4.30566	7.49346	-0.444808	-1.36113	#N/A	1.71782	7.49346	-0.845853	-1.79733	#N/A	4.30566	1.71782	0.401044	1.32046	0.999949		#N/A
6338	Micall1	1.23692	3.08881	-0.444533	-1.36087	#N/A	0.429456	3.08881	-0.632807	-1.55058	#N/A	1.23692	0.429456	0.188275	1.1394	0.999949		#N/A
5628	Kiz	4.30566	7.35014	-0.44452	-1.36086	#N/A	4.3984	7.35014	-0.429893	-1.34713	#N/A	4.30566	4.3984	-0.0146271	-1.01019	0.999949
7680	Pigyl	7.87507	12.7271	-0.444442	-1.36079	0.999686	12.8696	12.7271	-0.0545326	-1.03852	0.999962	7.87507	12.8696	-0.389909	-1.31031	0.999949
9237	Serf1	4.21143	7.78008	-0.444241	-1.3606	#N/A	4.23559	7.78008	-0.5046	-1.41873	#N/A	4.21143	4.23559	0.0603593	1.04273	0.999949
6321	Mgea5	19.1487	28.4875	-0.444224	-1.36058	0.999686	25.6353	28.4875	-0.151484	-1.11071	0.999962	19.1487	25.6353	-0.292741	-1.22497	0.999949
9890	Srf	1.7847	4.43306	-0.444068	-1.36044	#N/A	3.00619	4.43306	-0.161684	-1.11859	#N/A	1.7847	3.00619	-0.282384	-1.2162	0.999949
6708	Myl6	404.067	565.732	-0.443846	-1.36023	0.999686	620.638	565.732	0.119291	1.0862	0.999962	404.067	620.638	-0.563137	-1.47748	0.999949
2158	Cks1b	4.25855	7.5503	-0.443406	-1.35981	#N/A	17.5346	7.5503	0.756685	1.6896	0.999962	4.25855	17.5346	-1.20009	-2.29754	0.999949
1456	Brca2	0.642019	2.45992	-0.443139	-1.35956	#N/A	2.68058	2.45992	-0.0288495	-1.0202	#N/A	0.642019	2.68058	-0.41429	-1.33264	0.999949
4280	Gm26640	0.642019	2.45992	-0.443139	-1.35956	#N/A	2.68058	2.45992	-0.0288495	-1.0202	#N/A	0.642019	2.68058	-0.41429	-1.33264	0.999949
2050	Cetn3	34.8989	51.1976	-0.443035	-1.35946	0.999686	47.6722	51.1976	-0.118622	-1.0857	0.999962	34.8989	47.6722	-0.324413	-1.25215	0.999949
1818	Cd101	2.37961	5.49189	-0.442926	-1.35936	#N/A	2.25112	5.49189	-0.523085	-1.43702	#N/A	2.37961	2.25112	0.0801588	1.05713	0.999949
10767	Trabd	11.6801	17.7323	-0.442721	-1.35917	0.999686	20.437	17.7323	0.152801	1.11173	0.999962	11.6801	20.437	-0.595522	-1.51102	0.999949
2556	Cwf19l2	9.25334	14.2716	-0.442589	-1.35904	0.999686	11.4774	14.2716	-0.262811	-1.19981	0.999962	9.25334	11.4774	-0.179778	-1.13271	0.999949
140	2610021A01Rik	0.642019	2.31661	-0.442319	-1.35879	#N/A	2.41393	2.31661	0.0011392	1.00079	#N/A	0.642019	2.41393	-0.443458	-1.35986	0.999949
9230	Sept4	2.52096	4.91864	-0.442225	-1.3587	#N/A	2.84339	4.91864	-0.354497	-1.27854	#N/A	2.52096	2.84339	-0.0877281	-1.0627	0.999949
5740	Lamc1	0.594901	2.34503	-0.442019	-1.3585	#N/A	0.429456	2.34503	-0.455449	-1.37121	#N/A	0.594901	0.429456	0.0134298	1.00935	0.999949
7576	Pgam5	5.63682	9.26644	-0.441994	-1.35848	#N/A	10.7813	9.26644	0.125086	1.09057	0.999962	5.63682	10.7813	-0.56708	-1.48152	0.999949
5072	Hormad2	0	1.77298	-0.441938	-1.35843	#N/A	0.858912	1.77298	-0.184894	-1.13673	#N/A	0	0.858912	-0.257044	-1.19503	0.999949
2255	Cnnm4	0	1.74456	-0.441236	-1.35777	#N/A	1.28837	1.74456	-0.0788987	-1.05621	#N/A	0	1.28837	-0.362337	-1.28551	0.999949
6453	Mpi	0	1.51599	-0.441221	-1.35775	#N/A	1.55502	1.51599	-0.0454376	-1.032	#N/A	0	1.55502	-0.395783	-1.31566	0.999949
11534	Ybx3	6.09037	10.3253	-0.441037	-1.35758	#N/A	8.04173	10.3253	-0.309917	-1.23964	0.999962	6.09037	8.04173	-0.13112	-1.09514	0.999949
6385	Mlec	12.2279	18.6194	-0.440905	-1.35746	0.999686	16.7347	18.6194	-0.129765	-1.09412	0.999962	12.2279	16.7347	-0.31114	-1.24069	0.999949
10181	Tarbp2	4.90056	8.38055	-0.440895	-1.35745	#N/A	3.27284	8.38055	-0.667081	-1.58786	#N/A	4.90056	3.27284	0.226186	1.16974	0.999949		#N/A
3922	Gatad2a	15.3437	22.9956	-0.440884	-1.35744	0.999686	22.4215	22.9956	-0.0276985	-1.01938	0.999962	15.3437	22.4215	-0.413185	-1.33162	0.999949
117	2310039H08Rik	8.61133	13.4425	-0.440821	-1.35738	0.999686	10.3518	13.4425	-0.281315	-1.2153	0.999962	8.61133	10.3518	-0.159506	-1.1169	0.999949
6808	Ncapd3	5.99613	10.182	-0.440748	-1.35731	#N/A	8.7968	10.182	-0.13993	-1.10185	0.999962	5.99613	8.7968	-0.300818	-1.23184	0.999949
5068	Hook1	1.23692	3.11723	-0.440719	-1.35728	#N/A	0.858912	3.11723	-0.487136	-1.40166	#N/A	1.23692	0.858912	0.0464171	1.0327	0.999949
6396	Mlx	6.23172	10.0671	-0.440625	-1.35719	#N/A	6.97514	10.0671	-0.294953	-1.22685	#N/A	6.23172	6.97514	-0.145672	-1.10625	0.999949
10277	Tcta	1.83182	4.00433	-0.44041	-1.35699	#N/A	2.41393	4.00433	-0.303741	-1.23434	#N/A	1.83182	2.41393	-0.136669	-1.09936	0.999949
6451	Mphosph8	9.94248	15.3872	-0.440371	-1.35695	0.999686	9.12242	15.3872	-0.443444	-1.35985	0.999962	9.94248	9.12242	0.00307308	1.00213	0.999949
6832	Ncoa2	7.96931	12.4974	-0.44035	-1.35693	0.999686	12.6029	12.4974	-0.0523818	-1.03698	0.999962	7.96931	12.6029	-0.387968	-1.30855	0.999949
6098	Mapk14	6.87374	10.9826	-0.440235	-1.35683	#N/A	8.53016	10.9826	-0.21705	-1.16235	0.999962	6.87374	8.53016	-0.223185	-1.16731	0.999949
5752	Laptm5	146.457	204.319	-0.440058	-1.35666	0.999686	163.052	204.319	-0.306677	-1.23686	0.999962	146.457	163.052	-0.13338	-1.09686	0.999949
3851	Fxyd5	358.147	499.836	-0.439717	-1.35634	0.999686	334.576	499.836	-0.533035	-1.44697	0.999962	358.147	334.576	0.0933187	1.06682	0.999949
3213	Eif3i	61.2806	86.803	-0.439506	-1.35614	0.999686	85.3913	86.803	-0.0269897	-1.01888	0.999962	61.2806	85.3913	-0.412516	-1.33101	0.999949
3234	Eif5a	232.382	323.155	-0.439249	-1.3559	0.999686	329.288	323.155	0.0230893	1.01613	0.999962	232.382	329.288	-0.462338	-1.37777	0.999949
6959	Nfkbiz	38.6096	54.997	-0.43876	-1.35544	0.999686	43.0213	54.997	-0.301353	-1.2323	0.999962	38.6096	43.0213	-0.137407	-1.09993	0.999949
10373	Thoc6	0.642019	2.31661	-0.438753	-1.35543	#N/A	5.09451	2.31661	0.441802	1.3583	#N/A	0.642019	5.09451	-0.880555	-1.84108	0.999949
5620	Kifap3	3.11586	5.72047	-0.438687	-1.35537	#N/A	1.98447	5.72047	-0.675266	-1.59689	#N/A	3.11586	1.98447	0.236579	1.1782	0.999949		#N/A
3039	Dusp1	186.41	260.408	-0.438288	-1.355	0.999686	192.716	260.408	-0.400488	-1.31995	0.999962	186.41	192.716	-0.0377999	-1.02655	0.999949
5130	Hspa4l	2.47384	4.83338	-0.438107	-1.35483	#N/A	7.07898	4.83338	0.250822	1.18989	#N/A	2.47384	7.07898	-0.68893	-1.61209	0.999949
9927	Ss18l2	7.82795	12.7852	-0.437885	-1.35462	#N/A	7.50844	12.7852	-0.500676	-1.41488	0.999962	7.82795	7.50844	0.0627918	1.04449	0.999949
7994	Ppp1r16b	95.1429	140.329	-0.437628	-1.35438	0.999686	74.2114	140.329	-0.732877	-1.66195	0.999962	95.1429	74.2114	0.29525	1.2271	0.999949
429	AC164424.1	0.594901	2.37345	-0.437286	-1.35405	#N/A	0.429456	2.37345	-0.45145	-1.36741	#N/A	0.594901	0.429456	0.0141649	1.00987	0.999949
6938	Nf2	3.11586	5.77731	-0.437211	-1.35398	#N/A	5.79061	5.77731	-0.088741	-1.06344	#N/A	3.11586	5.79061	-0.34847	-1.27321	0.999949
2648	D5Ertd579e	5.54258	9.00823	-0.437164	-1.35394	#N/A	6.38288	9.00823	-0.333078	-1.2597	#N/A	5.54258	6.38288	-0.104086	-1.07481	0.999949
1100	Atf6b	4.9948	8.17919	-0.436634	-1.35344	#N/A	3.11003	8.17919	-0.789587	-1.72858	#N/A	4.9948	3.11003	0.352953	1.27717	0.999949		#N/A
11741	Zfp330	9.3947	14.3568	-0.436616	-1.35343	0.999686	12.7658	14.3568	-0.144852	-1.10562	0.999962	9.3947	12.7658	-0.291764	-1.22414	0.999949
102	2010320M18Rik	1.83182	4.20449	-0.435813	-1.35267	#N/A	2.57674	4.20449	-0.209308	-1.15613	#N/A	1.83182	2.57674	-0.226505	-1.17	0.999949
7575	Pgam1	16.8633	24.7389	-0.435385	-1.35227	0.999686	27.8416	24.7389	0.143279	1.10441	0.999962	16.8633	27.8416	-0.578664	-1.49347	0.999949
5087	Hprt	39.4872	56.1719	-0.435312	-1.3522	0.999686	55.8319	56.1719	-0.029612	-1.02074	0.999962	39.4872	55.8319	-0.4057	-1.32473	0.999949
11721	Zfp276	0.594901	2.31661	-0.435291	-1.35218	#N/A	0.429456	2.31661	-0.448103	-1.36425	#N/A	0.594901	0.429456	0.0128124	1.00892	0.999949
9608	Slc9a8	3.02162	5.94905	-0.435187	-1.35209	#N/A	3.00619	5.94905	-0.357548	-1.28125	#N/A	3.02162	3.00619	-0.0776396	-1.05529	0.999949
798	Ankrd39	4.80633	8.37934	-0.435029	-1.35194	#N/A	4.99067	8.37934	-0.357395	-1.28111	#N/A	4.80633	4.99067	-0.0776336	-1.05529	0.999949
5987	Ly86	1.83182	3.88944	-0.434397	-1.35135	#N/A	0	3.88944	-0.9108	-1.88009	#N/A	1.83182	0	0.476404	1.39127	0.999949		#N/A
4136	Gm14327	0	2.23135	-0.4341	-1.35107	#N/A	1.12556	2.23135	-0.232951	-1.17524	#N/A	0	1.12556	-0.201149	-1.14961	0.999949
131	2510009E07Rik	1.23692	3.08881	-0.43386	-1.35084	#N/A	0	3.08881	-0.768469	-1.70346	#N/A	1.23692	0	0.334609	1.26104	0.999949		#N/A
2471	Csgalnact1	1.23692	3.08881	-0.43386	-1.35084	#N/A	0	3.08881	-0.768469	-1.70346	#N/A	1.23692	0	0.334609	1.26104	0.999949		#N/A
10784	Tram1	38.6567	55.0266	-0.433691	-1.35068	0.999686	29.0261	55.0266	-0.726952	-1.65514	0.999962	38.6567	29.0261	0.293261	1.22541	0.999949
3606	Fars2	3.71076	6.54952	-0.433467	-1.35048	#N/A	4.13175	6.54952	-0.306157	-1.23641	#N/A	3.71076	4.13175	-0.12731	-1.09226	0.999949
11812	Zfp580	0.594901	2.28819	-0.433301	-1.35032	#N/A	3.11003	2.28819	0.105311	1.07573	#N/A	0.594901	3.11003	-0.538612	-1.45257	0.999949
1897	Cdc25a	0.594901	2.34503	-0.432577	-1.34964	#N/A	0.858912	2.34503	-0.323783	-1.25161	#N/A	0.594901	0.858912	-0.108794	-1.07833	0.999949
8558	Rbpj	16.0328	23.9691	-0.432552	-1.34962	0.999686	11.4774	23.9691	-0.794374	-1.73432	0.999962	16.0328	11.4774	0.361822	1.28505	0.999949
9026	Rwdd4a	7.42152	11.7548	-0.432492	-1.34956	#N/A	8.69296	11.7548	-0.226234	-1.16978	0.999962	7.42152	8.69296	-0.206258	-1.15369	0.999949
7159	Nudt14	10.6787	16.4461	-0.432235	-1.34932	0.999686	14.2169	16.4461	-0.11968	-1.08649	0.999962	10.6787	14.2169	-0.312556	-1.24191	0.999949
9783	Sod2	20.9334	30.457	-0.431806	-1.34892	0.999686	42.3841	30.457	0.396236	1.31607	0.999962	20.9334	42.3841	-0.828042	-1.77527	0.999949
2637	D130040H23Rik	1.1898	3.08881	-0.431299	-1.34845	#N/A	1.55502	3.08881	-0.373152	-1.29518	#N/A	1.1898	1.55502	-0.0581468	-1.04113	0.999949
1099	Atf6	2.42672	4.66164	-0.431145	-1.3483	#N/A	1.98447	4.66164	-0.535494	-1.44944	#N/A	2.42672	1.98447	0.10435	1.07501	0.999949
1923	Cdca8	0	1.71614	-0.431098	-1.34826	#N/A	0.858912	1.71614	-0.163146	-1.11973	#N/A	0	0.858912	-0.267951	-1.2041	0.999949
10797	Trappc6a	26.7116	38.5533	-0.431055	-1.34822	0.999686	21.5177	38.5533	-0.602226	-1.51806	0.999962	26.7116	21.5177	0.171171	1.12597	0.999949
8585	Rdh11	1.83182	3.86102	-0.430698	-1.34789	#N/A	2.41393	3.86102	-0.29331	-1.22545	#N/A	1.83182	2.41393	-0.137388	-1.09991	0.999949
11747	Zfp358	0	1.51599	-0.430607	-1.3478	#N/A	2.68058	1.51599	0.176464	1.13011	#N/A	0	2.68058	-0.607072	-1.52316	0.999949
8629	Rfc4	2.42672	4.94827	-0.430257	-1.34747	#N/A	6.22007	4.94827	0.114553	1.08264	#N/A	2.42672	6.22007	-0.54481	-1.45883	0.999949
6260	Mesd	5.44835	9.00823	-0.43022	-1.34744	#N/A	8.36735	9.00823	-0.101967	-1.07324	#N/A	5.44835	8.36735	-0.328252	-1.25549	0.999949
10686	Tnk2	4.21143	7.60835	-0.430118	-1.34734	#N/A	4.13175	7.60835	-0.398144	-1.31781	#N/A	4.21143	4.13175	-0.0319736	-1.02241	0.999949
3707	Ffar2	0	1.94472	-0.42999	-1.34722	#N/A	0	1.94472	-0.394593	-1.31457	#N/A	0	0	-0.0353969	-1.02484	0.999949
4501	Gm48623	0	1.94472	-0.42999	-1.34722	#N/A	0	1.94472	-0.394593	-1.31457	#N/A	0	0	-0.0353969	-1.02484	0.999949
107	2210408I21Rik	0	1.51599	-0.429929	-1.34717	#N/A	2.41393	1.51599	0.189555	1.14041	#N/A	0	2.41393	-0.619484	-1.53633	0.999949
6945	Nfe2l1	7.46864	11.8128	-0.429892	-1.34713	#N/A	5.52396	11.8128	-0.700071	-1.62458	0.999962	7.46864	5.52396	0.270179	1.20596	0.999949
2064	Cfl1	419.375	577.871	-0.429758	-1.34701	0.999686	529.083	577.871	-0.12028	-1.08695	0.999962	419.375	529.083	-0.309478	-1.23926	0.999949
33	1300014J16Rik	0	2.05961	-0.429606	-1.34687	#N/A	0	2.05961	-0.394419	-1.31441	#N/A	0	0	-0.0351877	-1.02469	0.999949
4817	H2-Eb1	0	2.05961	-0.429606	-1.34687	#N/A	0	2.05961	-0.394419	-1.31441	#N/A	0	0	-0.0351877	-1.02469	0.999949
3508	Fam162a	22.0761	32.3201	-0.429452	-1.34672	0.999686	19.9486	32.3201	-0.594461	-1.50991	0.999962	22.0761	19.9486	0.16501	1.12117	0.999949
11315	Vcpkmt	6.73239	11.0122	-0.42913	-1.34642	#N/A	8.36735	11.0122	-0.256441	-1.19453	0.999962	6.73239	8.36735	-0.172688	-1.12716	0.999949
1021	Armc9	0	1.97314	-0.429115	-1.34641	#N/A	0	1.97314	-0.394045	-1.31407	#N/A	0	0	-0.0350696	-1.02461	0.999949
11587	Zbtb22	0.642019	2.37345	-0.428598	-1.34593	#N/A	0.429456	2.37345	-0.451224	-1.3672	#N/A	0.642019	0.429456	0.0226261	1.01581	0.999949
8134	Prps2	9.84825	14.9869	-0.428586	-1.34591	0.999686	11.6402	14.9869	-0.259571	-1.19712	0.999962	9.84825	11.6402	-0.169016	-1.12429	0.999949
1152	Atp5g3	47.5036	67.2706	-0.428539	-1.34587	0.999686	80.7711	67.2706	0.217262	1.16252	0.999962	47.5036	80.7711	-0.645801	-1.56461	0.999949
6585	Msra	5.63682	9.26644	-0.428403	-1.34574	#N/A	5.84958	9.26644	-0.321431	-1.24957	#N/A	5.63682	5.84958	-0.106972	-1.07697	0.999949
4731	Grn	2.37961	5.17685	-0.428349	-1.34569	#N/A	4.9317	5.17685	-0.119688	-1.0865	#N/A	2.37961	4.9317	-0.308662	-1.23856	0.999949
6966	Nfyb	6.23172	10.0102	-0.427157	-1.34458	#N/A	7.40459	10.0102	-0.226762	-1.17021	#N/A	6.23172	7.40459	-0.200395	-1.14901	0.999949
8154	Prrt1	20.5565	30.174	-0.427094	-1.34452	0.999686	8.36735	30.174	-1.31161	-2.48219	0.419052	20.5565	8.36735	0.884519	1.84615	0.999949
5303	Il2rb	50.4781	70.7549	-0.426441	-1.34391	0.999686	119.038	70.7549	0.669305	1.59031	0.999962	50.4781	119.038	-1.09575	-2.13723	0.999949
10942	Tspan4	0	1.57283	-0.425919	-1.34343	#N/A	1.12556	1.57283	-0.196329	-1.14578	#N/A	0	1.12556	-0.229591	-1.1725	0.999949
5396	Iqgap2	10.0367	15.2155	-0.425551	-1.34309	0.999686	12.9286	15.2155	-0.154732	-1.11321	0.999962	10.0367	12.9286	-0.270819	-1.20649	0.999949
4182	Gm16279	0	1.54441	-0.425459	-1.343	#N/A	1.12556	1.54441	-0.191082	-1.14162	#N/A	0	1.12556	-0.234377	-1.1764	0.999949
10954	Tsr1	1.83182	3.86102	-0.425213	-1.34277	#N/A	2.84339	3.86102	-0.187863	-1.13908	#N/A	1.83182	2.84339	-0.23735	-1.17883	0.999949
7348	Paip2b	8.46997	13.9589	-0.425206	-1.34276	0.999686	13.0324	13.9589	-0.0765282	-1.05448	0.999962	8.46997	13.0324	-0.348678	-1.27339	0.999949
1716	Ccdc189	2.97451	5.80574	-0.424683	-1.34228	#N/A	0	5.80574	-1.0542	-2.07657	#N/A	2.97451	0	0.629519	1.54705	0.999949		#N/A
2422	Creb3l2	1.23692	2.9455	-0.424406	-1.34202	#N/A	1.55502	2.9455	-0.373403	-1.2954	#N/A	1.23692	1.55502	-0.0510038	-1.03599	0.999949
1155	Atp5j2	157.042	218.081	-0.424367	-1.34198	0.999686	200.463	218.081	-0.123481	-1.08936	0.999962	157.042	200.463	-0.300886	-1.2319	0.999949
1891	Cdc123	9.89536	15.2735	-0.424277	-1.3419	0.999686	19.4742	15.2735	0.293574	1.22567	0.999962	9.89536	19.4742	-0.717851	-1.64473	0.999949
204	4930453N24Rik	9.65978	15.1302	-0.423882	-1.34153	0.999686	15.0169	15.1302	-0.0348118	-1.02442	0.999962	9.65978	15.0169	-0.389071	-1.30955	0.999949
1440	Bola3	45.1064	64.755	-0.423693	-1.34136	0.999686	57.3279	64.755	-0.169123	-1.12437	0.999962	45.1064	57.3279	-0.25457	-1.19298	0.999949
7604	Phc3	8.61133	13.2423	-0.423675	-1.34134	0.999686	8.634	13.2423	-0.469358	-1.38449	0.999962	8.61133	8.634	0.0456827	1.03217	0.999949
6767	Nagpa	2.47384	4.77653	-0.423605	-1.34128	#N/A	2.84339	4.77653	-0.323102	-1.25102	#N/A	2.47384	2.84339	-0.100503	-1.07215	0.999949
6882	Ndufb4	44.482	62.6658	-0.423529	-1.3412	0.999686	50.9002	62.6658	-0.270719	-1.20641	0.999962	44.482	50.9002	-0.15281	-1.11173	0.999949
2268	Cnppd1	11.7743	17.5025	-0.42347	-1.34115	0.999686	18.7781	17.5025	0.0974957	1.06991	0.999962	11.7743	18.7781	-0.520966	-1.43492	0.999949
11356	Vps37a	8.51709	13.6439	-0.42345	-1.34113	0.999686	10.0852	13.6439	-0.262892	-1.19988	0.999962	8.51709	10.0852	-0.160558	-1.11772	0.999949
82	1810009A15Rik	14.0126	21.0509	-0.423266	-1.34096	0.999686	22.0959	21.0509	0.0248029	1.01734	0.999962	14.0126	22.0959	-0.448068	-1.36421	0.999949
8600	Rela	10.4903	15.7875	-0.423236	-1.34093	0.999686	17.8603	15.7875	0.107166	1.07711	0.999962	10.4903	17.8603	-0.530402	-1.44433	0.999949
4608	Gnl1	4.21143	7.35014	-0.422871	-1.34059	#N/A	8.53016	7.35014	0.137931	1.10033	#N/A	4.21143	8.53016	-0.560802	-1.47509	0.999949
2490	Cst7	31.2823	44.7037	-0.42278	-1.34051	0.999686	47.4786	44.7037	0.0980478	1.07032	0.999962	31.2823	47.4786	-0.520828	-1.43478	0.999949
6493	Mrpl20	35.2287	50.7405	-0.422641	-1.34038	0.999686	48.7978	50.7405	-0.0803384	-1.05727	0.999962	35.2287	48.7978	-0.342303	-1.26778	0.999949
10159	Taf8	3.11586	5.74889	-0.422609	-1.34035	#N/A	6.97514	5.74889	0.196382	1.14582	#N/A	3.11586	6.97514	-0.618992	-1.5358	0.999949
2015	Cep170	4.30566	7.06352	-0.422462	-1.34021	#N/A	0.429456	7.06352	-1.20358	-2.3031	#N/A	4.30566	0.429456	0.781118	1.71846	0.999949		#N/A
774	Ank	3.06874	5.54874	-0.422417	-1.34017	#N/A	2.41393	5.54874	-0.542308	-1.4563	#N/A	3.06874	2.41393	0.119892	1.08665	0.999949
7551	Pex16	13.4177	20.1353	-0.422407	-1.34016	0.999686	14.4246	20.1353	-0.412671	-1.33115	0.999962	13.4177	14.4246	-0.00973617	-1.00677	0.999949
5355	Inpp5e	0.594901	2.45992	-0.422368	-1.34012	#N/A	0	2.45992	-0.558276	-1.47251	#N/A	0.594901	0	0.135908	1.09878	0.999949
3048	Dusp23	0	1.9163	-0.421364	-1.33919	#N/A	0	1.9163	-0.386209	-1.30695	#N/A	0	0	-0.0351549	-1.02467	0.999949
5540	Kcna3	0	1.9163	-0.421364	-1.33919	#N/A	0	1.9163	-0.386209	-1.30695	#N/A	0	0	-0.0351549	-1.02467	0.999949
8310	Pxmp2	0	1.9163	-0.421364	-1.33919	#N/A	0	1.9163	-0.386209	-1.30695	#N/A	0	0	-0.0351549	-1.02467	0.999949
11460	Wee1	0	1.9163	-0.421364	-1.33919	#N/A	0	1.9163	-0.386209	-1.30695	#N/A	0	0	-0.0351549	-1.02467	0.999949
9724	Snrnp27	32.7548	47.2513	-0.421315	-1.33915	0.999686	39.4677	47.2513	-0.246977	-1.18672	0.999962	32.7548	39.4677	-0.174338	-1.12845	0.999949
6886	Ndufb8	67.7774	95.9298	-0.421177	-1.33902	0.999686	94.5445	95.9298	-0.0375438	-1.02636	0.999962	67.7774	94.5445	-0.383633	-1.30462	0.999949
2992	Dpp8	4.3999	7.46503	-0.420719	-1.33859	#N/A	6.81233	7.46503	-0.0812158	-1.05791	#N/A	4.3999	6.81233	-0.339503	-1.26532	0.999949
2463	Csad	0.594901	2.28819	-0.420672	-1.33855	#N/A	0.429456	2.28819	-0.432967	-1.35001	#N/A	0.594901	0.429456	0.0122951	1.00856	0.999949
6526	Mrpl55	8.65844	13.5006	-0.420164	-1.33808	0.999686	9.92237	13.5006	-0.313526	-1.24274	0.999962	8.65844	9.92237	-0.106638	-1.07672	0.999949
1583	Camk2g	7.51576	11.8388	-0.420022	-1.33795	0.999686	13.7285	11.8388	0.0738543	1.05252	0.999962	7.51576	13.7285	-0.493877	-1.40822	0.999949
8752	Rnf13	23.8608	34.2352	-0.419898	-1.33783	0.999686	29.3376	34.2352	-0.206377	-1.15379	0.999962	23.8608	29.3376	-0.213521	-1.15952	0.999949
4535	Gm6034	0.642019	2.28819	-0.419328	-1.3373	#N/A	2.68058	2.28819	0.000396696	1.00028	#N/A	0.642019	2.68058	-0.419724	-1.33767	0.999949
9235	Sept9	24.0493	34.0622	-0.419219	-1.3372	0.999686	22.5843	34.0622	-0.472923	-1.38792	0.999962	24.0493	22.5843	0.0537046	1.03793	0.999949
2717	Dctn3	25.5689	36.4084	-0.419011	-1.33701	0.999686	38.0896	36.4084	0.0733565	1.05216	0.999962	25.5689	38.0896	-0.492367	-1.40675	0.999949
570	Adprm	3.805	6.60636	-0.418316	-1.33637	#N/A	8.1007	6.60636	0.169904	1.12498	#N/A	3.805	8.1007	-0.588219	-1.50339	0.999949
10316	Tex264	17.5054	25.1677	-0.418183	-1.33624	0.999686	19.5781	25.1677	-0.297183	-1.22874	0.999962	17.5054	19.5781	-0.121	-1.08749	0.999949
10814	Trdc	441.851	605.591	-0.417953	-1.33603	0.999686	542.66	605.591	-0.144226	-1.10514	0.999962	441.851	542.66	-0.273727	-1.20893	0.999949
6919	Nek7	18.7423	26.8838	-0.41786	-1.33594	0.999686	18.5564	26.8838	-0.457675	-1.37333	0.999962	18.7423	18.5564	0.0398153	1.02798	0.999949
9400	Siva1	15.9857	23.339	-0.417545	-1.33565	0.999686	11.6402	23.339	-0.736088	-1.66565	0.999962	15.9857	11.6402	0.318542	1.24707	0.999949
6551	Mrps33	38.0618	53.4822	-0.4172	-1.33533	0.999686	72.4038	53.4822	0.35719	1.28093	0.999962	38.0618	72.4038	-0.77439	-1.71047	0.999949
7782	Plekhg3	1.1898	3.06039	-0.416595	-1.33477	#N/A	1.98447	3.06039	-0.242803	-1.18329	#N/A	1.1898	1.98447	-0.173791	-1.12802	0.999949
2207	Clns1a	16.6277	23.9383	-0.416577	-1.33476	0.999686	16.468	23.9383	-0.418805	-1.33682	0.999962	16.6277	16.468	0.00222832	1.00155	0.999949
668	Akirin1	27.6658	39.4416	-0.416125	-1.33434	0.999686	29.13	39.4416	-0.334674	-1.26109	0.999962	27.6658	29.13	-0.0814511	-1.05808	0.999949
10663	Tnfrsf13b	2.37961	4.80495	-0.416065	-1.33428	#N/A	2.41393	4.80495	-0.405212	-1.32428	#N/A	2.37961	2.41393	-0.0108531	-1.00755	0.999949
7020	Nmi	17.6762	25.7693	-0.415854	-1.33409	0.999686	27.7826	25.7693	0.0656878	1.04658	0.999962	17.6762	27.7826	-0.481542	-1.39623	0.999949
5859	Lmbrd1	4.30566	7.2933	-0.415615	-1.33387	#N/A	10.3518	7.2933	0.306969	1.23711	#N/A	4.30566	10.3518	-0.722584	-1.65013	0.999949
10248	Tceal9	20.1029	29.0583	-0.415337	-1.33361	0.999686	23.3842	29.0583	-0.273793	-1.20898	0.999962	20.1029	23.3842	-0.141544	-1.10309	0.999949
821	Anxa11	15.2671	23.1933	-0.415143	-1.33343	0.999686	18.2448	23.1933	-0.202012	-1.1503	0.999962	15.2671	18.2448	-0.213131	-1.1592	0.999949
4780	Gtf3c1	2.47384	4.63322	-0.415011	-1.33331	#N/A	3.11003	4.63322	-0.336298	-1.26251	#N/A	2.47384	3.11003	-0.0787126	-1.05608	0.999949
2398	Cpped1	0.642019	2.28819	-0.414866	-1.33317	#N/A	4.23559	2.28819	0.283574	1.21721	#N/A	0.642019	4.23559	-0.698439	-1.62275	0.999949
1449	Bphl	1.1898	3.11723	-0.414741	-1.33306	#N/A	0.858912	3.11723	-0.454126	-1.36995	#N/A	1.1898	0.858912	0.0393847	1.02768	0.999949
3195	Eif2ak4	0.642019	2.34503	-0.414435	-1.33278	#N/A	1.28837	2.34503	-0.203541	-1.15152	#N/A	0.642019	1.28837	-0.210895	-1.15741	0.999949
3239	Elac1	0.642019	2.34503	-0.414435	-1.33278	#N/A	1.28837	2.34503	-0.203541	-1.15152	#N/A	0.642019	1.28837	-0.210895	-1.15741	0.999949
1348	Bckdha	3.75788	6.97704	-0.414428	-1.33277	#N/A	5.84958	6.97704	-0.104971	-1.07547	#N/A	3.75788	5.84958	-0.309457	-1.23924	0.999949
5412	Irf5	2.37961	4.8618	-0.41403	-1.3324	#N/A	0	4.8618	-0.941009	-1.91987	#N/A	2.37961	0	0.526979	1.44091	0.999949		#N/A
672	Akr1b10	3.71076	6.60636	-0.413964	-1.33234	#N/A	3.8651	6.60636	-0.2967	-1.22833	#N/A	3.71076	3.8651	-0.117264	-1.08468	0.999949
3392	Etfa	13.7475	20.0773	-0.413651	-1.33205	0.999686	22.0959	20.0773	0.0660936	1.04688	0.999962	13.7475	22.0959	-0.479744	-1.3945	0.999949
3833	Fuca2	2.52096	5.09037	-0.413296	-1.33172	#N/A	4.29456	5.09037	-0.0526266	-1.03715	#N/A	2.52096	4.29456	-0.360669	-1.28402	0.999949
1827	Cd200r1	0.642019	2.14488	-0.413131	-1.33157	#N/A	1.55502	2.14488	-0.200095	-1.14877	#N/A	0.642019	1.55502	-0.213036	-1.15913	0.999949
12008	Znrf1	63.566	88.3202	-0.413079	-1.33152	0.999686	32.0772	88.3202	-1.23856	-2.35964	0.15288	63.566	32.0772	0.825484	1.77213	0.999949
2863	Diaph1	30.9701	43.1853	-0.412839	-1.3313	0.999686	24.1393	43.1853	-0.689502	-1.61273	0.999962	30.9701	24.1393	0.276663	1.21139	0.999949
10219	Tbc1d9b	2.47384	4.66164	-0.412535	-1.33102	#N/A	4.23559	4.66164	-0.166014	-1.12195	#N/A	2.47384	4.23559	-0.246522	-1.18634	0.999949
2450	Cry1	9.3947	13.9565	-0.411636	-1.33019	#N/A	5.68677	13.9565	-0.7981	-1.73881	0.999962	9.3947	5.68677	0.386464	1.30719	0.999949
2653	D830025C05Rik	7.28017	11.8993	-0.411518	-1.33008	#N/A	9.92237	11.8993	-0.170748	-1.12564	0.999962	7.28017	9.92237	-0.24077	-1.18162	0.999949
4846	Hacd3	5.54258	8.75124	-0.411388	-1.32997	#N/A	3.7023	8.75124	-0.641978	-1.56047	#N/A	5.54258	3.7023	0.23059	1.17331	0.999949		#N/A
2092	Chd9	8.46997	13.5858	-0.411315	-1.3299	0.999686	13.4029	13.5858	-0.0914999	-1.06548	0.999962	8.46997	13.4029	-0.319815	-1.24817	0.999949
1524	C1qtnf12	0	1.34425	-0.410759	-1.32938	#N/A	1.55502	1.34425	-0.0129427	-1.00901	#N/A	0	1.55502	-0.397816	-1.31751	0.999949
8569	Rcc1	0	1.34425	-0.410759	-1.32938	#N/A	1.55502	1.34425	-0.0129427	-1.00901	#N/A	0	1.55502	-0.397816	-1.31751	0.999949
6464	Mpv17	3.06874	5.49069	-0.410657	-1.32929	#N/A	9.65572	5.49069	0.459044	1.37463	#N/A	3.06874	9.65572	-0.8697	-1.82728	0.999949
10683	Tnip1	12.5106	18.2747	-0.410523	-1.32917	0.999686	16.6309	18.2747	-0.0897982	-1.06422	0.999962	12.5106	16.6309	-0.320725	-1.24896	0.999949
1690	Ccdc127	7.42152	11.4978	-0.410499	-1.32915	#N/A	11.0479	11.4978	-0.076717	-1.05462	0.999962	7.42152	11.0479	-0.333782	-1.26031	0.999949
1682	Ccdc107	26.0224	36.6086	-0.410482	-1.32913	0.999686	28.271	36.6086	-0.292369	-1.22465	0.999962	26.0224	28.271	-0.118113	-1.08531	0.999949
3702	Fermt2	0.594901	2.97513	-0.410027	-1.32871	#N/A	0	2.97513	-0.52173	-1.43568	#N/A	0.594901	0	0.111703	1.0805	0.999949
807	Ankrd61	1.87894	4.06117	-0.409902	-1.3286	#N/A	3.00619	4.06117	-0.11224	-1.0809	#N/A	1.87894	3.00619	-0.297662	-1.22915	0.999949
7213	Oard1	14.3424	20.7062	-0.40969	-1.3284	0.999686	21.2959	20.7062	0.0281553	1.01971	0.999962	14.3424	21.2959	-0.437845	-1.35458	0.999949
9163	Sdhd	20.7449	29.6872	-0.409669	-1.32838	0.999686	27.0865	29.6872	-0.122798	-1.08884	0.999962	20.7449	27.0865	-0.286871	-1.21999	0.999949
4388	Gm35439	0	1.51599	-0.409203	-1.32795	#N/A	1.12556	1.51599	-0.177133	-1.13063	#N/A	0	1.12556	-0.23207	-1.17452	0.999949
2204	Cln6	1.23692	2.88866	-0.408949	-1.32772	#N/A	1.55502	2.88866	-0.358016	-1.28166	#N/A	1.23692	1.55502	-0.0509331	-1.03593	0.999949
4079	Gm10827	3.02162	6.35057	-0.408661	-1.32745	#N/A	4.9317	6.35057	-0.215683	-1.16125	#N/A	3.02162	4.9317	-0.192978	-1.14312	0.999949
1594	Camta2	1.28404	3.11723	-0.408332	-1.32715	#N/A	2.68058	3.11723	-0.167401	-1.12303	#N/A	1.28404	2.68058	-0.240932	-1.18176	0.999949
2313	Commd2	14.843	21.508	-0.408292	-1.32711	0.999686	20.0075	21.508	-0.0843961	-1.06024	0.999962	14.843	20.0075	-0.323896	-1.25171	0.999949
11069	Uba2	8.70556	13.099	-0.408218	-1.32705	0.999686	12.0696	13.099	-0.0803604	-1.05728	0.999962	8.70556	12.0696	-0.327858	-1.25515	0.999949
4826	H2-Q2	0	1.37267	-0.408139	-1.32697	#N/A	2.41393	1.37267	0.204175	1.15203	#N/A	0	2.41393	-0.612314	-1.52871	0.999949
9044	S1pr2	0	1.37267	-0.408139	-1.32697	#N/A	2.41393	1.37267	0.204175	1.15203	#N/A	0	2.41393	-0.612314	-1.52871	0.999949
5231	Ift74	0.594901	2.31661	-0.407941	-1.32679	#N/A	0	2.31661	-0.543642	-1.45765	#N/A	0.594901	0	0.135701	1.09863	0.999949
1290	Banf1	22.7181	33.3801	-0.407916	-1.32677	0.999686	43.0072	33.3801	0.264635	1.20133	0.999962	22.7181	43.0072	-0.672551	-1.59389	0.999949
7572	Pfkp	16.0328	23.307	-0.407852	-1.32671	0.999686	14.1131	23.307	-0.468625	-1.38379	0.999962	16.0328	14.1131	0.0607729	1.04302	0.999949
9052	Sacs	3.11586	5.57716	-0.40744	-1.32633	#N/A	1.71782	5.57716	-0.607963	-1.52411	#N/A	3.11586	1.71782	0.200523	1.14911	0.999949		#N/A
10578	Tmem258	131.438	182.911	-0.407424	-1.32632	0.999686	162.758	182.911	-0.157194	-1.11512	0.999962	131.438	162.758	-0.25023	-1.1894	0.999949
4811	H2-Aa	16.3922	42.7094	-0.40739	-1.32628	0.999686	17.3129	42.7094	-0.393908	-1.31395	0.999962	16.3922	17.3129	-0.0134819	-1.00939	0.999949
6439	Mosmo	4.21143	7.43661	-0.407061	-1.32598	#N/A	5.36116	7.43661	-0.325536	-1.25313	#N/A	4.21143	5.36116	-0.081525	-1.05814	0.999949
7691	Pik3r1	59.7315	82.1686	-0.406595	-1.32555	0.999686	67.9156	82.1686	-0.228857	-1.17191	0.999962	59.7315	67.9156	-0.177738	-1.13111	0.999949
10472	Tmed2	108.284	148.698	-0.406353	-1.32533	0.999686	113.323	148.698	-0.365555	-1.28838	0.999962	108.284	113.323	-0.0407975	-1.02868	0.999949
7925	Pop7	11.7272	17.39	-0.406055	-1.32506	0.999686	12.9286	17.39	-0.286868	-1.21999	0.999962	11.7272	12.9286	-0.119187	-1.08612	0.999949
7977	Ppme1	4.35278	7.17841	-0.405721	-1.32475	#N/A	4.56121	7.17841	-0.309527	-1.2393	#N/A	4.35278	4.56121	-0.0961942	-1.06895	0.999949
4594	Gnas	203.998	277.472	-0.405625	-1.32466	0.999686	206.22	277.472	-0.38191	-1.30307	0.999962	203.998	206.22	-0.0237156	-1.01657	0.999949
8424	Rad51b	0	1.68772	-0.405549	-1.32459	#N/A	0.429456	1.68772	-0.247952	-1.18752	#N/A	0	0.429456	-0.157597	-1.11543	0.999949
8640	Rfx1	4.3999	7.2933	-0.405503	-1.32455	#N/A	3.7023	7.2933	-0.465896	-1.38118	#N/A	4.3999	3.7023	0.0603937	1.04275	0.999949
10504	Tmem140	1.83182	3.74612	-0.405139	-1.32422	#N/A	3.11003	3.74612	-0.194119	-1.14403	#N/A	1.83182	3.11003	-0.21102	-1.15751	0.999949
3908	Gapdh	152.059	208.448	-0.40511	-1.32419	0.999686	214.056	208.448	0.0298446	1.0209	0.999962	152.059	214.056	-0.434955	-1.35187	0.999949
5021	Hmbs	3.75788	6.37778	-0.404555	-1.32368	#N/A	6.11623	6.37778	-0.0160179	-1.01116	#N/A	3.75788	6.11623	-0.388537	-1.30907	0.999949
7494	Pdha1	10.6316	15.9	-0.404423	-1.32356	0.999686	15.6681	15.9	0.00945459	1.00657	0.999962	10.6316	15.6681	-0.413878	-1.33226	0.999949
11289	Uvrag	8.15778	12.2688	-0.40435	-1.32349	0.999686	10.0852	12.2688	-0.192906	-1.14306	0.999962	8.15778	10.0852	-0.211443	-1.15785	0.999949
8314	Pycard	41.1482	57.2888	-0.403568	-1.32278	0.999686	54.232	57.2888	-0.0597523	-1.04229	0.999962	41.1482	54.232	-0.343816	-1.26911	0.999949
11316	Vdac1	19.885	28.0563	-0.403545	-1.32275	0.999686	23.8726	28.0563	-0.172492	-1.127	0.999962	19.885	23.8726	-0.231053	-1.17369	0.999949
7538	Per1	9.89536	14.6434	-0.403517	-1.32273	0.999686	10.9441	14.6434	-0.275778	-1.21065	0.999962	9.89536	10.9441	-0.127739	-1.09258	0.999949
10469	Tmco6	2.42672	4.6048	-0.403499	-1.32271	#N/A	3.53949	4.6048	-0.222692	-1.16691	#N/A	2.42672	3.53949	-0.180807	-1.13352	0.999949
7283	Osbpl6	0	1.57283	-0.403086	-1.32233	#N/A	2.25112	1.57283	0.0400599	1.02816	#N/A	0	2.25112	-0.443146	-1.35957	0.999949
10400	Timm13	92.5453	129.196	-0.403044	-1.32229	0.999686	101.52	129.196	-0.307482	-1.23755	0.999962	92.5453	101.52	-0.0955622	-1.06848	0.999949
8266	Ptpn2	13.6061	19.5337	-0.402958	-1.32222	0.999686	14.7502	19.5337	-0.328163	-1.25541	0.999962	13.6061	14.7502	-0.0747943	-1.05321	0.999949
7899	Polr2k	38.9689	56.3769	-0.402936	-1.3222	0.999686	48.0427	56.3769	-0.210004	-1.15669	0.999962	38.9689	48.0427	-0.192933	-1.14309	0.999949
7371	Papd7	0.642019	2.28819	-0.40246	-1.32176	#N/A	0.858912	2.28819	-0.300265	-1.23137	#N/A	0.642019	0.858912	-0.102194	-1.0734	0.999949
7860	Pofut1	0.642019	2.28819	-0.40246	-1.32176	#N/A	0.858912	2.28819	-0.300265	-1.23137	#N/A	0.642019	0.858912	-0.102194	-1.0734	0.999949
7877	Pole4	81.7605	113.091	-0.401969	-1.32131	0.999686	88.1616	113.091	-0.334935	-1.26132	0.999962	81.7605	88.1616	-0.0670333	-1.04756	0.999949
640	AI854703	0.594901	2.28819	-0.401933	-1.32128	#N/A	1.28837	2.28819	-0.17962	-1.13259	#N/A	0.594901	1.28837	-0.222313	-1.1666	0.999949
7422	Pccb	1.87894	4.06117	-0.401695	-1.32106	#N/A	3.37668	4.06117	-0.215993	-1.1615	#N/A	1.87894	3.37668	-0.185702	-1.13737	0.999949
1864	Cd52	687.551	937.033	-0.4016	-1.32097	0.999686	950.478	937.033	0.0159016	1.01108	0.999962	687.551	950.478	-0.417501	-1.33561	0.999949
8131	Prpf8	4.85345	7.89377	-0.401531	-1.32091	#N/A	4.82786	7.89377	-0.397684	-1.31739	#N/A	4.85345	4.82786	-0.00384691	-1.00267	0.999949
10050	Sub1	364.208	501.202	-0.401404	-1.32079	0.999686	417.171	501.202	-0.236266	-1.17794	0.999962	364.208	417.171	-0.165138	-1.12127	0.999949
10291	Tecpr1	49.7595	69.3798	-0.401073	-1.32049	0.999686	43.8943	69.3798	-0.500563	-1.41477	0.999962	49.7595	43.8943	0.0994897	1.07139	0.999949
636	AI597479	0	1.68772	-0.401025	-1.32045	#N/A	0.858912	1.68772	-0.143722	-1.10475	#N/A	0	0.858912	-0.257303	-1.19524	0.999949
3400	Etohd2	0	1.68772	-0.401025	-1.32045	#N/A	0.858912	1.68772	-0.143722	-1.10475	#N/A	0	0.858912	-0.257303	-1.19524	0.999949
2141	Cinp	3.71076	6.20605	-0.400832	-1.32027	#N/A	5.52396	6.20605	-0.146456	-1.10685	#N/A	3.71076	5.52396	-0.254376	-1.19282	0.999949
1962	Cdkn2aipnl	9.06487	14.3012	-0.400681	-1.32013	0.999686	17.3718	14.3012	0.13129	1.09527	0.999962	9.06487	17.3718	-0.531971	-1.4459	0.999949
12016	Zranb2	14.2481	20.3343	-0.400532	-1.31999	0.999686	15.6091	20.3343	-0.303448	-1.23409	0.999962	14.2481	15.6091	-0.0970835	-1.06961	0.999949
1113	Atg4a	1.28404	3.08881	-0.400474	-1.31994	#N/A	0.429456	3.08881	-0.582985	-1.49795	#N/A	1.28404	0.429456	0.182512	1.13486	0.999949
5692	Kmt2c	10.3489	15.3292	-0.400451	-1.31992	0.999686	18.7192	15.3292	0.186596	1.13808	0.999962	10.3489	18.7192	-0.587047	-1.50217	0.999949
11114	Ube2v1	2.97451	5.72047	-0.400431	-1.3199	#N/A	6.64952	5.72047	0.070069	1.04977	#N/A	2.97451	6.64952	-0.4705	-1.38559	0.999949
7708	Pip4k2c	5.04192	8.49424	-0.400273	-1.31976	#N/A	5.15347	8.49424	-0.290887	-1.22339	#N/A	5.04192	5.15347	-0.109387	-1.07877	0.999949
2943	Dnase2a	6.23172	9.63833	-0.400168	-1.31966	#N/A	4.13175	9.63833	-0.638418	-1.55662	#N/A	6.23172	4.13175	0.23825	1.17956	0.999949		#N/A
1551	Caap1	4.94768	7.95061	-0.400094	-1.31959	#N/A	11.3735	7.95061	0.349832	1.27441	0.999962	4.94768	11.3735	-0.749927	-1.68171	0.999949
2790	Dennd1c	12.275	18.0189	-0.399844	-1.31937	0.999686	14.2169	18.0189	-0.219307	-1.16417	0.999962	12.275	14.2169	-0.180537	-1.13331	0.999949
11319	Vdr	0.642019	2.31661	-0.399681	-1.31922	#N/A	0	2.31661	-0.54395	-1.45796	#N/A	0.642019	0	0.14427	1.10517	0.999949
9162	Sdhc	10.4903	15.4441	-0.399552	-1.3191	0.999686	13.0914	15.4441	-0.133448	-1.09691	0.999962	10.4903	13.0914	-0.266104	-1.20256	0.999949
9488	Slc25a43	0	1.57283	-0.399334	-1.3189	#N/A	0.429456	1.57283	-0.242177	-1.18278	#N/A	0	0.429456	-0.157157	-1.11509	0.999949
203	4930430F08Rik	0.594901	2.14488	-0.399291	-1.31886	#N/A	3.7023	2.14488	0.310516	1.24015	#N/A	0.594901	3.7023	-0.709807	-1.63558	0.999949
2077	Chchd2	228.854	311.553	-0.39908	-1.31867	0.999686	268.229	311.553	-0.198574	-1.14756	0.999962	228.854	268.229	-0.200505	-1.1491	0.999949
2072	Chaf1a	0	1.68772	-0.399069	-1.31866	#N/A	2.25112	1.68772	0.0372891	1.02618	#N/A	0	2.25112	-0.436358	-1.35318	0.999949
11234	Uso1	4.9948	8.00745	-0.399065	-1.31865	#N/A	7.40459	8.00745	-0.042948	-1.03022	#N/A	4.9948	7.40459	-0.356117	-1.27998	0.999949
251	5730455P16Rik	1.87894	3.8326	-0.398985	-1.31858	#N/A	3.27284	3.8326	-0.0788217	-1.05616	#N/A	1.87894	3.27284	-0.320164	-1.24847	0.999949
2641	D1Ertd622e	13.7475	19.8487	-0.398843	-1.31845	0.999686	24.9392	19.8487	0.227352	1.17068	0.999962	13.7475	24.9392	-0.626195	-1.54349	0.999949
7274	Ormdl1	14.1068	20.3639	-0.398729	-1.31835	0.999686	15.1797	20.3639	-0.328939	-1.25609	0.999962	14.1068	15.1797	-0.0697906	-1.04956	0.999949
715	Alg2	1.28404	3.14566	-0.39855	-1.31818	#N/A	0.858912	3.14566	-0.452003	-1.36794	#N/A	1.28404	0.858912	0.0534529	1.03775	0.999949
10174	Taok3	14.2953	20.4195	-0.397656	-1.31737	0.999686	17.4898	20.4195	-0.150898	-1.11026	0.999962	14.2953	17.4898	-0.246758	-1.18654	0.999949
4449	Gm44686	0.594901	2.4315	-0.39762	-1.31733	#N/A	3.80614	2.4315	0.166943	1.12268	#N/A	0.594901	3.80614	-0.564563	-1.47894	0.999949
6117	March2	33.067	46.048	-0.397568	-1.31729	0.999686	26.2276	46.048	-0.687156	-1.61011	0.999962	33.067	26.2276	0.289588	1.22229	0.999949
2616	Cyp4f13	8.15778	12.2972	-0.397514	-1.31724	0.999686	13.0914	12.2972	0.0786944	1.05606	0.999962	8.15778	13.0914	-0.476209	-1.39108	0.999949
9810	Spag7	17.4111	24.6537	-0.397487	-1.31721	0.999686	20.8665	24.6537	-0.189572	-1.14043	0.999962	17.4111	20.8665	-0.207915	-1.15502	0.999949
11037	Txlna	8.01642	12.0402	-0.397386	-1.31712	0.999686	18.1269	12.0402	0.37671	1.29838	0.999962	8.01642	18.1269	-0.774096	-1.71012	0.999949
835	Ap1s1	14.7959	21.2214	-0.397306	-1.31705	0.999686	25.6353	21.2214	0.175146	1.12908	0.999962	14.7959	25.6353	-0.572452	-1.48705	0.999949
9185	Sec61g	278.731	385.96	-0.396959	-1.31673	0.999686	324.434	385.96	-0.218787	-1.16376	0.999962	278.731	324.434	-0.178172	-1.13145	0.999949
6166	Mcat	0.642019	2.1733	-0.396816	-1.3166	#N/A	4.23559	2.1733	0.274109	1.20925	#N/A	0.642019	4.23559	-0.670925	-1.59209	0.999949
1723	Ccdc32	4.94768	7.92219	-0.396775	-1.31656	#N/A	11.6402	7.92219	0.360325	1.28372	0.999962	4.94768	11.6402	-0.7571	-1.69009	0.999949
330	Aaas	4.94768	8.0655	-0.396703	-1.3165	#N/A	10.6774	8.0655	0.305383	1.23575	#N/A	4.94768	10.6774	-0.702085	-1.62685	0.999949
10051	Sucla2	10.4431	15.2439	-0.396641	-1.31644	0.999686	8.1007	15.2439	-0.604359	-1.5203	0.999962	10.4431	8.1007	0.207717	1.15486	0.999949
101	2010315B03Rik	1.87894	3.86102	-0.396606	-1.31641	#N/A	1.71782	3.86102	-0.358669	-1.28224	#N/A	1.87894	1.71782	-0.0379366	-1.02664	0.999949
643	Aif1	0.594901	2.25977	-0.396512	-1.31632	#N/A	0.429456	2.25977	-0.408435	-1.32724	#N/A	0.594901	0.429456	0.0119227	1.0083	0.999949
3616	Fastkd5	0	1.54441	-0.396422	-1.31624	#N/A	0.858912	1.54441	-0.129018	-1.09355	#N/A	0	0.858912	-0.267404	-1.20364	0.999949
2337	Cops7b	1.87894	3.7177	-0.396048	-1.3159	#N/A	0	3.7177	-0.870985	-1.82891	#N/A	1.87894	0	0.474937	1.38986	0.999949		#N/A
2473	Csk	41.8197	57.3136	-0.395679	-1.31556	0.999686	42.7546	57.3136	-0.354555	-1.27859	0.999962	41.8197	42.7546	-0.0411243	-1.02892	0.999949
671	Akr1a1	49.6653	67.7525	-0.395603	-1.31549	0.999686	60.3482	67.7525	-0.143314	-1.10444	0.999962	49.6653	60.3482	-0.252289	-1.1911	0.999949
7007	Nlrc3	5.08903	8.3225	-0.395561	-1.31545	#N/A	2.14728	8.3225	-0.778676	-1.71556	#N/A	5.08903	2.14728	0.383115	1.30415	0.999949		#N/A
9490	Slc25a45	3.16298	5.72047	-0.395429	-1.31533	#N/A	8.53016	5.72047	0.358393	1.282	#N/A	3.16298	8.53016	-0.753822	-1.68625	0.999949
12038	Zxdb	2.47384	4.6048	-0.395394	-1.3153	#N/A	1.28837	4.6048	-0.590335	-1.5056	#N/A	2.47384	1.28837	0.19494	1.14468	0.999949		#N/A
8202	Psmd13	14.7488	21.0781	-0.395285	-1.3152	0.999686	29.071	21.0781	0.350918	1.27537	0.999962	14.7488	29.071	-0.746203	-1.67737	0.999949
460	Acd	15.2024	22.3098	-0.395038	-1.31498	0.999686	12.8696	22.3098	-0.616796	-1.53347	0.999962	15.2024	12.8696	0.221758	1.16615	0.999949
8189	Psmb8	192.064	258.922	-0.395033	-1.31497	0.999686	225.815	258.922	-0.184748	-1.13662	0.999962	192.064	225.815	-0.210285	-1.15692	0.999949
975	Arhgef4	0	1.54441	-0.394938	-1.31489	#N/A	1.28837	1.54441	-0.031436	-1.02203	#N/A	0	1.28837	-0.363502	-1.28655	0.999949
1251	B3gat3	11.6801	17.0749	-0.394892	-1.31484	0.999686	11.803	17.0749	-0.346849	-1.27178	0.999962	11.6801	11.803	-0.0480431	-1.03386	0.999949
1586	Camk4	20.7921	29.3734	-0.39458	-1.31456	0.999686	12.2325	29.3734	-0.907626	-1.87596	0.999962	20.7921	12.2325	0.513045	1.42706	0.999949
1326	BC029722	10.396	15.7887	-0.394507	-1.31449	0.999686	7.13795	15.7887	-0.63024	-1.54782	0.999962	10.396	7.13795	0.235733	1.17751	0.999949
10129	Tab2	17.6291	25.3122	-0.394401	-1.3144	0.999686	16.3052	25.3122	-0.495027	-1.40935	0.999962	17.6291	16.3052	0.100626	1.07224	0.999949
4983	Hist1h2ae	1.28404	3.08881	-0.394384	-1.31438	#N/A	9.3301	3.08881	0.777547	1.71421	#N/A	1.28404	9.3301	-1.17193	-2.25313	0.999949		#N/A
6283	Mettl5	4.85345	7.89377	-0.394368	-1.31437	#N/A	7.67124	7.89377	-0.0185323	-1.01293	#N/A	4.85345	7.67124	-0.375836	-1.29759	0.999949
413	AC129328.1	1.1898	3.23213	-0.394043	-1.31407	#N/A	2.25112	3.23213	-0.246886	-1.18664	#N/A	1.1898	2.25112	-0.147158	-1.10739	0.999949
5932	Lrrc8a	22.6239	33.3813	-0.393997	-1.31403	0.999686	19.3563	33.3813	-0.597606	-1.5132	0.999962	22.6239	19.3563	0.203608	1.15157	0.999949
6797	Naxe	12.8699	18.8776	-0.393626	-1.31369	0.999686	11.3735	18.8776	-0.483193	-1.39783	0.999962	12.8699	11.3735	0.0895675	1.06405	0.999949
2487	Csrp1	6.32595	9.95338	-0.393534	-1.31361	#N/A	11.2107	9.95338	0.109909	1.07916	0.999962	6.32595	11.2107	-0.503443	-1.41759	0.999949
732	Alyref	59.761	84.8656	-0.393524	-1.3136	0.999686	88.7398	84.8656	0.0316729	1.0222	0.999962	59.761	88.7398	-0.425197	-1.34276	0.999949
11562	Ywhab	40.5357	56.0014	-0.393509	-1.31358	0.999686	55.2986	56.0014	-0.0253957	-1.01776	0.999962	40.5357	55.2986	-0.368113	-1.29066	0.999949
1408	Bivm	0.642019	2.28819	-0.393048	-1.31316	#N/A	1.28837	2.28819	-0.179028	-1.13212	#N/A	0.642019	1.28837	-0.21402	-1.15992	0.999949
11603	Zbtb48	0.594901	2.28819	-0.392956	-1.31308	#N/A	1.71782	2.28819	-0.0725797	-1.0516	#N/A	0.594901	1.71782	-0.320377	-1.24866	0.999949
9679	Smim27	31.4532	45.335	-0.392743	-1.31289	0.999686	29.1159	45.335	-0.518858	-1.43282	0.999962	31.4532	29.1159	0.126115	1.09135	0.999949
6463	Mpst	14.201	20.3355	-0.392059	-1.31227	0.999686	13.8913	20.3355	-0.436379	-1.3532	0.999962	14.201	13.8913	0.0443199	1.0312	0.999949
8184	Psmb3	81.2127	111.144	-0.391917	-1.31214	0.999686	135.73	111.144	0.235399	1.17723	0.999962	81.2127	135.73	-0.627316	-1.54469	0.999949
2786	Degs1	18.5538	26.1412	-0.391625	-1.31187	0.999686	22.1548	26.1412	-0.178071	-1.13137	0.999962	18.5538	22.1548	-0.213554	-1.15954	0.999949
2345	Coq3	0	1.57283	-0.391571	-1.31182	#N/A	1.71782	1.57283	0.0477245	1.03363	#N/A	0	1.71782	-0.439296	-1.35594	0.999949
11321	Vegfb	3.805	6.69283	-0.391354	-1.31162	#N/A	3.00619	6.69283	-0.433068	-1.3501	#N/A	3.805	3.00619	0.0417136	1.02934	0.999949
10179	Tapt1	3.06874	5.83536	-0.391351	-1.31162	#N/A	2.57674	5.83536	-0.402114	-1.32144	#N/A	3.06874	2.57674	0.0107628	1.00749	0.999949
9671	Smim12	12.2279	17.7038	-0.391193	-1.31148	0.999686	13.1952	17.7038	-0.319588	-1.24797	0.999962	12.2279	13.1952	-0.0716045	-1.05088	0.999949
5025	Hmg20b	11.7743	17.0453	-0.391138	-1.31143	0.999686	14.8092	17.0453	-0.103931	-1.0747	0.999962	11.7743	14.8092	-0.287207	-1.22028	0.999949
9070	Sap18	92.9104	125.7	-0.391108	-1.3114	0.999686	128.828	125.7	0.01927	1.01345	0.999962	92.9104	128.828	-0.410378	-1.32903	0.999949
4593	Gnaq	1.83182	3.66086	-0.390924	-1.31123	#N/A	0	3.66086	-0.870999	-1.82893	#N/A	1.83182	0	0.480075	1.39482	0.999949		#N/A
6654	Mtpn	30.6874	42.4143	-0.390662	-1.31099	0.999686	47.3607	42.4143	0.120605	1.08719	0.999962	30.6874	47.3607	-0.511267	-1.4253	0.999949
10293	Tecr	96.3208	131.883	-0.390608	-1.31095	0.999686	101.786	131.883	-0.34255	-1.268	0.999962	96.3208	101.786	-0.0480582	-1.03387	0.999949
5335	Ing1	19.2901	27.1136	-0.390149	-1.31053	0.999686	17.9192	27.1136	-0.427862	-1.34524	0.999962	19.2901	17.9192	0.0377137	1.02649	0.999949
3930	Gba	4.21143	7.26488	-0.390108	-1.31049	#N/A	6.91617	7.26488	-0.117914	-1.08516	#N/A	4.21143	6.91617	-0.272194	-1.20764	0.999949
261	6330418K02Rik	0.642019	2.14488	-0.389933	-1.31033	#N/A	0.429456	2.14488	-0.410282	-1.32895	#N/A	0.642019	0.429456	0.0203486	1.0142	0.999949
6663	Mtx1	11.7272	16.8167	-0.389893	-1.3103	0.999686	11.9068	16.8167	-0.39593	-1.31579	0.999962	11.7272	11.9068	0.00603752	1.00419	0.999949
4625	Golga7	19.0545	26.6836	-0.389703	-1.31012	0.999686	27.9454	26.6836	0.0386446	1.02715	0.999962	19.0545	27.9454	-0.428348	-1.34569	0.999949
11045	Txndc17	43.7458	60.2355	-0.389536	-1.30997	0.999686	44.7391	60.2355	-0.349914	-1.27448	0.999962	43.7458	44.7391	-0.0396225	-1.02784	0.999949
5210	Ifitm2	7.28017	12.3577	-0.389063	-1.30954	#N/A	6.05726	12.3577	-0.572136	-1.48672	0.999962	7.28017	6.05726	0.183072	1.1353	0.999949
6510	Mrpl4	29.1383	40.414	-0.389057	-1.30954	0.999686	26.4943	40.414	-0.526972	-1.4409	0.999962	29.1383	26.4943	0.137915	1.10031	0.999949
5964	Lta4h	6.1846	9.58149	-0.389034	-1.30952	#N/A	9.22626	9.58149	-0.034289	-1.02405	0.999962	6.1846	9.22626	-0.354745	-1.27876	0.999949
9139	Scrt1	1.1898	3.06039	-0.389026	-1.30951	#N/A	0	3.06039	-0.683799	-1.60636	#N/A	1.1898	0	0.294773	1.22669	0.999949		#N/A
4292	Gm26724	1.83182	3.7177	-0.388962	-1.30945	#N/A	4.13175	3.7177	0.0858767	1.06133	#N/A	1.83182	4.13175	-0.474839	-1.38976	0.999949
8623	Rexo2	57.8054	79.4281	-0.38893	-1.30942	0.999686	65.7543	79.4281	-0.247351	-1.18703	0.999962	57.8054	65.7543	-0.14158	-1.10311	0.999949
9485	Slc25a4	66.2283	90.2081	-0.388918	-1.30941	0.999686	75.4689	90.2081	-0.230105	-1.17292	0.999962	66.2283	75.4689	-0.158813	-1.11637	0.999949
874	Aplp1	1.23692	2.86024	-0.387943	-1.30853	#N/A	1.98447	2.86024	-0.213253	-1.1593	#N/A	1.23692	1.98447	-0.17469	-1.12872	0.999949
11709	Zfp236	1.83182	4.00433	-0.387785	-1.30838	#N/A	3.37668	4.00433	-0.195847	-1.1454	#N/A	1.83182	3.37668	-0.191938	-1.1423	0.999949
7403	Paxbp1	12.3692	17.6174	-0.386599	-1.30731	0.999686	7.40459	17.6174	-0.798626	-1.73944	0.999962	12.3692	7.40459	0.412027	1.33055	0.999949
4261	Gm26522	1.92606	3.88944	-0.386558	-1.30727	#N/A	7.07898	3.88944	0.383748	1.30473	#N/A	1.92606	7.07898	-0.770306	-1.70563	0.999949
5104	Hsbp1	37.7791	52.4838	-0.386394	-1.30712	0.999686	47.894	52.4838	-0.126886	-1.09193	0.999962	37.7791	47.894	-0.259508	-1.19707	0.999949
10135	Tacstd2	4.30566	6.83494	-0.386389	-1.30712	#N/A	2.84339	6.83494	-0.614641	-1.53118	#N/A	4.30566	2.84339	0.228253	1.17142	0.999949		#N/A
11177	Uhrf1	0.594901	2.11645	-0.386274	-1.30701	#N/A	3.80614	2.11645	0.220678	1.16528	#N/A	0.594901	3.80614	-0.606952	-1.52304	0.999949
5746	Lamtor4	37.0429	51.6548	-0.386247	-1.30699	0.999686	33.6322	51.6548	-0.500137	-1.41435	0.999962	37.0429	33.6322	0.113889	1.08214	0.999949
6887	Ndufb9	50.9788	69.8738	-0.385988	-1.30675	0.999686	74.9805	69.8738	0.0782569	1.05574	0.999962	50.9788	74.9805	-0.464245	-1.3796	0.999949
3025	Dtnbp1	21.1514	30.4038	-0.38579	-1.30657	0.999686	24.7316	30.4038	-0.203675	-1.15163	0.999962	21.1514	24.7316	-0.182115	-1.13455	0.999949
11539	Yif1a	11.1323	16.0445	-0.385251	-1.30609	0.999686	5.84958	16.0445	-0.853997	-1.8075	0.999962	11.1323	5.84958	0.468746	1.38391	0.999949
3084	E130208F15Rik	1.1898	3.03197	-0.385246	-1.30608	#N/A	2.68058	3.03197	-0.130279	-1.09451	#N/A	1.1898	2.68058	-0.254967	-1.19331	0.999949
5421	Isca1	21.3398	29.8293	-0.38483	-1.30571	0.999686	24.3021	29.8293	-0.219902	-1.16465	0.999962	21.3398	24.3021	-0.164928	-1.12111	0.999949
7714	Pithd1	13.5119	19.1902	-0.384678	-1.30557	0.999686	22.8509	19.1902	0.185829	1.13747	0.999962	13.5119	22.8509	-0.570508	-1.48505	0.999949
1401	Bin1	18.1003	25.2529	-0.384356	-1.30528	0.999686	32.9361	25.2529	0.300947	1.23195	0.999962	18.1003	32.9361	-0.685303	-1.60804	0.999949
10975	Ttc32	2.42672	4.46149	-0.384155	-1.30509	#N/A	3.27284	4.46149	-0.190378	-1.14106	#N/A	2.42672	3.27284	-0.193777	-1.14375	0.999949
5780	Lcp1	64.7087	88.2325	-0.383871	-1.30484	0.999686	90.7973	88.2325	0.0173425	1.01209	0.999962	64.7087	90.7973	-0.401213	-1.32062	0.999949
1419	Bloc1s6	6.7795	10.2388	-0.383815	-1.30479	#N/A	6.97514	10.2388	-0.308124	-1.2381	0.999962	6.7795	6.97514	-0.0756915	-1.05387	0.999949
5762	Lasp1	5.99613	9.63833	-0.383788	-1.30476	0.999686	14.8541	9.63833	0.355651	1.27956	0.999962	5.99613	14.8541	-0.739439	-1.66953	0.999949
7012	Nmb	6.27884	9.60991	-0.383008	-1.30406	#N/A	6.11623	9.60991	-0.361255	-1.28454	#N/A	6.27884	6.11623	-0.0217532	-1.01519	0.999949
1397	Bicra	2.42672	4.66164	-0.382778	-1.30385	#N/A	3.00619	4.66164	-0.200186	-1.14885	#N/A	2.42672	3.00619	-0.182593	-1.13492	0.999949
6586	Msrb1	16.4864	23.6825	-0.381965	-1.30312	0.999686	25.2059	23.6825	0.0416016	1.02926	0.999962	16.4864	25.2059	-0.423567	-1.34124	0.999949
10004	Stk3	0.642019	2.14488	-0.381523	-1.30272	#N/A	0.858912	2.14488	-0.281377	-1.21535	#N/A	0.642019	0.858912	-0.100146	-1.07188	0.999949
11580	Zbtb14	0.642019	2.14488	-0.381523	-1.30272	#N/A	0.858912	2.14488	-0.281377	-1.21535	#N/A	0.642019	0.858912	-0.100146	-1.07188	0.999949
8007	Ppp2r1a	13.4177	19.2198	-0.381447	-1.30265	0.999686	14.0541	19.2198	-0.330137	-1.25713	0.999962	13.4177	14.0541	-0.0513102	-1.03621	0.999949
9611	Slco2a1	0	1.85946	-0.381443	-1.30264	#N/A	1.12556	1.85946	-0.184047	-1.13607	#N/A	0	1.12556	-0.197395	-1.14663	0.999949
1032	Arpc2	222.381	296.187	-0.381187	-1.30241	0.999686	272.168	296.187	-0.113165	-1.0816	0.999962	222.381	272.168	-0.268022	-1.20416	0.999949
7088	Nr4a1	62.5175	84.5729	-0.381147	-1.30238	0.999686	57.1792	84.5729	-0.496544	-1.41083	0.999962	62.5175	57.1792	0.115397	1.08327	0.999949
3533	Fam20b	1.23692	2.88866	-0.381127	-1.30236	#N/A	1.28837	2.88866	-0.306895	-1.23704	#N/A	1.23692	1.28837	-0.0742323	-1.0528	0.999949
6620	Mterf4	1.23692	2.88866	-0.381127	-1.30236	#N/A	1.28837	2.88866	-0.306895	-1.23704	#N/A	1.23692	1.28837	-0.0742323	-1.0528	0.999949
1849	Cd36	1.1898	3.71891	-0.381032	-1.30227	#N/A	1.12556	3.71891	-0.416151	-1.33436	#N/A	1.1898	1.12556	0.0351191	1.02464	0.999949
2649	D630039A03Rik	0	1.77298	-0.38097	-1.30222	#N/A	0	1.77298	-0.348899	-1.27359	#N/A	0	0	-0.0320707	-1.02248	0.999949
4865	Haus2	3.85211	6.57794	-0.380919	-1.30217	#N/A	7.93789	6.57794	0.11897	1.08596	#N/A	3.85211	7.93789	-0.499889	-1.4141	0.999949
6010	Lztfl1	7.51576	11.1827	-0.380804	-1.30207	#N/A	6.54568	11.1827	-0.445621	-1.3619	0.999962	7.51576	6.54568	0.0648166	1.04595	0.999949
4848	Hace1	4.30566	6.92141	-0.380731	-1.302	#N/A	5.52396	6.92141	-0.227453	-1.17077	#N/A	4.30566	5.52396	-0.153278	-1.11209	0.999949
2230	Cmc2	14.201	20.422	-0.38058	-1.30186	0.999686	20.1114	20.422	-0.0450946	-1.03175	0.999962	14.201	20.1114	-0.335485	-1.2618	0.999949
9754	Snx17	13.7946	19.5609	-0.380511	-1.3018	0.999686	21.8292	19.5609	0.0809058	1.05768	0.999962	13.7946	21.8292	-0.461417	-1.37689	0.999949
3816	Frmd8os	0	1.31583	-0.380208	-1.30153	#N/A	1.55502	1.31583	0.00598272	1.00416	#N/A	0	1.55502	-0.386191	-1.30694	0.999949
11733	Zfp3	0	1.31583	-0.380208	-1.30153	#N/A	1.55502	1.31583	0.00598272	1.00416	#N/A	0	1.55502	-0.386191	-1.30694	0.999949
3589	Fam91a1	2.37961	4.6048	-0.380189	-1.30151	#N/A	2.84339	4.6048	-0.278753	-1.21315	#N/A	2.37961	2.84339	-0.101436	-1.07284	0.999949
3971	Gemin7	32.5192	44.7037	-0.380186	-1.30151	0.999686	40.9778	44.7037	-0.117775	-1.08506	0.999962	32.5192	40.9778	-0.262411	-1.19948	0.999949
5864	Lmnb1	10.6316	15.2155	-0.379876	-1.30123	0.999686	6.81233	15.2155	-0.772122	-1.70778	0.999962	10.6316	6.81233	0.392246	1.31244	0.999949
6985	Nipa1	0	1.51599	-0.379697	-1.30107	#N/A	0.858912	1.51599	-0.11345	-1.08181	#N/A	0	0.858912	-0.266247	-1.20268	0.999949
7140	Nthl1	0	1.51599	-0.379697	-1.30107	#N/A	0.858912	1.51599	-0.11345	-1.08181	#N/A	0	0.858912	-0.266247	-1.20268	0.999949
6880	Ndufb2	39.2516	53.943	-0.379358	-1.30076	0.999686	57.9792	53.943	0.0797317	1.05682	0.999962	39.2516	57.9792	-0.459089	-1.37467	0.999949
8347	Rab11a	20.527	28.4863	-0.37925	-1.30067	0.999686	28.9082	28.4863	-0.0102317	-1.00712	0.999962	20.527	28.9082	-0.369018	-1.29147	0.999949
2998	Dpy30	29.4976	40.6426	-0.37925	-1.30067	0.999686	37.0089	40.6426	-0.124145	-1.08986	0.999962	29.4976	37.0089	-0.255105	-1.19342	0.999949
6189	Mcrip1	25.0977	34.8937	-0.379136	-1.30056	0.999686	36.5794	34.8937	0.0444097	1.03126	0.999962	25.0977	36.5794	-0.423546	-1.34122	0.999949
8278	Ptpre	14.3424	20.3639	-0.379047	-1.30048	0.999686	15.9348	20.3639	-0.222547	-1.16679	0.999962	14.3424	15.9348	-0.1565	-1.11458	0.999949
5935	Lrrc8d	6.73239	10.3821	-0.379036	-1.30047	0.999686	15.1207	10.3821	0.298784	1.23011	0.999962	6.73239	15.1207	-0.67782	-1.59972	0.999949
10732	Tor3a	3.11586	5.20527	-0.378977	-1.30042	#N/A	1.98447	5.20527	-0.618121	-1.53488	#N/A	3.11586	1.98447	0.239145	1.18029	0.999949		#N/A
549	Adgrf5	0	2.23135	-0.378952	-1.3004	#N/A	0	2.23135	-0.349112	-1.27378	#N/A	0	0	-0.0298401	-1.0209	0.999949
4445	Gm44204	0	2.23135	-0.378952	-1.3004	#N/A	0	2.23135	-0.349112	-1.27378	#N/A	0	0	-0.0298401	-1.0209	0.999949
5023	Hmcn1	0	2.23135	-0.378952	-1.3004	#N/A	0	2.23135	-0.349112	-1.27378	#N/A	0	0	-0.0298401	-1.0209	0.999949
5252	Igkv12-44	0	2.23135	-0.378952	-1.3004	#N/A	0	2.23135	-0.349112	-1.27378	#N/A	0	0	-0.0298401	-1.0209	0.999949
2021	Cep295	6.82662	10.2968	-0.378876	-1.30033	#N/A	3.96895	10.2968	-0.797534	-1.73813	#N/A	6.82662	3.96895	0.418658	1.33668	0.999949		#N/A
9381	Sike1	15.3437	21.9379	-0.378612	-1.30009	0.999686	17.4308	21.9379	-0.269845	-1.20568	0.999962	15.3437	17.4308	-0.108767	-1.07831	0.999949
11404	Wdfy2	1.23692	2.97392	-0.378384	-1.29989	#N/A	1.71782	2.97392	-0.216023	-1.16153	#N/A	1.23692	1.71782	-0.162362	-1.11912	0.999949
3258	Eloa	8.70556	12.6407	-0.378287	-1.2998	#N/A	6.97514	12.6407	-0.514222	-1.42822	0.999962	8.70556	6.97514	0.135935	1.0988	0.999949
1414	Bloc1s1	43.4631	59.9785	-0.378164	-1.29969	0.999686	67.517	59.9785	0.122136	1.08834	0.999962	43.4631	67.517	-0.5003	-1.41451	0.999949
9338	Sh3bgrl	12.275	17.647	-0.37805	-1.29958	0.999686	17.8603	17.647	-0.00783989	-1.00545	0.999962	12.275	17.8603	-0.37021	-1.29254	0.999949
6093	Map7	0	1.51599	-0.377925	-1.29947	#N/A	0.429456	1.51599	-0.218626	-1.16363	#N/A	0	0.429456	-0.159299	-1.11674	0.999949
3496	Fam129b	0	1.74456	-0.377849	-1.2994	#N/A	0	1.74456	-0.346528	-1.2715	#N/A	0	0	-0.0313213	-1.02195	0.999949
162	2810455O05Rik	0	1.34425	-0.377794	-1.29935	#N/A	1.12556	1.34425	-0.149535	-1.10921	#N/A	0	1.12556	-0.228259	-1.17142	0.999949
2213	Clptm1l	16.1742	22.6521	-0.377616	-1.29919	0.999686	14.7502	22.6521	-0.48261	-1.39727	0.999962	16.1742	14.7502	0.104994	1.07549	0.999949
8080	Prkab2	1.23692	2.86024	-0.37761	-1.29919	#N/A	3.53949	2.86024	0.0903933	1.06466	#N/A	1.23692	3.53949	-0.468003	-1.38319	0.999949
991	Arl1	13.6532	19.2767	-0.377407	-1.299	0.999686	21.2959	19.2767	0.114118	1.08231	0.999962	13.6532	21.2959	-0.491525	-1.40593	0.999949
11417	Wdr33	18.6952	25.8534	-0.377385	-1.29898	0.999686	28.6415	25.8534	0.0903393	1.06462	0.999962	18.6952	28.6415	-0.467724	-1.38293	0.999949
5301	Il27ra	34.1331	46.074	-0.377098	-1.29873	0.999686	20.437	46.074	-0.967055	-1.95485	0.67042	34.1331	20.437	0.589958	1.5052	0.999949
824	Anxa4	1.87894	3.77575	-0.376756	-1.29842	#N/A	1.98447	3.77575	-0.357871	-1.28153	#N/A	1.87894	1.98447	-0.0188853	-1.01318	0.999949
6949	Nfic	6.82662	10.1535	-0.376441	-1.29814	#N/A	2.84339	10.1535	-0.958965	-1.94392	#N/A	6.82662	2.84339	0.582524	1.49747	0.999949		#N/A
816	Anp32a	105.81	142.436	-0.375907	-1.29766	0.999686	139.225	142.436	-0.0418285	-1.02942	0.999962	105.81	139.225	-0.334079	-1.26057	0.999949
3350	Ercc2	1.23692	2.86024	-0.37569	-1.29746	#N/A	2.84339	2.86024	0.00872448	1.00607	#N/A	1.23692	2.84339	-0.384415	-1.30533	0.999949
8379	Rab37	15.8444	22.1937	-0.375563	-1.29735	0.999686	10.3518	22.1937	-0.818516	-1.76359	0.999962	15.8444	10.3518	0.442954	1.35938	0.999949
5333	Incenp	1.28404	2.91708	-0.374585	-1.29647	#N/A	4.3984	2.91708	0.228332	1.17148	#N/A	1.28404	4.3984	-0.602917	-1.51878	0.999949
237	4933424M12Rik	0.594901	2.25977	-0.37423	-1.29615	#N/A	0	2.25977	-0.505126	-1.41925	#N/A	0.594901	0	0.130896	1.09497	0.999949
7199	Nupr1	0.594901	2.25977	-0.37423	-1.29615	#N/A	0	2.25977	-0.505126	-1.41925	#N/A	0.594901	0	0.130896	1.09497	0.999949
11710	Zfp239	0.594901	2.25977	-0.37423	-1.29615	#N/A	0	2.25977	-0.505126	-1.41925	#N/A	0.594901	0	0.130896	1.09497	0.999949
3514	Fam172a	11.9157	17.1022	-0.373849	-1.29581	0.999686	13.6836	17.1022	-0.175282	-1.12918	0.999962	11.9157	13.6836	-0.198567	-1.14756	0.999949
2548	Cuta	64.2551	86.3435	-0.373797	-1.29576	0.999686	63.9326	86.3435	-0.395687	-1.31557	0.999962	64.2551	63.9326	0.02189	1.01529	0.999949
2460	Cryzl1	5.5897	8.63755	-0.373413	-1.29541	#N/A	10.0852	8.63755	0.158144	1.11585	0.999962	5.5897	10.0852	-0.531558	-1.44549	0.999949
11013	Tube1	0.594901	2.14488	-0.37309	-1.29512	#N/A	1.71782	2.14488	-0.0567379	-1.04011	#N/A	0.594901	1.71782	-0.316353	-1.24518	0.999949
568	Adprh	13.0583	18.5625	-0.372913	-1.29497	0.999686	9.75956	18.5625	-0.712826	-1.63901	0.999962	13.0583	9.75956	0.339913	1.26568	0.999949
10978	Ttc37	3.06874	5.34858	-0.372852	-1.29491	#N/A	1.71782	5.34858	-0.567824	-1.48229	#N/A	3.06874	1.71782	0.194972	1.1447	0.999949
6334	Mib1	9.20623	13.2708	-0.372726	-1.2948	#N/A	3.7023	13.2708	-1.03439	-2.04824	0.999962	9.20623	3.7023	0.661661	1.5819	0.999949
9896	Srm	8.01642	11.8981	-0.372626	-1.29471	0.999686	15.3425	11.8981	0.281124	1.21514	0.999962	8.01642	15.3425	-0.65375	-1.57325	0.999949
2220	Cltc	18.648	25.9399	-0.37238	-1.29449	0.999686	11.6992	25.9399	-0.750435	-1.6823	0.999962	18.648	11.6992	0.378055	1.29959	0.999949
11046	Txndc5	9.20623	13.7291	-0.37232	-1.29443	0.999686	11.9658	13.7291	-0.0729553	-1.05187	0.999962	9.20623	11.9658	-0.299364	-1.2306	0.999949
3481	Fam114a2	6.23172	9.43817	-0.372072	-1.29421	#N/A	10.9441	9.43817	0.160374	1.11758	0.999962	6.23172	10.9441	-0.532446	-1.44638	0.999949
3519	Fam177a	3.61653	6.14921	-0.372031	-1.29417	#N/A	8.20454	6.14921	0.182982	1.13523	#N/A	3.61653	8.20454	-0.555014	-1.46918	0.999949
9602	Slc9a1	1.83182	3.48913	-0.372019	-1.29416	#N/A	1.55502	3.48913	-0.469063	-1.38421	#N/A	1.83182	1.55502	0.0970449	1.06958	0.999949
9260	Serpinb9	15.9857	22.3062	-0.371943	-1.29409	0.999686	38.6229	22.3062	0.616614	1.53327	0.999962	15.9857	38.6229	-0.988557	-1.9842	0.999949
9024	Rwdd2b	0.594901	2.14488	-0.371901	-1.29406	#N/A	0	2.14488	-0.503359	-1.41751	#N/A	0.594901	0	0.131458	1.0954	0.999949
9753	Snx16	1.23692	3.03197	-0.37183	-1.29399	#N/A	2.14728	3.03197	-0.103691	-1.07452	#N/A	1.23692	2.14728	-0.268139	-1.20425	0.999949
7981	Ppp1cc	99.1716	132.079	-0.371625	-1.29381	0.999686	104.377	132.079	-0.313259	-1.24251	0.999962	99.1716	104.377	-0.0583654	-1.04129	0.999949
7883	Polm	1.23692	2.88866	-0.371596	-1.29378	#N/A	1.71782	2.88866	-0.191609	-1.14204	#N/A	1.23692	1.71782	-0.179987	-1.13287	0.999949
1519	C1galt1c1	6.27884	9.43817	-0.371579	-1.29377	#N/A	6.81233	9.43817	-0.296715	-1.22834	#N/A	6.27884	6.81233	-0.0748642	-1.05326	0.999949
7788	Plekhm3	3.06874	5.20527	-0.371438	-1.29364	#N/A	1.28837	5.20527	-0.680871	-1.60311	#N/A	3.06874	1.28837	0.309432	1.23922	0.999949		#N/A
2284	Coa6	8.61133	12.6703	-0.371216	-1.29344	0.999686	10.248	12.6703	-0.160775	-1.11789	0.999962	8.61133	10.248	-0.21044	-1.15704	0.999949
10478	Tmed9	68.0011	91.2028	-0.370594	-1.29289	0.999686	71.6769	91.2028	-0.282309	-1.21614	0.999962	68.0011	71.6769	-0.0882855	-1.06311	0.999949
9688	Smpd2	3.02162	5.34858	-0.370527	-1.29282	#N/A	6.64952	5.34858	0.121842	1.08812	#N/A	3.02162	6.64952	-0.492368	-1.40675	0.999949
6955	Nfkbib	15.4851	21.9664	-0.370479	-1.29278	0.999686	26.7609	21.9664	0.193687	1.14368	0.999962	15.4851	26.7609	-0.564167	-1.47853	0.999949
4757	Gsto1	5.04192	7.83572	-0.370349	-1.29267	#N/A	8.53016	7.83572	0.0711686	1.05057	#N/A	5.04192	8.53016	-0.441517	-1.35803	0.999949
7139	Ntan1	25.4747	34.6923	-0.369941	-1.2923	0.999686	34.4911	34.6923	-0.0071041	-1.00494	0.999962	25.4747	34.4911	-0.362837	-1.28595	0.999949
784	Ankrd12	37.4374	50.3934	-0.369726	-1.29211	0.999686	27.8416	50.3934	-0.697064	-1.6212	0.999962	37.4374	27.8416	0.327339	1.2547	0.999949
6509	Mrpl39	4.30566	6.92141	-0.369327	-1.29175	#N/A	10.0852	6.92141	0.35444	1.27849	#N/A	4.30566	10.0852	-0.723767	-1.65149	0.999949
8984	Rspry1	9.34758	13.4993	-0.369269	-1.2917	0.999686	12.2325	13.4993	-0.0684393	-1.04858	0.999962	9.34758	12.2325	-0.30083	-1.23185	0.999949
6058	Manbal	17.1284	23.853	-0.369133	-1.29158	0.999686	17.8603	23.853	-0.347627	-1.27247	0.999962	17.1284	17.8603	-0.0215064	-1.01502	0.999949
9379	Sik2	3.75788	6.00589	-0.368998	-1.29146	#N/A	2.84339	6.00589	-0.505027	-1.41915	#N/A	3.75788	2.84339	0.13603	1.09888	0.999949
11842	Zfp65	0	1.17252	-0.368864	-1.29134	#N/A	1.55502	1.17252	0.0215898	1.01508	#N/A	0	1.55502	-0.390453	-1.31081	0.999949
8388	Rab43	7.56288	11.1247	-0.368785	-1.29126	#N/A	4.56121	11.1247	-0.677775	-1.59967	#N/A	7.56288	4.56121	0.30899	1.23884	0.999949		#N/A
6755	Nabp2	20.5741	28.2861	-0.36866	-1.29115	0.999686	27.9454	28.2861	-0.0230932	-1.01614	0.999962	20.5741	27.9454	-0.345567	-1.27065	0.999949
8191	Psmc1	24.5499	34.6675	-0.36855	-1.29105	0.999686	32.981	34.6675	-0.076797	-1.05467	0.999962	24.5499	32.981	-0.291753	-1.22413	0.999949
8205	Psmd3	7.56288	11.2112	-0.368419	-1.29094	0.999686	15.713	11.2112	0.287561	1.22058	0.999962	7.56288	15.713	-0.65598	-1.57569	0.999949
9377	Sigmar1	6.37307	9.72359	-0.367838	-1.29042	#N/A	10.7813	9.72359	0.0699921	1.04971	0.999962	6.37307	10.7813	-0.43783	-1.35457	0.999949
1327	BC031181	82.3083	109.426	-0.36755	-1.29016	0.999686	74.7728	109.426	-0.493375	-1.40773	0.999962	82.3083	74.7728	0.125826	1.09113	0.999949
9164	Sdr39u1	3.02162	5.20527	-0.367511	-1.29013	#N/A	4.82786	5.20527	-0.0615001	-1.04355	#N/A	3.02162	4.82786	-0.306011	-1.23628	0.999949
7559	Pf4	1.1898	2.88866	-0.367113	-1.28977	#N/A	1.12556	2.88866	-0.427983	-1.34535	#N/A	1.1898	1.12556	0.0608696	1.04309	0.999949
1952	Cdk8	4.9948	7.77888	-0.36705	-1.28971	#N/A	5.84958	7.77888	-0.177156	-1.13065	#N/A	4.9948	5.84958	-0.189894	-1.14068	0.999949
6276	Mettl22	3.71076	5.97747	-0.366982	-1.28965	#N/A	4.3984	5.97747	-0.251868	-1.19075	#N/A	3.71076	4.3984	-0.115114	-1.08306	0.999949
4236	Gm20342	0.594901	1.94472	-0.36689	-1.28957	#N/A	2.41393	1.94472	0.0816792	1.05825	#N/A	0.594901	2.41393	-0.448569	-1.36469	0.999949
8057	Prdx1	251.866	332.969	-0.366754	-1.28945	0.999686	331.674	332.969	-0.0102805	-1.00715	0.999962	251.866	331.674	-0.356473	-1.28029	0.999949
10246	Tceal3	0.642019	1.94472	-0.366256	-1.289	#N/A	1.55502	1.94472	-0.152744	-1.11168	#N/A	0.642019	1.55502	-0.213512	-1.15951	0.999949
2482	Csnk2b	49.6477	67.588	-0.366213	-1.28897	0.999686	61.4148	67.588	-0.116573	-1.08416	0.999962	49.6477	61.4148	-0.24964	-1.18891	0.999949
1782	Ccne2	1.87894	3.63244	-0.366155	-1.28891	#N/A	0.858912	3.63244	-0.560026	-1.4743	#N/A	1.87894	0.858912	0.193871	1.14383	0.999949
9105	Scaf8	3.71076	6.12078	-0.366147	-1.28891	#N/A	7.50844	6.12078	0.142737	1.104	#N/A	3.71076	7.50844	-0.508884	-1.42295	0.999949
9976	Stard4	9.34758	13.2992	-0.366067	-1.28883	#N/A	5.25731	13.2992	-0.825433	-1.77207	0.999962	9.34758	5.25731	0.459366	1.37494	0.999949
458	Acbd7	0	1.71614	-0.365913	-1.2887	#N/A	0	1.71614	-0.33585	-1.26212	#N/A	0	0	-0.030063	-1.02106	0.999949
4403	Gm3739	0	1.71614	-0.365913	-1.2887	#N/A	0	1.71614	-0.33585	-1.26212	#N/A	0	0	-0.030063	-1.02106	0.999949
10501	Tmem132d	0	1.71614	-0.365913	-1.2887	#N/A	0	1.71614	-0.33585	-1.26212	#N/A	0	0	-0.030063	-1.02106	0.999949
11598	Zbtb42	0	1.71614	-0.365913	-1.2887	#N/A	0	1.71614	-0.33585	-1.26212	#N/A	0	0	-0.030063	-1.02106	0.999949
6942	Nfatc2	4.94768	7.69361	-0.36563	-1.28844	#N/A	8.20454	7.69361	-0.00732511	-1.00509	#N/A	4.94768	8.20454	-0.358305	-1.28192	0.999949
8017	Ppp2r5d	2.42672	4.31817	-0.365621	-1.28844	#N/A	0.858912	4.31817	-0.669071	-1.59005	#N/A	2.42672	0.858912	0.303449	1.23409	0.999949		#N/A
11548	Ykt6	5.5897	8.40777	-0.365575	-1.2884	#N/A	7.67124	8.40777	-0.090656	-1.06485	#N/A	5.5897	7.67124	-0.274919	-1.20993	0.999949
3976	Gfm1	2.42672	4.37622	-0.365299	-1.28815	#N/A	0.429456	4.37622	-0.817941	-1.76289	#N/A	2.42672	0.429456	0.452642	1.36854	0.999949		#N/A
444	Acadm	8.89403	13.1275	-0.365275	-1.28813	0.999686	15.0758	13.1275	0.154947	1.11338	0.999962	8.89403	15.0758	-0.520222	-1.43418	0.999949
1678	Cc2d1b	3.11586	5.23369	-0.365261	-1.28811	#N/A	6.11623	5.23369	0.137126	1.09971	#N/A	3.11586	6.11623	-0.502387	-1.41656	0.999949
10216	Tbc1d5	2.47384	4.43306	-0.365234	-1.28809	#N/A	4.13175	4.43306	-0.0117091	-1.00815	#N/A	2.47384	4.13175	-0.353525	-1.27768	0.999949
1341	Bcap29	13.7946	19.1902	-0.365039	-1.28792	0.999686	12.9286	19.1902	-0.404323	-1.32347	0.999962	13.7946	12.9286	0.0392839	1.0276	0.999949
6285	Mettl7a1	1.23692	2.74534	-0.364465	-1.2874	#N/A	3.27284	2.74534	0.0996478	1.07151	#N/A	1.23692	3.27284	-0.464113	-1.37947	0.999949
7170	Nudt5	8.11066	11.9549	-0.36416	-1.28713	0.999686	16.6757	11.9549	0.262719	1.19974	0.999962	8.11066	16.6757	-0.626879	-1.54422	0.999949
3370	Erlin1	0.594901	2.11645	-0.363949	-1.28694	#N/A	0	2.11645	-0.496422	-1.41071	#N/A	0.594901	0	0.132473	1.09617	0.999949
8648	Rgl1	0.594901	2.11645	-0.363949	-1.28694	#N/A	0	2.11645	-0.496422	-1.41071	#N/A	0.594901	0	0.132473	1.09617	0.999949
9253	Serpina3g	1.83182	3.54597	-0.363941	-1.28694	#N/A	1.12556	3.54597	-0.570659	-1.4852	#N/A	1.83182	1.12556	0.206718	1.15406	0.999949
10929	Tshz3	3.56941	6.14921	-0.363891	-1.28689	#N/A	3.53949	6.14921	-0.396418	-1.31624	#N/A	3.56941	3.53949	0.0325273	1.0228	0.999949
5870	Lmtk2	0.594901	2.1733	-0.363789	-1.2868	#N/A	2.14728	2.1733	0.0225065	1.01572	#N/A	0.594901	2.14728	-0.386295	-1.30703	0.999949
4957	Hic2	0.642019	2.14488	-0.363786	-1.2868	#N/A	0	2.14488	-0.503798	-1.41794	#N/A	0.642019	0	0.140012	1.10191	0.999949
10558	Tmem218	0.594901	1.94472	-0.363759	-1.28677	#N/A	2.68058	1.94472	0.0641387	1.04546	#N/A	0.594901	2.68058	-0.427898	-1.34527	0.999949
2879	Dkc1	8.61133	12.4986	-0.363652	-1.28668	0.999686	12.7658	12.4986	0.00803645	1.00559	0.999962	8.61133	12.7658	-0.371689	-1.29387	0.999949
6903	Necap1	1.92606	3.91786	-0.363448	-1.2865	#N/A	1.71782	3.91786	-0.344285	-1.26952	#N/A	1.92606	1.71782	-0.0191631	-1.01337	0.999949
7684	Pik3c2a	6.23172	9.52465	-0.363046	-1.28614	#N/A	8.53016	9.52465	-0.066692	-1.04731	0.999962	6.23172	8.53016	-0.296354	-1.22804	0.999949
9531	Slc35b2	6.13748	9.26644	-0.362896	-1.286	#N/A	13.7285	9.26644	0.331336	1.25818	0.999962	6.13748	13.7285	-0.694232	-1.61802	0.999949
59	1700037H04Rik	4.90056	7.83693	-0.362881	-1.28599	#N/A	14.4246	7.83693	0.533044	1.44698	0.999962	4.90056	14.4246	-0.895926	-1.8608	0.999949
2976	Dopey1	4.25855	6.80652	-0.362778	-1.2859	#N/A	4.99067	6.80652	-0.194772	-1.14454	#N/A	4.25855	4.99067	-0.168005	-1.1235	0.999949
2386	Cpeb2	9.51842	15.0165	-0.362723	-1.28585	0.999686	7.34563	15.0165	-0.588371	-1.50355	0.999962	9.51842	7.34563	0.225648	1.1693	0.999949
11890	Zfp800	8.65844	12.4405	-0.362608	-1.28575	0.999686	13.7285	12.4405	0.034116	1.02393	0.999962	8.65844	13.7285	-0.396724	-1.31651	0.999949
[truncated: 10,044 more rows]

## Sheet: Sheet2
symbol	two vs one Rank	three vs one Rank	two vs three Rank
Abi3bp	-10.733	-15.046	2.7795e-05
Atp11b	10.7711	5.92437	2.65236e-05
Avpi1	-4.77358	-13.0751	3.16881e-05
AW112010	6.87958	46.944	-4.52556e-05
Bcl2a1a	-18.2577	-11.4605	-2.70091e-05
Bcl2a1b	-7.64935	-24.704	3.46714e-05
Blk	-23.747	-36.6027	2.82381e-05
Capg	-33.3288	-18.8611	-2.87787e-05
Ccl5	18.7833	137.626	-5.92585e-05
Ccr7	38.5954	4.46468	5.04944e-05
Cd163l1	-23.2983	-31.3399	2.59181e-05
Cd27	36.9415	27.2435	2.60789e-05
Cd28	27.1708	15.7018	2.75079e-05
Cd82	-10.9727	-6.30598	-2.63173e-05
Cdkn1a	-4.34324	-8.26563	2.73718e-05
Cstb	-3.2636	-3.68929	2.29584e-05
Cxcr6	-30.8318	-27.3785	-2.33016e-05
Dapl1	47.197	8.17495	4.75578e-05
Dgka	12.2257	5.01367	3.00227e-05
Fyb	11.3974	4.55283	3.0274e-05
Gimap7	4.75329	27.3235	-4.11415e-05
Gm2682	42.3392	31.0533	2.56705e-05
Gm37387	13.4358	10.801	2.41866e-05
Gpr174	8.18791	13.6861	-2.73123e-05
Gramd3	5.4149	4.90806	2.28726e-05
Gzma	-0.000211728	33.8365	-54.4693
Ifi27l2a	37.8135	17.5764	3.10734e-05
Ighm	22.2686	6.26122	3.55866e-05
Il17a	-34.7323	-26.6646	-2.62789e-05
Jaml	-7.62407	-8.72796	2.34536e-05
Kcnk1	-9.38616	-12.888	2.55606e-05
Klf3	14.5328	11.2566	2.42892e-05
Klrd1	3.71792	88.3974	-3.11552
Lck	23.1863	63.3741	-3.44283e-05
Lgals3	-29.6454	-12.5881	-3.12176e-05
Ltb4r1	-15.9645	-39.3816	3.59699e-05
Ly6c2	12.1158	154.168	-1.59021
Ly6g5b	-24.1395	-22.4231	-2.27442e-05
Ms4a4b	44.5926	28.11	2.78034e-05
Ms4a6c	31.4994	24.3449	2.49241e-05
Nkg7	6.55562	47.3748	-4.73901e-05
Nsg2	5.86638	9.23899	-2.63321e-05
Pdcd1	-7.6607	-18.7788	3.16035e-05
Plac8	27.7468	23.2224	2.40171e-05
Prkca	12.2414	4.97865	2.95545e-05
Prkch	9.0519	7.55754	2.35215e-05
Ramp1	-4.89585	-29.301	4.11847e-05
Rln3	-26.2048	-66.8186	3.84456e-05
S100a4	-44.0271	-34.1551	-2.55172e-05
S100a6	-30.6132	-13.674	-3.07008e-05
Satb1	7.69914	5.40534	2.44144e-05
Selenop	-3.89594	-18.6554	3.72056e-05
Sell	61.8208	71.1188	-2.27997e-05
Serpinb1a	-29.6834	-33.4736	2.4076e-05
Sh2d1a	17.5193	25.6239	-2.59172e-05
Smc4	31.3895	20.6561	2.64634e-05
Tcrg-C1	-23.4718	-28.0677	2.39719e-05
Tmem176a	-31.0641	-69.5683	3.23801e-05
Tmem176b	-35.4265	-93.5721	3.47779e-05
Tppp3	-12.275	-5.93315	-2.93137e-05
Trdv4	-6.48249	-19.9726	3.63485e-05
1500009L16Rik	-9.08386	-2.64069	-3.5775e-05
1700025G04Rik	0.140792	11.7622	-5.56504e-05
Anxa2	-4.71508	-2.34521e-05	-4.70763e-05
Areg	-3.1738	-8.26761	3.13474e-05
Bhlhe40	-5.72343	-2.6907	-2.73313e-05
Camk2n1	-1.20878	-14.474	4.89169e-05
Ccr2	-1.3335	-8.55817	3.70161e-05
Cd160	0.000199526	22.7176	-1.35013
Cd2	2.38127	9.18418	-3.15201e-05
Cd6	13.8604	2.66712	3.86986e-05
Cd7	2.18217	33.7676	-5.24892e-05
Crlf3	4.48458	0.0136894	3.72157e-05
Ctla2a	2.18847	39.9711	-6.02858e-05
Dusp10	14.9484	0.21565	5.59708e-05
Fam110a	-3.19315	-10.6743	3.36718e-05
Fam169b	12.8804	0.848298	4.58703e-05
Fcer1g	0.000192915	12.2711	-7.82566e-05
Furin	-0.583615	-6.21104	3.74546e-05
Gm8369	47.16	1.33315	7.6319e-05
Gpr18	3.26047	11.653	-3.42167e-05
Gpr183	-6.62951	-2.20726	-2.9801e-05
Gpx1	-0.883684	-5.41128	3.22614e-05
Gzmb	-0.0721079	6.73762	-2.92006
Gzmm	0.000228828	27.5446	-1.0217
Hk2	-0.28687	-5.37109	3.90444e-05
Id2	-3.86862	-0.183872	-3.34736e-05
Ifitm10	0.912205	6.94157	-3.73479e-05
Ift80	7.46975	0.435034	4.21885e-05
Igf1r	-1.61641	-7.27655	3.44882e-05
Il1r1	-0.615594	-8.60514	4.48256e-05
Il21r	4.94362	2.55388	2.62747e-05
Il23r	-4.61974	-16.728	3.89159e-05
Itga4	1.66679	4.41221	-2.83435e-05
Klrb1c	-9.63378	-0.735224	-4.26116e-05
Klrc1	0.000198975	24.8162	-3.07569
Klrc2	0.000172473	24.9142	-4.9827
Klre1	0.835131	41.9085	-8.38629e-05
Klrk1	-3.89805	-2.79316e-05	-3.89584e-05
Krt83	-1.13815	-10.1328	4.05688e-05
Lef1	11.7142	2.71788	3.45896e-05
Lgals1	-5.34048	-0.105196	-3.97645e-05
Lysmd2	-5.8502	-2.74375e-05	-5.24445e-05
Maf	-1.65225	-17.9001	4.65125e-05
Ms4a6b	6.4113	0.320487	3.73583e-05
Peli1	3.87399	1.75014	2.64597e-05
Pglyrp1	0.884325	21.1217	-5.51346e-05
Podnl1	-1.36489	-8.35832	3.73219e-05
Prkcb	3.18994	5.43104	-2.60693e-05
Pxdc1	-0.341377	-33.3185	1.04993
Rflnb	17.7449	4.09548	3.7106e-05
Rora	-2.97878	-4.43702	2.47227e-05
Rras2	5.58737	2.76384	2.70072e-05
S100a10	-8.74538	-1.92102	-3.18935e-05
S100a11	-8.73856	-1.88826	-3.29345e-05
S1pr1	14.6087	1.56702	4.2251e-05
Samd3	0.184192	19.7998	-7.3017e-05
Scpep1	-1.51991	-5.49797	3.16267e-05
Sdc4	-0.628608	-16.9669	5.38487e-05
Sec11c	-3.71189	-2.93046	-2.32325e-05
Serpinb6b	0.000139214	10.3829	-2.71246
Sgk1	0.175152	3.86507	-3.5069e-05
Sidt1	2.26029	5.97093	-2.91598e-05
Slamf6	7.15051	2.40393	3.11682e-05
Slc6a13	-2.28455	-22.2815	5.14892e-05
Smox	-5.39849	-3.46236	-2.51304e-05
Sox4	18.262	3.0926	4.24259e-05
St3gal6	-0.591017	-4.00496	3.24875e-05
Tasp1	-1.63635	-7.51294	3.50409e-05
Tcf7	4.4362	0.194238	3.54518e-05
Themis	15.4663	4.62295	3.47763e-05
Tnfsf11	-1.52459	-6.54453	3.39301e-05
Trim59	6.08279	3.37173	2.63839e-05
Ugcg	3.72368	6.41754	-2.59641e-05
Uhrf2	-0.292534	-4.09227	3.42209e-05
Vim	-9.02364	-2.55223	-3.13308e-05
Xcl1	0.000204853	34.8462	-4.41877
0610005C13Rik	#N/A	#N/A	2.39172e-05
0610009B22Rik	#N/A	#N/A	-3.52843e-05
0610009O20Rik	#N/A	#N/A	2.21892e-05
0610010F05Rik	#N/A	#N/A	3.35646e-05
0610010K14Rik	-0.00016294	-1.70261e-05	-2.58559e-05
0610012G03Rik	-0.000154729	-1.88025e-05	-2.22333e-05
0610030E20Rik	#N/A	#N/A	-3.40274e-05
0610037L13Rik	-0.00019729	1.89603e-05	-3.65927e-05
0610040B10Rik	#N/A	2.1193e-05	-2.2239e-05
1010001B22Rik	#N/A	#N/A	-2.44564e-05
1110002L01Rik	#N/A	#N/A	-3.41893e-05
1110004E09Rik	#N/A	-2.29019e-05	2.87912e-05
1110004F10Rik	-0.000193845	-1.84132e-05	-2.84427e-05
1110006O24Rik	#N/A	#N/A	#N/A
1110008F13Rik	0.00016057	1.80274e-05	2.40646e-05
1110008L16Rik	#N/A	#N/A	-2.21604e-05
1110008P14Rik	-0.000239767	-2.48312e-05	-2.60879e-05
1110012L19Rik	#N/A	#N/A	2.87536e-05
1110020A21Rik	#N/A	#N/A	3.02562e-05
1110032A03Rik	#N/A	#N/A	3.13844e-05
1110034G24Rik	0.000145778	-1.94858e-05	2.77879e-05
1110035H17Rik	#N/A	#N/A	-2.47798e-05
1110038F14Rik	-0.000200668	-2.22824e-05	-2.43311e-05
1110046J04Rik	#N/A	#N/A	-2.27282e-05
1110051M20Rik	#N/A	#N/A	-2.59203e-05
1110059E24Rik	#N/A	-2.32093e-05	4.05613e-05
1110059G10Rik	#N/A	#N/A	-2.28161e-05
1110065P20Rik	#N/A	-2.0737e-05	2.48675e-05
1190002N15Rik	#N/A	#N/A	2.62379e-05
1190005I06Rik	#N/A	#N/A	#N/A
1190007I07Rik	#N/A	1.75449e-05	-2.43654e-05
1300002E11Rik	0.000158943	-1.79119e-05	2.78503e-05
1300014J16Rik	#N/A	#N/A	-2.27061e-05
1300017J02Rik	#N/A	#N/A	-2.65175e-05
1500011B03Rik	0.000205331	2.64427e-05	-2.34047e-05
1500011K16Rik	-0.000189797	-1.93105e-05	-2.65548e-05
1500015A07Rik	#N/A	#N/A	3.82245e-05
1600002K03Rik	#N/A	-1.77397e-05	-2.24119e-05
1600012H06Rik	#N/A	#N/A	-2.5054e-05
1600014C10Rik	-0.000173056	-2.4269e-05	2.54869e-05
1600020E01Rik	0.000142698	2.29598e-05	-2.92415e-05
1700001L19Rik	#N/A	#N/A	-2.23161e-05
1700001P01Rik	#N/A	#N/A	2.34624e-05
1700008J07Rik	#N/A	#N/A	2.30848e-05
1700008O03Rik	#N/A	#N/A	3.11698e-05
1700012B07Rik	#N/A	#N/A	2.50908e-05
1700017B05Rik	#N/A	#N/A	2.77657e-05
1700019D03Rik	#N/A	#N/A	#N/A
1700019L13Rik	#N/A	#N/A	2.78452e-05
1700020I14Rik	-0.000166207	-1.67099e-05	-2.68733e-05
1700020L24Rik	#N/A	#N/A	-2.46738e-05
1700021F05Rik	#N/A	#N/A	3.33594e-05
1700026D11Rik	#N/A	#N/A	-2.48697e-05
1700028J19Rik	#N/A	#N/A	#N/A
1700030K09Rik	#N/A	#N/A	2.4546e-05
1700037C18Rik	#N/A	#N/A	-3.20645e-05
1700037H04Rik	#N/A	2.40471e-05	-4.12335e-05
1700040D17Rik	#N/A	#N/A	2.64661e-05
1700048O20Rik	#N/A	#N/A	-2.52421e-05
1700049J03Rik	#N/A	#N/A	#N/A
1700052K11Rik	#N/A	#N/A	-2.27648e-05
1700055D18Rik	#N/A	#N/A	-3.00851e-05
1700056E22Rik	#N/A	#N/A	-2.42404e-05
1700056N10Rik	#N/A	#N/A	2.2391e-05
1700058P15Rik	#N/A	#N/A	-2.37662e-05
1700066B19Rik	#N/A	#N/A	2.22997e-05
1700066M21Rik	#N/A	#N/A	2.34624e-05
1700072G22Rik	#N/A	#N/A	#N/A
1700084C06Rik	#N/A	#N/A	#N/A
1700084E18Rik	#N/A	#N/A	2.42626e-05
1700086O06Rik	#N/A	#N/A	-2.66669e-05
1700096K18Rik	#N/A	#N/A	2.75293e-05
1700097N02Rik	-0.000153832	-2.83657e-05	3.35119e-05
1700102H20Rik	#N/A	#N/A	-2.42389e-05
1700102P08Rik	#N/A	#N/A	#N/A
1700109H08Rik	#N/A	#N/A	#N/A
1700113A16Rik	#N/A	#N/A	3.59228e-05
1700123O20Rik	0.000174227	1.95822e-05	2.40381e-05
1810006J02Rik	#N/A	#N/A	-3.94112e-05
1810009A15Rik	-0.000182776	1.6907e-05	-3.02295e-05
1810011H11Rik	#N/A	#N/A	-2.681e-05
1810013L24Rik	0.000160756	1.75015e-05	2.48165e-05
1810022K09Rik	0.000155542	1.79982e-05	2.33489e-05
1810024B03Rik	#N/A	#N/A	-3.05464e-05
1810030O07Rik	#N/A	#N/A	-2.64658e-05
1810032O08Rik	0.000219776	-1.72276e-05	3.70382e-05
1810034E14Rik	#N/A	#N/A	2.77716e-05
1810037I17Rik	0.000147883	1.66619e-05	2.39797e-05
1810041H14Rik	#N/A	#N/A	-2.6615e-05
1810043G02Rik	#N/A	#N/A	2.61443e-05
1810044D09Rik	#N/A	#N/A	2.39657e-05
1810058I24Rik	-0.378306	-0.621401	2.34474e-05
1810062O18Rik	#N/A	#N/A	2.45968e-05
2010015M23Rik	#N/A	#N/A	-4.50837e-05
2010107E04Rik	-0.000171866	-2.11811e-05	2.2398e-05
2010109A12Rik	#N/A	#N/A	-3.19467e-05
2010111I01Rik	0.000157188	-2.29791e-05	3.53344e-05
2010300C02Rik	#N/A	#N/A	-3.25735e-05
2010315B03Rik	#N/A	#N/A	-2.27494e-05
2010320M18Rik	#N/A	#N/A	-2.59259e-05
2200002D01Rik	#N/A	#N/A	2.78538e-05
2210011C24Rik	#N/A	#N/A	-2.60989e-05
2210016F16Rik	-0.000139694	1.98388e-05	-2.71105e-05
2210016L21Rik	0.000149695	-1.90909e-05	2.79564e-05
2210408I21Rik	#N/A	#N/A	-3.40434e-05
2300009A05Rik	-0.000138002	-1.80363e-05	2.37527e-05
2310001H17Rik	0.00019166	1.8679e-05	2.77221e-05
2310009B15Rik	#N/A	2.74014e-05	-2.83345e-05
2310011J03Rik	-0.000147788	1.7783e-05	-2.57094e-05
2310022A10Rik	#N/A	#N/A	2.38394e-05
2310022B05Rik	#N/A	#N/A	-2.28138e-05
2310031A07Rik	#N/A	#N/A	#N/A
2310033P09Rik	0.000155145	-1.88379e-05	2.85902e-05
2310035C23Rik	-0.000139502	-2.14102e-05	2.78927e-05
2310039H08Rik	-0.000185013	-2.01969e-05	-2.47494e-05
2310040G24Rik	#N/A	#N/A	#N/A
2310057M21Rik	#N/A	#N/A	2.53719e-05
2310061I04Rik	#N/A	#N/A	2.78177e-05
2310068J16Rik	#N/A	#N/A	3.02945e-05
2410002F23Rik	0.000189825	1.91444e-05	2.67891e-05
2410004B18Rik	0.000212408	2.04777e-05	2.80245e-05
2410015M20Rik	0.000142983	1.92133e-05	-2.44212e-05
2410017I17Rik	#N/A	#N/A	-2.37472e-05
2410018L13Rik	#N/A	#N/A	-2.57129e-05
2410080I02Rik	#N/A	#N/A	#N/A
2410089E03Rik	0.000174873	-2.25655e-05	3.86023e-05
2410131K14Rik	#N/A	#N/A	2.5952e-05
2510002D24Rik	0.000199121	2.46031e-05	-2.24555e-05
2510009E07Rik	#N/A	#N/A	2.79432e-05
2510017J16Rik	#N/A	#N/A	-2.36957e-05
2510039O18Rik	0.000192082	2.64574e-05	-2.5033e-05
2510046G10Rik	#N/A	#N/A	-2.45204e-05
2600006K01Rik	#N/A	#N/A	#N/A
2610001J05Rik	-0.000212898	-1.97276e-05	-2.91571e-05
2610002M06Rik	#N/A	#N/A	-3.48778e-05
2610008E11Rik	#N/A	#N/A	-2.67023e-05
2610020C07Rik	#N/A	#N/A	2.65038e-05
2610021A01Rik	#N/A	#N/A	-3.01331e-05
2610035D17Rik	#N/A	#N/A	2.39625e-05
2610037D02Rik	#N/A	#N/A	2.4293e-05
2610044O15Rik8	#N/A	#N/A	2.31545e-05
2610301B20Rik	#N/A	#N/A	-2.56722e-05
2610318N02Rik	#N/A	#N/A	-2.36957e-05
2610507B11Rik	#N/A	-2.6293e-05	2.28151e-05
2610524H06Rik	#N/A	2.53404e-05	-7.70722e-05
2700012I20Rik	#N/A	#N/A	2.226e-05
2700016F22Rik	#N/A	#N/A	2.78822e-05
2700038G22Rik	0.000161442	1.87883e-05	2.32154e-05
2700049A03Rik	#N/A	#N/A	2.2801e-05
2700062C07Rik	#N/A	#N/A	2.88942e-05
2700097O09Rik	#N/A	#N/A	2.71546e-05
2810001G20Rik	-0.000168672	-2.32392e-05	2.50398e-05
2810004N23Rik	0.000163634	2.26429e-05	-2.51484e-05
2810006K23Rik	#N/A	#N/A	3.58374e-05
2810021J22Rik	#N/A	#N/A	-3.02479e-05
2810402E24Rik	#N/A	#N/A	3.80013e-05
2810403A07Rik	0.000149481	-1.88957e-05	2.76309e-05
2810405F17Rik	#N/A	#N/A	2.45546e-05
2810454H06Rik	#N/A	2.03744e-05	2.3287e-05
2810455O05Rik	#N/A	#N/A	-2.59575e-05
2810459M11Rik	#N/A	#N/A	2.42841e-05
2810474O19Rik	1.0457	2.47399e-05	3.24275e-05
2900026A02Rik	#N/A	#N/A	-2.23161e-05
2900060B14Rik	#N/A	#N/A	2.71995e-05
2900076A07Rik	#N/A	#N/A	3.318e-05
2900093K20Rik	#N/A	#N/A	-2.50985e-05
2900097C17Rik	#N/A	#N/A	-2.4175e-05
3010003L21Rik	#N/A	#N/A	2.75968e-05
3110001I22Rik	#N/A	#N/A	2.96548e-05
3110002H16Rik	#N/A	#N/A	-2.37864e-05
3110009E18Rik	#N/A	#N/A	2.37592e-05
3110040N11Rik	-0.00019194	-2.58337e-05	2.44608e-05
3110043O21Rik	#N/A	#N/A	-2.5652e-05
3110062M04Rik	#N/A	#N/A	-3.07602e-05
3110070M22Rik	#N/A	#N/A	-2.22181e-05
3110082I17Rik	#N/A	#N/A	3.20262e-05
3300002I08Rik	#N/A	#N/A	-2.98899e-05
3830403N18Rik	#N/A	#N/A	2.34624e-05
3830406C13Rik	-0.760928	-2.86547e-05	-2.98388e-05
4430402I18Rik	#N/A	#N/A	-2.23048e-05
4632411P08Rik	#N/A	#N/A	-2.36957e-05
4632415L05Rik	#N/A	#N/A	2.67994e-05
4732440D04Rik	#N/A	#N/A	-2.33286e-05
4732465J04Rik	#N/A	#N/A	2.62625e-05
4732491K20Rik	#N/A	#N/A	2.33769e-05
4732496C06Rik	#N/A	#N/A	#N/A
4833403J16Rik	#N/A	#N/A	2.58501e-05
4833407H14Rik	#N/A	#N/A	2.92532e-05
4833412C05Rik	#N/A	#N/A	2.48778e-05
4833418N02Rik	#N/A	#N/A	-2.22006e-05
4833420G17Rik	0.000149643	-1.70492e-05	2.49577e-05
4833439L19Rik	#N/A	#N/A	2.67387e-05
4833445I07Rik	#N/A	#N/A	2.28016e-05
4921511C10Rik	#N/A	#N/A	2.55912e-05
4921524J17Rik	-0.00016892	-2.30527e-05	2.48023e-05
4930402H24Rik	#N/A	#N/A	2.5999e-05
4930403P22Rik	#N/A	#N/A	2.51108e-05
4930412M03Rik	#N/A	#N/A	2.4027e-05
4930426D05Rik	#N/A	#N/A	3.26097e-05
4930429F24Rik	#N/A	#N/A	2.64661e-05
4930430F08Rik	#N/A	#N/A	-3.62429e-05
4930453N24Rik	-0.000182854	-1.70247e-05	-2.90182e-05
4930471C04Rik	#N/A	#N/A	2.39576e-05
4930480K23Rik	#N/A	#N/A	2.60932e-05
4930486L24Rik	#N/A	#N/A	#N/A
4930500M09Rik	#N/A	#N/A	-2.43534e-05
4930503L19Rik	#N/A	#N/A	-2.46187e-05
4930515G01Rik	#N/A	#N/A	#N/A
4930522L14Rik	0.000210508	-1.75661e-05	3.61735e-05
4930523C07Rik	0.000170565	1.94422e-05	2.37023e-05
4930524J08Rik	#N/A	#N/A	-2.53684e-05
4930532G15Rik	#N/A	#N/A	2.44147e-05
4930537H20Rik	#N/A	#N/A	#N/A
4930539J05Rik	#N/A	#N/A	#N/A
4930542C12Rik	#N/A	#N/A	2.39172e-05
4930550C14Rik	#N/A	#N/A	-2.25627e-05
4930553M12Rik	#N/A	#N/A	2.68183e-05
4930556I23Rik	#N/A	#N/A	#N/A
4930570N18Rik	#N/A	2.71698e-05	-2.38201e-05
4930579G24Rik	#N/A	#N/A	-3.02652e-05
4930580E04Rik	#N/A	#N/A	-2.65522e-05
4931406C07Rik	#N/A	#N/A	2.45716e-05
4931406P16Rik	#N/A	#N/A	-4.05749e-05
4931414P19Rik	#N/A	#N/A	2.45546e-05
4931428F04Rik	#N/A	#N/A	2.59069e-05
4931440F15Rik	#N/A	#N/A	#N/A
4932422M17Rik	#N/A	1.91398e-05	2.66069e-05
4932438A13Rik	0.000138393	-2.19674e-05	2.97399e-05
4932438H23Rik	#N/A	#N/A	-2.59225e-05
4933404O12Rik	#N/A	#N/A	2.22688e-05
4933405D12Rik	#N/A	#N/A	-2.23161e-05
4933406I18Rik	#N/A	#N/A	-2.22903e-05
4933406P04Rik	#N/A	#N/A	-3.31358e-05
4933411E06Rik	#N/A	#N/A	2.36272e-05
4933424M12Rik	#N/A	#N/A	2.42635e-05
4933427D14Rik	#N/A	#N/A	2.64456e-05
4933429H19Rik	#N/A	#N/A	2.77417e-05
4933431E20Rik	#N/A	#N/A	2.44952e-05
4933434E20Rik	-0.000167172	-2.20537e-05	2.39755e-05
5031425E22Rik	0.000157205	1.76256e-05	2.40975e-05
5031439G07Rik	#N/A	#N/A	2.43122e-05
5033428I22Rik	#N/A	#N/A	2.37841e-05
5033430I15Rik	#N/A	#N/A	2.34653e-05
5430402O13Rik	#N/A	#N/A	#N/A
5430403G16Rik	#N/A	#N/A	2.55304e-05
5430416N02Rik	#N/A	2.48294e-05	-2.3242e-05
5430427O19Rik	#N/A	#N/A	-3.83112e-05
5730409E04Rik	#N/A	#N/A	-2.54386e-05
5730455P16Rik	#N/A	#N/A	-2.76648e-05
5730480H06Rik	#N/A	#N/A	-2.27045e-05
5830411N06Rik	#N/A	#N/A	2.30182e-05
5830432E09Rik	#N/A	#N/A	2.21991e-05
5830454E08Rik	#N/A	#N/A	-2.38033e-05
5830468F06Rik	#N/A	#N/A	-2.28915e-05
5930430L01Rik	#N/A	#N/A	-2.52274e-05
6030458C11Rik	#N/A	#N/A	-3.40107e-05
6230400D17Rik	#N/A	#N/A	2.36498e-05
6330403K07Rik	#N/A	#N/A	2.4027e-05
6330418K02Rik	#N/A	#N/A	2.24737e-05
6430531B16Rik	#N/A	#N/A	#N/A
6430548M08Rik	#N/A	#N/A	-2.74848e-05
6430550D23Rik	#N/A	#N/A	2.39745e-05
6430573P05Rik	#N/A	#N/A	2.42626e-05
6720427I07Rik	#N/A	#N/A	2.35474e-05
6720489N17Rik	#N/A	#N/A	2.33632e-05
8030462N17Rik	#N/A	#N/A	2.39017e-05
8430408G22Rik	#N/A	#N/A	2.33769e-05
9030025P20Rik	#N/A	#N/A	-2.71492e-05
9030624G23Rik	#N/A	#N/A	-2.55903e-05
9030624J02Rik	#N/A	#N/A	2.21761e-05
9130011E15Rik	#N/A	#N/A	2.22407e-05
9130015A21Rik	#N/A	#N/A	2.39172e-05
9130019O22Rik	#N/A	#N/A	2.22228e-05
9130023H24Rik	#N/A	#N/A	-2.42767e-05
9130221H12Rik	#N/A	#N/A	-2.64098e-05
9130401M01Rik	-0.0957371	-2.50997e-05	-2.87624e-05
9330020H09Rik	#N/A	#N/A	3.43882e-05
9330111N05Rik	#N/A	#N/A	#N/A
9330136K24Rik	#N/A	#N/A	-2.42389e-05
9330160F10Rik	#N/A	#N/A	-2.81672e-05
9330175E14Rik	#N/A	#N/A	2.29997e-05
9330179D12Rik	#N/A	#N/A	#N/A
9430015G10Rik	#N/A	#N/A	3.56527e-05
9430037G07Rik	#N/A	#N/A	#N/A
9430038I01Rik	#N/A	#N/A	2.63393e-05
9430060I03Rik	#N/A	#N/A	-2.82923e-05
9430065F17Rik	#N/A	#N/A	2.39978e-05
9530034E10Rik	#N/A	#N/A	-2.40964e-05
9530068E07Rik	-0.000151862	-1.79849e-05	-2.28132e-05
9530082P21Rik	#N/A	#N/A	-2.42389e-05
9930012K11Rik	#N/A	#N/A	-2.22367e-05
9930021J03Rik	#N/A	#N/A	2.30343e-05
9930022D16Rik	#N/A	#N/A	-2.90505e-05
9930104L06Rik	#N/A	#N/A	2.56651e-05
9930111J21Rik2	#N/A	#N/A	2.38223e-05
a	#N/A	#N/A	#N/A
A130010J15Rik	#N/A	#N/A	3.13762e-05
A1bg	#N/A	#N/A	#N/A
A230050P20Rik	#N/A	#N/A	-3.16163e-05
A230072E10Rik	#N/A	#N/A	#N/A
A330009N23Rik	#N/A	#N/A	2.33632e-05
A330035P11Rik	#N/A	#N/A	2.56874e-05
A330069E16Rik	#N/A	#N/A	4.67909e-05
A430005L14Rik	0.000169293	-1.68195e-05	2.78545e-05
A430033K04Rik	#N/A	#N/A	#N/A
A430046D13Rik	#N/A	#N/A	2.29955e-05
A430078G23Rik	#N/A	3.2987e-05	-2.65372e-05
A430078I02Rik	#N/A	#N/A	-2.24762e-05
A530017D24Rik	#N/A	#N/A	2.56874e-05
A630001G21Rik	#N/A	#N/A	-2.47996e-05
A630023P12Rik	#N/A	#N/A	2.5118e-05
A630072M18Rik	0.000244572	0.11069	-2.48458e-05
A630089N07Rik	#N/A	#N/A	2.39829e-05
A730061H03Rik	#N/A	#N/A	-2.23168e-05
A730063M14Rik	#N/A	#N/A	2.72207e-05
A830005F24Rik	#N/A	#N/A	#N/A
A830009L08Rik	#N/A	#N/A	#N/A
A830010M20Rik	#N/A	#N/A	-2.23161e-05
A830035O19Rik	#N/A	#N/A	2.39193e-05
A930007I19Rik	#N/A	#N/A	-2.97709e-05
A930015D03Rik	#N/A	#N/A	2.40608e-05
A930016O22Rik	#N/A	#N/A	-2.47832e-05
A930024E05Rik	#N/A	#N/A	3.60435e-05
A930029G22Rik	#N/A	#N/A	-2.86966e-05
A930033H14Rik	#N/A	#N/A	#N/A
AA467197	#N/A	#N/A	5.26086e-05
AA543186	#N/A	#N/A	-2.23868e-05
Aaas	#N/A	#N/A	-3.60494e-05
Aacs	#N/A	#N/A	2.43435e-05
Aadac	#N/A	#N/A	#N/A
Aaed1	#N/A	#N/A	-2.73664e-05
Aagab	#N/A	#N/A	-3.49256e-05
Aak1	-0.000206519	-1.93039e-05	-2.89043e-05
Aamdc	-0.000168968	-2.28365e-05	2.45627e-05
Aamp	0.000158645	1.83713e-05	2.33311e-05
Aar2	#N/A	#N/A	-2.51884e-05
Aars	#N/A	#N/A	-2.71128e-05
Aars2	#N/A	#N/A	2.47529e-05
Aarsd1	#N/A	#N/A	2.23542e-05
Aasdh	#N/A	#N/A	2.54553e-05
Aasdhppt	#N/A	1.76486e-05	-2.26884e-05
Aatf	#N/A	#N/A	3.94193e-05
AB124611	0.000164843	2.1996e-05	-2.42506e-05
Abca1	#N/A	#N/A	-2.82747e-05
Abca2	#N/A	-2.27365e-05	3.52672e-05
Abca3	#N/A	#N/A	3.07096e-05
Abca5	#N/A	#N/A	2.80277e-05
Abca7	#N/A	#N/A	2.33235e-05
Abcb10	#N/A	#N/A	-2.22026e-05
Abcb1a	#N/A	#N/A	-3.28983e-05
Abcb1b	#N/A	-1.86492e-05	-2.25038e-05
Abcb4	#N/A	#N/A	-2.58786e-05
Abcb6	#N/A	#N/A	-2.23161e-05
Abcb7	#N/A	#N/A	-2.79737e-05
Abcb8	#N/A	#N/A	2.59443e-05
Abcb9	#N/A	2.04548e-05	-2.33426e-05
Abcc1	#N/A	#N/A	-2.81207e-05
Abcc10	#N/A	#N/A	2.23475e-05
Abcc4	#N/A	#N/A	2.4873e-05
Abcc5	#N/A	#N/A	2.77018e-05
Abcd1	#N/A	#N/A	2.81311e-05
Abcd3	#N/A	#N/A	2.56142e-05
Abcd4	#N/A	#N/A	-2.49021e-05
Abce1	#N/A	#N/A	-2.90379e-05
Abcf1	-0.000147097	1.76402e-05	-2.53837e-05
Abcf2	#N/A	#N/A	2.43923e-05
Abcf3	#N/A	#N/A	3.44598e-05
Abcg1	#N/A	#N/A	3.35979e-05
Abcg2	#N/A	#N/A	-2.56726e-05
Abcg3	#N/A	#N/A	2.5208e-05
Abhd10	#N/A	#N/A	-2.23692e-05
Abhd11	0.000166861	1.9601e-05	2.29999e-05
Abhd12	#N/A	1.87412e-05	-2.72686e-05
Abhd13	#N/A	#N/A	2.29113e-05
Abhd14a	#N/A	#N/A	-5.43502e-05
Abhd14b	#N/A	#N/A	2.69507e-05
Abhd15	#N/A	#N/A	-2.82618e-05
Abhd16a	-0.000149875	-2.03382e-05	2.46623e-05
Abhd17a	-0.000197479	-2.71506e-05	2.49867e-05
Abhd17b	0.000165907	-1.67635e-05	2.72067e-05
Abhd17c	#N/A	-2.02418e-05	2.52182e-05
Abhd18	#N/A	#N/A	-3.02983e-05
Abhd2	-0.000139206	-1.9692e-05	2.5709e-05
Abhd4	#N/A	#N/A	-2.24851e-05
Abhd5	#N/A	#N/A	-2.98682e-05
Abhd6	#N/A	#N/A	3.21261e-05
Abhd8	-0.00016431	-2.24075e-05	2.47845e-05
Abi1	0.000173495	-1.87621e-05	3.18431e-05
Abi2	#N/A	#N/A	-2.49869e-05
Abi3	#N/A	-2.31902e-05	-2.33661e-05
Abl1	#N/A	#N/A	2.95508e-05
Abl2	#N/A	#N/A	3.1838e-05
Ablim1	0.000215793	2.11801e-05	2.75269e-05
Ablim2	#N/A	#N/A	#N/A
Ablim3	#N/A	#N/A	-2.2483e-05
Abr	#N/A	#N/A	-2.69219e-05
Abracl	-0.000139968	2.24322e-05	-3.07146e-05
Abraxas1	#N/A	#N/A	3.16384e-05
Abraxas2	#N/A	2.46679e-05	-2.98777e-05
Abt1	0.000141309	-1.98887e-05	2.7493e-05
Abtb1	#N/A	#N/A	2.8073e-05
Abtb2	#N/A	#N/A	-2.43413e-05
AC098883.2	#N/A	#N/A	2.46347e-05
AC109617.1	#N/A	#N/A	-2.47832e-05
AC113595.1	#N/A	#N/A	2.36909e-05
AC113595.2	#N/A	#N/A	-2.52022e-05
AC122509.1	#N/A	#N/A	#N/A
AC126055.1	#N/A	#N/A	-2.63572e-05
AC127341.3	#N/A	#N/A	2.57189e-05
AC129328.1	#N/A	#N/A	-2.45385e-05
AC139671.1	#N/A	#N/A	2.7987e-05
AC146911.1	#N/A	#N/A	2.25303e-05
AC147041.1	#N/A	#N/A	2.36297e-05
AC149090.1	0.00018147	2.04697e-05	2.39519e-05
AC152827.1	#N/A	#N/A	-2.25134e-05
AC153140.2	#N/A	#N/A	2.7987e-05
AC153891.1	#N/A	#N/A	-2.26314e-05
AC158554.1	#N/A	#N/A	-2.29601e-05
AC159200.1	#N/A	#N/A	2.34653e-05
AC160336.1	0.000155713	1.75035e-05	2.40352e-05
AC162302.1	#N/A	#N/A	2.64759e-05
AC163032.1	#N/A	#N/A	2.3773e-05
AC163040.1	#N/A	#N/A	2.66803e-05
AC163354.1	#N/A	#N/A	2.78448e-05
AC163720.3	#N/A	#N/A	-2.40263e-05
AC164424.1	#N/A	#N/A	2.23776e-05
AC165953.2	#N/A	#N/A	2.47557e-05
AC168977.1	#N/A	#N/A	-2.25402e-05
AC174678.1	#N/A	#N/A	#N/A
Acaa1a	-0.000142654	-3.16831e-05	4.03639e-05
Acaa1b	#N/A	#N/A	-2.36957e-05
Acaa2	-0.000160513	-2.10633e-05	2.38488e-05
Acaca	#N/A	#N/A	2.41813e-05
Acacb	#N/A	#N/A	-2.23868e-05
Acad10	#N/A	#N/A	2.95174e-05
Acad11	#N/A	#N/A	2.4748e-05
Acad12	#N/A	#N/A	#N/A
Acad8	#N/A	#N/A	2.3329e-05
Acad9	#N/A	#N/A	3.44584e-05
Acadl	#N/A	#N/A	-3.368e-05
Acadm	-0.000175575	1.85031e-05	-3.17798e-05
Acads	#N/A	-1.69806e-05	-2.25387e-05
Acadsb	#N/A	#N/A	2.95182e-05
Acadvl	#N/A	1.68956e-05	-2.55781e-05
Acap1	0.000138306	1.75958e-05	-2.31217e-05
Acap2	#N/A	-1.97185e-05	2.36883e-05
Acap3	#N/A	#N/A	-2.78495e-05
Acat1	-0.000188254	-2.09454e-05	-2.4283e-05
Acat2	#N/A	#N/A	-3.04736e-05
Acat3	#N/A	#N/A	#N/A
Acbd3	0.000138191	1.78566e-05	-2.3484e-05
Acbd4	#N/A	#N/A	-2.61688e-05
Acbd5	0.000209218	1.76371e-05	3.20494e-05
Acbd6	-0.000150348	-1.74725e-05	-2.32482e-05
Acbd7	#N/A	#N/A	-2.26255e-05
Accs	#N/A	#N/A	-3.03532e-05
Acd	-0.000179234	-2.54844e-05	2.58408e-05
Ace	#N/A	#N/A	-2.4144e-05
Acer2	#N/A	#N/A	-2.23361e-05
Acer3	#N/A	#N/A	2.747e-05
Acin1	0.000178214	1.69738e-05	2.83667e-05
Ackr3	#N/A	#N/A	-2.27282e-05
Acly	0.000151136	-1.6834e-05	2.48888e-05
Aco1	#N/A	#N/A	-2.84377e-05
Aco2	-0.000140879	1.86377e-05	-2.56853e-05
Acot1	#N/A	#N/A	#N/A
Acot11	#N/A	#N/A	-2.66669e-05
Acot13	-0.000159739	-1.67267e-05	-2.58018e-05
Acot2	1.90807	1.68882e-05	5.8569e-05
Acot7	-1.19392	-2.19861e-05	-3.87682e-05
Acot8	#N/A	#N/A	-2.40504e-05
Acot9	-3.72386	-1.14218	-2.89747e-05
Acox1	#N/A	#N/A	2.6272e-05
Acox3	#N/A	#N/A	-3.59294e-05
Acp1	0.000157465	1.83147e-05	2.32291e-05
Acp2	#N/A	#N/A	2.80304e-05
Acp5	0.171135	2.39466e-05	2.62395e-05
Acp6	#N/A	#N/A	-2.27557e-05
Acpp	#N/A	-3.29142e-05	-2.50769e-05
Acrbp	#N/A	#N/A	-2.3169e-05
Acsbg1	-4.98475	-1.2011	-3.14348e-05
Acsf2	#N/A	#N/A	-2.48727e-05
Acsf3	#N/A	#N/A	-2.66845e-05
Acsl1	#N/A	#N/A	2.76267e-05
Acsl3	#N/A	#N/A	-3.45141e-05
Acsl4	#N/A	#N/A	2.92183e-05
Acsl5	#N/A	-1.67571e-05	-2.67257e-05
Acsm1	#N/A	#N/A	#N/A
Acss1	#N/A	#N/A	-3.07904e-05
Acss2	#N/A	#N/A	-3.43719e-05
Actb	-0.000142002	-1.7194e-05	-2.23134e-05
Actg1	-0.000200205	-1.84707e-05	-2.92846e-05
Actl6a	-0.000152704	2.04152e-05	-3.04964e-05
Actn1	#N/A	#N/A	3.51445e-05
Actn2	#N/A	#N/A	2.59074e-05
Actn4	-0.000173512	-1.79226e-05	-2.61562e-05
Actr10	0.000141203	1.75898e-05	-2.26396e-05
Actr1a	0.000141648	1.93189e-05	-2.47869e-05
Actr1b	#N/A	1.9484e-05	-2.25066e-05
Actr2	0.000146723	1.95306e-05	-2.41917e-05
Actr3	-0.000154583	1.67452e-05	-2.53219e-05
Actr5	#N/A	#N/A	-2.34574e-05
Actr6	#N/A	#N/A	-2.25543e-05
Actr8	-0.000165966	-1.70491e-05	-2.63005e-05
Actrt3	#N/A	#N/A	-2.23868e-05
Acvr1	#N/A	#N/A	#N/A
Acvr1b	#N/A	#N/A	2.23011e-05
Acvr2a	#N/A	#N/A	2.85043e-05
Acvrl1	#N/A	#N/A	-2.60346e-05
Acy1	#N/A	#N/A	2.21786e-05
Acyp1	-0.000156466	-1.88978e-05	-2.23695e-05
Acyp2	#N/A	#N/A	-3.01756e-05
Ada	0.000138373	1.87779e-05	-2.4663e-05
Adal	#N/A	#N/A	-2.38822e-05
Adam10	0.000161929	2.23543e-05	-2.50893e-05
Adam12	#N/A	#N/A	2.48906e-05
Adam15	#N/A	#N/A	-2.65037e-05
Adam17	#N/A	-2.34538e-05	-2.83431e-05
Adam19	#N/A	#N/A	2.27871e-05
Adam33	#N/A	#N/A	#N/A
Adam4	#N/A	#N/A	#N/A
Adam8	#N/A	-1.01671	-2.59558e-05
Adam9	#N/A	#N/A	-2.9943e-05
Adamts1	#N/A	#N/A	2.45936e-05
Adamts10	#N/A	#N/A	2.34039e-05
Adamts2	#N/A	#N/A	2.39172e-05
Adamts6	#N/A	#N/A	2.93733e-05
Adap1	#N/A	#N/A	#N/A
Adap2os	#N/A	#N/A	-2.23271e-05
Adar	#N/A	#N/A	2.53139e-05
Adat1	#N/A	#N/A	2.99788e-05
Adat2	#N/A	#N/A	3.22958e-05
Adck1	#N/A	#N/A	2.40116e-05
Adck2	#N/A	#N/A	-2.31761e-05
Adck5	#N/A	#N/A	-2.65539e-05
Adcy3	#N/A	#N/A	-2.44874e-05
Adcy4	#N/A	#N/A	-2.23161e-05
Adcy6	#N/A	#N/A	2.33769e-05
Adcy7	0.000147134	-1.67971e-05	2.41765e-05
Add1	0.00015029	1.88222e-05	-2.27609e-05
Add3	0.00019594	2.75087e-05	-2.55151e-05
Adgrb2	#N/A	#N/A	2.49158e-05
Adgre1	#N/A	#N/A	#N/A
Adgre4	#N/A	#N/A	-2.42146e-05
Adgre5	-0.000137296	-2.03122e-05	2.68875e-05
Adgrf5	#N/A	#N/A	-2.26221e-05
Adgrg1	#N/A	#N/A	#N/A
Adgrg3	#N/A	#N/A	-2.25402e-05
Adgrg5	#N/A	-2.74338e-05	-2.62076e-05
Adgrl1	#N/A	#N/A	2.42792e-05
Adgrl2	#N/A	#N/A	2.3581e-05
Adgrl4	#N/A	#N/A	#N/A
Adh1	#N/A	#N/A	#N/A
Adh5	-0.000174128	-1.97551e-05	-2.38143e-05
Adi1	#N/A	#N/A	-2.57822e-05
Adipor1	-0.000157056	-1.83315e-05	-2.31475e-05
Adipor2	#N/A	#N/A	-2.31765e-05
Adk	0.176198	1.72906e-05	4.25121e-05
Adnp	#N/A	#N/A	#N/A
Adnp2	#N/A	#N/A	-2.78258e-05
Ado	#N/A	#N/A	4.06783e-05
Adora2a	0.000146903	0.0494058	-4.1883e-05
Adora2b	#N/A	#N/A	#N/A
Adpgk	#N/A	#N/A	2.22615e-05
Adprh	-0.000176507	-2.72385e-05	2.80461e-05
Adprhl2	#N/A	-1.73666e-05	2.79004e-05
Adprm	#N/A	#N/A	-3.33135e-05
Adrb1	#N/A	#N/A	3.07349e-05
Adrb2	-0.000171635	-0.216677	3.31754e-05
Adrm1	0.000141031	2.27138e-05	-2.92702e-05
Adsl	#N/A	#N/A	3.24242e-05
Adss	0.000155019	1.83742e-05	2.27942e-05
Adssl1	#N/A	#N/A	-2.63203e-05
Aebp2	-0.000146561	-2.6019e-05	3.22644e-05
Aen	#N/A	#N/A	2.65428e-05
Aes	-0.000164603	-1.83229e-05	-2.42711e-05
Afap1	#N/A	#N/A	2.45712e-05
Afap1l1	#N/A	#N/A	-2.23161e-05
Afdn	#N/A	#N/A	2.25063e-05
Aff1	#N/A	2.98843e-05	2.71097e-05
Aff3	#N/A	#N/A	-2.55088e-05
Aff4	-0.000141181	-2.47579e-05	3.18705e-05
Afg1l	#N/A	#N/A	-2.29019e-05
Afg3l1	-0.000141923	-1.87448e-05	2.40038e-05
Afg3l2	#N/A	#N/A	2.53989e-05
Afmid	#N/A	#N/A	-2.44796e-05
Aftph	#N/A	#N/A	-2.81453e-05
Aga	#N/A	#N/A	-2.70729e-05
Agap1	#N/A	#N/A	-2.23168e-05
Agap2	#N/A	#N/A	2.52821e-05
Agap3	#N/A	#N/A	-2.24342e-05
Agbl3	#N/A	#N/A	2.22068e-05
Agbl5	#N/A	#N/A	-2.245e-05
Ager	#N/A	#N/A	-3.77947e-05
Agfg1	0.000170113	2.48419e-05	-2.65398e-05
Agfg2	#N/A	#N/A	-2.75097e-05
Aggf1	#N/A	-1.85183e-05	-2.21927e-05
Agk	#N/A	#N/A	2.83462e-05
Agl	#N/A	#N/A	2.35114e-05
Agmo	#N/A	#N/A	-2.23161e-05
Ago1	#N/A	#N/A	-2.95449e-05
Ago2	-0.000150106	1.70866e-05	-2.509e-05
Ago3	#N/A	#N/A	-2.78843e-05
Ago4	#N/A	#N/A	-2.46137e-05
Agpat1	#N/A	-1.71462e-05	2.7122e-05
Agpat2	#N/A	#N/A	2.72429e-05
Agpat3	-0.000162883	-1.66811e-05	-2.63814e-05
Agpat4	-0.00023391	-2.8942e-05	2.24869e-05
Agpat5	-0.000201761	-2.81245e-05	2.53337e-05
Agps	#N/A	#N/A	2.72209e-05
Agrn	#N/A	#N/A	2.38376e-05
Agrp	#N/A	#N/A	-2.58069e-05
Agt	#N/A	#N/A	#N/A
Agtpbp1	#N/A	#N/A	2.53819e-05
Agtrap	-0.000228489	-2.01725e-05	-3.06022e-05
Ahctf1	#N/A	-2.17441e-05	3.13598e-05
Ahcy	#N/A	#N/A	#N/A
Ahcyl1	#N/A	#N/A	-4.84201e-05
Ahcyl2	-0.000172029	-2.46706e-05	2.60634e-05
Ahdc1	#N/A	#N/A	2.40776e-05
Ahi1	#N/A	2.24679e-05	2.41004e-05
Ahnak	-0.000242122	-2.65043e-05	-2.46812e-05
Ahr	-0.00015194	-2.16911e-05	2.59453e-05
Ahsa1	0.000159407	2.38316e-05	-2.71705e-05
Ahsa2	#N/A	1.86121e-05	-3.78582e-05
Ahsg	#N/A	#N/A	#N/A
AI182371	#N/A	#N/A	#N/A
AI314180	#N/A	-1.92602e-05	2.21758e-05
AI413582	0.000163471	-1.80957e-05	2.89374e-05
AI467606	-0.000166294	-2.4011e-05	2.62413e-05
AI480526	#N/A	#N/A	2.47916e-05
AI504432	#N/A	-2.23212e-05	2.62577e-05
AI597479	#N/A	#N/A	-2.64853e-05
AI606181	#N/A	#N/A	2.4957e-05
AI837181	#N/A	#N/A	-3.173e-05
AI839979	#N/A	#N/A	#N/A
AI854703	#N/A	#N/A	-2.58507e-05
AI987944	#N/A	#N/A	2.35529e-05
Aida	0.000167538	-1.8997e-05	3.11347e-05
Aif1	#N/A	#N/A	2.23428e-05
Aifm1	#N/A	#N/A	2.42326e-05
Aifm2	#N/A	#N/A	-2.22296e-05
Aig1	#N/A	#N/A	2.3729e-05
Aim2	0.000164068	-1.72713e-05	2.772e-05
Aimp1	-0.000173212	1.94143e-05	-3.28963e-05
Aimp2	#N/A	#N/A	2.5764e-05
Aip	-0.000157273	1.70509e-05	-2.6233e-05
Airn	#N/A	#N/A	-2.63556e-05
AK157302	#N/A	#N/A	2.52467e-05
Ak2	-0.000207616	-2.27727e-05	-2.46317e-05
Ak3	#N/A	#N/A	-3.57694e-05
Ak6	#N/A	#N/A	-3.00756e-05
Akap1	#N/A	#N/A	-2.91482e-05
Akap10	#N/A	#N/A	-2.23758e-05
Akap11	#N/A	#N/A	-2.96374e-05
Akap12	#N/A	#N/A	#N/A
Akap13	0.000148599	-1.82924e-05	2.65909e-05
Akap17b	#N/A	#N/A	-2.64913e-05
Akap2	#N/A	#N/A	2.24969e-05
Akap7	#N/A	#N/A	2.30889e-05
Akap8	0.00015652	1.79992e-05	2.34944e-05
Akap8l	-0.000147235	-1.69135e-05	-2.35193e-05
Akap9	-0.000209484	-1.85226e-05	-3.0556e-05
Akip1	#N/A	#N/A	-4.02373e-05
Akirin1	-0.000181873	-2.09579e-05	-2.3446e-05
Akirin2	-0.000160252	-2.33742e-05	2.65085e-05
Akna	0.000167083	1.81811e-05	2.4829e-05
Akr1a1	-0.000179305	-1.83545e-05	-2.63934e-05
Akr1b10	#N/A	#N/A	-2.40353e-05
Akr1b3	0.000175725	2.42545e-05	-2.50847e-05
Akr1c13	#N/A	#N/A	-2.44411e-05
Akr1c14	#N/A	#N/A	#N/A
Akr1c6	#N/A	#N/A	#N/A
Akr1e1	#N/A	#N/A	2.94835e-05
Akr7a5	#N/A	#N/A	3.1709e-05
Akt1	#N/A	#N/A	-2.50134e-05
Akt1s1	#N/A	#N/A	3.07783e-05
Akt2	0.000138082	1.81931e-05	-2.39454e-05
Akt3	#N/A	#N/A	3.04851e-05
Aktip	#N/A	#N/A	3.49063e-05
AL590144.2	-0.000151017	-2.95323e-05	3.55405e-05
AL591952.3	#N/A	#N/A	-2.45514e-05
AL732506.1	#N/A	#N/A	#N/A
Alad	#N/A	3.35062e-05	-4.79327e-05
Alas1	#N/A	#N/A	3.12207e-05
Alas2	#N/A	#N/A	#N/A
Alb	#N/A	#N/A	#N/A
Alcam	#N/A	#N/A	2.2835e-05
Aldh16a1	#N/A	#N/A	-3.59442e-05
Aldh18a1	#N/A	#N/A	-2.35174e-05
Aldh1a1	#N/A	#N/A	-2.23161e-05
Aldh1a3	#N/A	#N/A	-2.23161e-05
Aldh1b1	#N/A	#N/A	2.35449e-05
Aldh1l1	#N/A	#N/A	#N/A
Aldh2	#N/A	#N/A	2.63853e-05
Aldh3a2	#N/A	#N/A	-2.40206e-05
Aldh3b1	#N/A	#N/A	#N/A
Aldh4a1	#N/A	#N/A	-3.00633e-05
Aldh5a1	#N/A	#N/A	2.28484e-05
Aldh6a1	#N/A	#N/A	3.08143e-05
Aldh7a1	#N/A	#N/A	-2.21919e-05
Aldh9a1	#N/A	2.13875e-05	-3.19901e-05
Aldoa	-0.124118	-0.535513	2.47941e-05
Aldob	#N/A	#N/A	#N/A
Aldoc	#N/A	#N/A	-2.40104e-05
Alg1	#N/A	#N/A	-2.54069e-05
Alg10b	#N/A	#N/A	2.63704e-05
Alg11	#N/A	#N/A	-2.23775e-05
Alg12	#N/A	#N/A	-3.20193e-05
Alg13	#N/A	#N/A	2.52835e-05
Alg14	#N/A	#N/A	2.77272e-05
Alg2	#N/A	#N/A	2.29954e-05
Alg3	#N/A	#N/A	-2.7212e-05
Alg5	-0.000172626	-1.79151e-05	-2.60336e-05
Alg6	#N/A	#N/A	-2.74414e-05
Alg8	#N/A	#N/A	2.4708e-05
Alg9	#N/A	#N/A	2.8946e-05
Alkbh1	0.000159684	1.80147e-05	2.39487e-05
Alkbh2	#N/A	#N/A	-2.34808e-05
Alkbh3	#N/A	#N/A	-2.4982e-05
Alkbh4	#N/A	#N/A	-2.44008e-05
Alkbh5	0.000197917	2.07417e-05	2.57802e-05
Alkbh6	-0.000170409	-1.67605e-05	-2.74696e-05
Alkbh7	#N/A	#N/A	-2.90731e-05
Alkbh8	#N/A	#N/A	3.17622e-05
Alox5ap	#N/A	#N/A	2.25186e-05
Alpk2	#N/A	#N/A	#N/A
Als2	#N/A	#N/A	2.41746e-05
Alyref	-0.000179046	1.69877e-05	-2.97541e-05
Alyref2	#N/A	#N/A	3.1575e-05
Amacr	#N/A	#N/A	-2.70715e-05
Ambp	#N/A	#N/A	2.33632e-05
Ambra1	#N/A	#N/A	2.53921e-05
Amd1	0.000209106	1.81127e-05	3.1191e-05
Amd2	0.000184639	1.97196e-05	2.52972e-05
Amdhd1	#N/A	#N/A	#N/A
Amdhd2	#N/A	#N/A	-2.57679e-05
Amer1	#N/A	#N/A	2.75537e-05
Amfr	0.000170831	1.77666e-05	2.59782e-05
Amigo1	#N/A	#N/A	#N/A
Amigo2	#N/A	#N/A	#N/A
Ammecr1	#N/A	#N/A	2.59374e-05
Ammecr1l	#N/A	#N/A	2.27355e-05
Amn	#N/A	#N/A	-2.22006e-05
Amn1	#N/A	-3.20994e-05	4.42e-05
Amotl2	#N/A	#N/A	-2.23161e-05
Ampd2	#N/A	#N/A	-3.73607e-05
Ampd3	#N/A	#N/A	2.45716e-05
Amph	#N/A	#N/A	#N/A
Amt	#N/A	#N/A	#N/A
Amz1	#N/A	#N/A	#N/A
Amz2	-0.000148473	-2.24036e-05	2.74234e-05
Anapc1	#N/A	#N/A	3.60665e-05
Anapc10	#N/A	#N/A	2.78177e-05
Anapc11	-0.000153107	-1.70308e-05	-2.4289e-05
Anapc13	-0.0264182	-2.68777e-05	-2.34057e-05
Anapc15	#N/A	#N/A	2.35531e-05
Anapc16	0.000147634	2.16407e-05	-2.66402e-05
Anapc2	#N/A	#N/A	-3.20891e-05
Anapc4	#N/A	#N/A	-2.22138e-05
Anapc5	0.000155302	1.87974e-05	2.23216e-05
Anapc7	#N/A	1.93502e-05	2.3161e-05
Ang	#N/A	#N/A	2.48634e-05
Ang5	#N/A	#N/A	#N/A
Angel1	#N/A	#N/A	2.63912e-05
Angel2	0.000153683	-1.73192e-05	2.60375e-05
Angpt2	#N/A	#N/A	2.42349e-05
Angptl3	#N/A	#N/A	#N/A
Angptl4	#N/A	#N/A	-2.38095e-05
Angptl6	#N/A	#N/A	2.2835e-05
Ank	#N/A	#N/A	2.40791e-05
Ank2	#N/A	#N/A	2.38779e-05
Ankfy1	#N/A	#N/A	4.07676e-05
Ankhd1	#N/A	-2.37458e-05	4.02026e-05
Ankib1	#N/A	#N/A	-3.09904e-05
Ankle2	#N/A	#N/A	2.74799e-05
Ankmy2	#N/A	#N/A	2.52667e-05
Ankra2	#N/A	-2.88221e-05	2.38942e-05
Ankrd10	0.000165461	-1.76081e-05	2.85005e-05
Ankrd11	-0.000137458	-1.79255e-05	2.37002e-05
Ankrd12	-0.000176117	-2.69425e-05	2.78028e-05
Ankrd13a	0.000140775	1.82442e-05	-2.35533e-05
Ankrd13c	-0.000143341	-2.0077e-05	2.54555e-05
Ankrd13d	#N/A	#N/A	-2.69589e-05
Ankrd16	#N/A	#N/A	2.27551e-05
Ankrd17	0.000171561	1.84728e-05	2.50918e-05
Ankrd24	#N/A	#N/A	-2.28464e-05
Ankrd26	#N/A	#N/A	-3.59617e-05
Ankrd27	#N/A	#N/A	2.2196e-05
Ankrd28	#N/A	#N/A	3.28176e-05
Ankrd29	#N/A	#N/A	-2.22348e-05
Ankrd33b	#N/A	#N/A	-2.245e-05
Ankrd35	#N/A	#N/A	#N/A
Ankrd37	#N/A	#N/A	2.36199e-05
Ankrd39	#N/A	#N/A	-2.3384e-05
Ankrd40	#N/A	#N/A	2.48424e-05
Ankrd44	-0.000147545	-1.91362e-05	2.35712e-05
Ankrd46	#N/A	#N/A	2.65938e-05
Ankrd49	#N/A	#N/A	2.47465e-05
Ankrd50	#N/A	#N/A	2.95037e-05
Ankrd54	-0.000155765	1.6691e-05	-2.5433e-05
Ankrd55	#N/A	#N/A	2.72511e-05
Ankrd6	#N/A	#N/A	-2.27132e-05
Ankrd61	#N/A	#N/A	-2.72367e-05
Ankrd9	#N/A	#N/A	-3.01948e-05
Anks1	#N/A	#N/A	2.50812e-05
Anks3	#N/A	#N/A	-2.74011e-05
Ankzf1	#N/A	#N/A	2.44832e-05
Anln	#N/A	#N/A	#N/A
Ano10	#N/A	#N/A	-2.9795e-05
Ano6	#N/A	-2.29238e-05	3.18078e-05
Ano8	#N/A	#N/A	-2.77739e-05
Anp32a	-0.000176873	-1.71077e-05	-2.7933e-05
Anp32b	-0.000163292	1.66965e-05	-2.66708e-05
Anp32e	0.000146885	1.84073e-05	-2.27753e-05
Antxr2	#N/A	-2.49445e-05	-3.62817e-05
Anxa1	-3.06263	-2.9128e-05	-4.35496e-05
Anxa11	-0.00018175	-1.91167e-05	-2.56867e-05
Anxa3	#N/A	#N/A	-2.23161e-05
Anxa4	#N/A	#N/A	-2.24509e-05
Anxa5	-2.09107	-3.10823e-05	-3.48748e-05
Anxa6	-0.000203773	-2.01419e-05	-2.73333e-05
Anxa7	-0.000233695	-2.20902e-05	-2.85824e-05
Aoc2	#N/A	#N/A	-2.74848e-05
Ap1ar	0.000201149	1.79091e-05	3.03452e-05
Ap1b1	#N/A	2.31962e-05	-5.31405e-05
Ap1g1	#N/A	#N/A	2.48674e-05
Ap1g2	#N/A	#N/A	-3.01748e-05
Ap1m1	-0.000150171	1.76369e-05	-2.59093e-05
Ap1m2	#N/A	#N/A	-2.37763e-05
Ap1s1	-0.000179516	1.8764e-05	-3.29515e-05
Ap1s2	-0.918781	-0.0162097	-2.78739e-05
Ap1s3	#N/A	#N/A	-3.4697e-05
Ap2a1	#N/A	#N/A	-2.33877e-05
Ap2a2	0.000139295	-2.76196e-05	3.76355e-05
Ap2b1	-0.000165621	1.71551e-05	-2.77941e-05
Ap2m1	-0.000155567	-2.17557e-05	2.54159e-05
Ap2s1	-0.000162905	-1.74275e-05	-2.52551e-05
Ap3b1	#N/A	#N/A	-2.68458e-05
Ap3d1	#N/A	#N/A	2.62065e-05
Ap3m1	#N/A	#N/A	-2.36302e-05
Ap3m2	#N/A	#N/A	-3.00789e-05
Ap3s1	-0.000456905	-1.15984	2.94579e-05
Ap3s2	#N/A	#N/A	2.61184e-05
Ap4b1	#N/A	#N/A	-2.393e-05
Ap4e1	#N/A	#N/A	2.91043e-05
Ap4m1	#N/A	#N/A	2.36013e-05
Ap4s1	-0.000173494	-2.48281e-05	2.60081e-05
Ap5b1	#N/A	#N/A	-2.24762e-05
Ap5m1	#N/A	#N/A	2.44278e-05
Ap5s1	#N/A	#N/A	-2.749e-05
Ap5z1	#N/A	#N/A	2.37894e-05
Apaf1	#N/A	#N/A	-3.2469e-05
Apba3	#N/A	#N/A	4.6202e-05
Apbb1	#N/A	#N/A	2.5883e-05
Apbb1ip	0.000182285	2.33712e-05	-2.33014e-05
Apbb2	#N/A	#N/A	-2.28464e-05
Apc	#N/A	0.328532	-2.93278e-05
Apcs	#N/A	#N/A	#N/A
Apeh	#N/A	#N/A	-3.53349e-05
Apex1	#N/A	#N/A	2.42878e-05
Apex2	#N/A	#N/A	2.4748e-05
Aph1a	0.00015676	1.9397e-05	-2.2488e-05
Aph1b	#N/A	#N/A	#N/A
Aph1c	#N/A	#N/A	3.05584e-05
Api5	-0.000155418	1.73137e-05	-2.63231e-05
Apip	#N/A	#N/A	-4.06056e-05
Aplf	#N/A	#N/A	3.03824e-05
Aplnr	#N/A	#N/A	-2.23161e-05
Aplp1	#N/A	#N/A	-2.50113e-05
Aplp2	-0.000191354	-2.45341e-05	2.33015e-05
Apmap	#N/A	#N/A	-2.42433e-05
Apoa1	#N/A	#N/A	#N/A
Apoa2	#N/A	#N/A	-2.23161e-05
Apoa5	#N/A	#N/A	#N/A
Apob	#N/A	#N/A	#N/A
Apobec1	#N/A	#N/A	2.69635e-05
Apobec2	#N/A	#N/A	-3.20011e-05
Apobec3	#N/A	#N/A	-4.07792e-05
Apoc1	#N/A	#N/A	2.33769e-05
Apoc3	#N/A	#N/A	#N/A
Apoc4	#N/A	#N/A	#N/A
Apoe	-0.000188608	-2.52664e-05	2.43464e-05
Apof	#N/A	#N/A	#N/A
Apoh	#N/A	#N/A	#N/A
Apol7e	#N/A	#N/A	2.38588e-05
Apol9a	#N/A	#N/A	#N/A
Apol9b	#N/A	#N/A	#N/A
Apold1	#N/A	#N/A	#N/A
Apom	#N/A	#N/A	#N/A
Apon	#N/A	#N/A	#N/A
Apoo	#N/A	#N/A	-4.04308e-05
Apool	#N/A	#N/A	2.56095e-05
Apopt1	-0.000157487	-1.95341e-05	2.25423e-05
App	#N/A	#N/A	2.7558e-05
Appbp2	#N/A	#N/A	2.74593e-05
Appbp2os	#N/A	#N/A	-2.37336e-05
Appl1	-0.000152145	-2.07759e-05	2.48172e-05
Appl2	#N/A	#N/A	-2.25919e-05
Aprt	-0.559735	-2.35723e-05	-2.94059e-05
Aptx	#N/A	#N/A	-2.64862e-05
Aqp1	#N/A	#N/A	-2.25927e-05
Aqp11	#N/A	#N/A	-2.23048e-05
Aqp3	-2.14558	-2.27845	2.23509e-05
Aqp7	#N/A	#N/A	2.72302e-05
Aqp9	#N/A	#N/A	-2.37663e-05
Aqr	0.000195699	1.81868e-05	2.90723e-05
Ar	0.000186732	-1.90188e-05	3.47414e-05
Araf	-0.000162197	1.8728e-05	-2.97153e-05
Arap1	#N/A	#N/A	3.0545e-05
Arap2	-0.000149284	-2.1885e-05	2.66431e-05
Arap3	#N/A	#N/A	-2.38382e-05
Arc	#N/A	#N/A	2.61378e-05
Arcn1	0.000178011	-1.84467e-05	3.21226e-05
Arel1	#N/A	#N/A	2.76318e-05
Arf1	-0.000157298	-1.66821e-05	-2.54753e-05
Arf2	#N/A	#N/A	-2.64098e-05
Arf3	-0.000154211	2.02676e-05	-3.05748e-05
Arf4	0.000158044	-1.69022e-05	2.61316e-05
Arf5	-0.000190439	-2.43915e-05	2.32773e-05
Arf6	-0.000148224	-2.02868e-05	2.48741e-05
Arfgap1	#N/A	#N/A	2.51621e-05
Arfgap2	-0.000166049	1.76675e-05	-2.86983e-05
Arfgap3	#N/A	#N/A	-2.63847e-05
Arfgef1	0.000165205	-1.72598e-05	2.78936e-05
Arfgef2	#N/A	#N/A	3.63544e-05
Arfip1	#N/A	#N/A	-2.66291e-05
Arfip2	#N/A	#N/A	-3.32934e-05
Arfrp1	0.000181418	1.67224e-05	2.9311e-05
Arg1	#N/A	#N/A	-2.49962e-05
Arglu1	0.00016046	2.07012e-05	-2.34466e-05
Arhgap1	#N/A	#N/A	3.29268e-05
Arhgap10	#N/A	#N/A	-2.72914e-05
Arhgap11a	#N/A	#N/A	-2.45955e-05
Arhgap12	#N/A	#N/A	2.69639e-05
Arhgap15	0.000225988	2.48452e-05	2.45748e-05
Arhgap17	#N/A	#N/A	2.46635e-05
Arhgap18	#N/A	#N/A	-2.38011e-05
Arhgap19	#N/A	#N/A	#N/A
Arhgap21	#N/A	#N/A	2.92076e-05
Arhgap23	#N/A	#N/A	-2.23161e-05
Arhgap24	#N/A	#N/A	#N/A
Arhgap25	0.000157878	1.91894e-05	2.22284e-05
Arhgap26	#N/A	1.68365e-05	-2.26192e-05
Arhgap27	#N/A	#N/A	-3.135e-05
Arhgap27os2	#N/A	#N/A	#N/A
Arhgap27os3	#N/A	#N/A	-2.99266e-05
Arhgap29	#N/A	#N/A	2.33632e-05
Arhgap30	0.000191952	1.78832e-05	2.89997e-05
Arhgap31	#N/A	#N/A	2.26566e-05
Arhgap33	#N/A	#N/A	#N/A
Arhgap35	#N/A	#N/A	2.29427e-05
Arhgap39	#N/A	#N/A	3.05621e-05
Arhgap4	-0.000156895	-2.19901e-05	2.54725e-05
Arhgap45	0.00022572	2.59249e-05	2.35234e-05
Arhgap5	-0.000155179	-0.207741	3.81871e-05
Arhgap6	#N/A	#N/A	2.41136e-05
Arhgap9	0.000187218	2.04857e-05	2.46913e-05
Arhgdia	-0.000170094	-1.92141e-05	-2.39175e-05
Arhgdib	-0.00014911	1.78201e-05	-2.59933e-05
Arhgef1	0.000174767	1.68657e-05	2.79963e-05
Arhgef10	#N/A	#N/A	-2.38959e-05
Arhgef11	#N/A	#N/A	3.32684e-05
Arhgef12	#N/A	#N/A	-2.261e-05
Arhgef15	#N/A	#N/A	2.33769e-05
Arhgef16	#N/A	#N/A	2.35449e-05
Arhgef18	#N/A	#N/A	-2.35118e-05
Arhgef2	0.504131	0.203326	2.42617e-05
Arhgef3	0.000157585	2.33588e-05	-2.69393e-05
Arhgef4	#N/A	#N/A	-2.85085e-05
Arhgef40	#N/A	#N/A	#N/A
Arhgef5	#N/A	#N/A	2.35966e-05
Arhgef6	0.000172508	-2.14812e-05	3.62503e-05
Arhgef7	#N/A	#N/A	-2.69243e-05
Arid1a	0.000169574	1.79266e-05	2.5557e-05
Arid1b	0.000181563	-2.3142e-05	4.11029e-05
Arid2	#N/A	#N/A	2.69972e-05
Arid3a	#N/A	#N/A	-3.00753e-05
Arid3b	#N/A	#N/A	3.07192e-05
Arid4a	0.38275	2.35991e-05	3.20309e-05
Arid4b	-0.000149318	-2.05331e-05	2.49915e-05
Arid5a	0.00018859	1.8214e-05	2.79745e-05
Arid5b	0.000240652	2.86881e-05	2.26639e-05
Arih1	-0.000145609	-1.86176e-05	2.32374e-05
Arih2	-0.000140426	1.971e-05	-2.70757e-05
Arl1	-0.000177057	1.79868e-05	-3.11539e-05
Arl10	#N/A	#N/A	#N/A
Arl11	#N/A	#N/A	-2.5032e-05
Arl13b	#N/A	#N/A	-3.89173e-05
Arl14ep	#N/A	#N/A	-2.66067e-05
Arl15	#N/A	#N/A	2.80064e-05
Arl16	#N/A	#N/A	4.71129e-05
Arl2	#N/A	#N/A	-3.00527e-05
Arl2bp	0.000144547	-1.72335e-05	2.43683e-05
Arl3	#N/A	#N/A	3.18569e-05
Arl4a	-0.000160052	-1.86005e-05	-2.32478e-05
Arl4c	2.21784	2.44514	-2.25495e-05
Arl4d	#N/A	#N/A	-2.49144e-05
Arl5a	#N/A	#N/A	-3.0504e-05
Arl5b	0.000137422	-1.87363e-05	2.51876e-05
Arl5c	1.04508	0.228891	2.59345e-05
Arl6ip1	-0.000201957	-2.07903e-05	-2.62449e-05
Arl6ip4	0.000176531	2.1807e-05	-2.24506e-05
Arl6ip5	-0.000173858	-1.71976e-05	-2.73133e-05
Arl6ip6	-0.000136658	-1.69905e-05	2.25955e-05
Arl8a	-0.00016587	-2.21731e-05	2.42946e-05
Arl8b	-0.000158963	-1.85838e-05	-2.31105e-05
Armc1	-0.000190936	-1.79544e-05	-2.87319e-05
Armc10	#N/A	-1.76431e-05	2.27412e-05
Armc2	#N/A	#N/A	#N/A
Armc3	#N/A	#N/A	2.38566e-05
Armc5	#N/A	#N/A	-3.09254e-05
Armc6	#N/A	#N/A	-2.7566e-05
Armc7	0.000168969	3.0864e-05	-3.31968e-05
Armc8	#N/A	#N/A	-2.64075e-05
Armc9	#N/A	#N/A	-2.27042e-05
Armcx2	#N/A	#N/A	2.55543e-05
Armcx3	#N/A	#N/A	-2.22338e-05
Armcx4	#N/A	#N/A	#N/A
Armcx5	#N/A	#N/A	2.28717e-05
Armt1	#N/A	#N/A	-2.66967e-05
Arnt	#N/A	#N/A	-2.70961e-05
Arnt2	#N/A	#N/A	2.81206e-05
Arntl	#N/A	-0.268269	2.91518e-05
Arpc1a	0.000157369	2.18226e-05	-2.52022e-05
Arpc1b	-0.000141079	2.10831e-05	-2.90966e-05
Arpc2	-0.000177522	-1.79749e-05	-2.66828e-05
Arpc3	-0.000166353	-1.71746e-05	-2.61692e-05
Arpc4	-0.000155984	-1.86987e-05	-2.25381e-05
Arpc5	-0.000161546	1.70982e-05	-2.70204e-05
Arpc5l	0.000159208	2.00863e-05	-2.29291e-05
Arpp19	0.000137718	1.84725e-05	-2.43774e-05
Arpp21	#N/A	#N/A	-2.51606e-05
Arrb1	#N/A	#N/A	2.25359e-05
Arrb2	-0.000154067	-1.79602e-05	-2.31764e-05
Arrdc1	0.000151526	1.71533e-05	2.38663e-05
Arrdc2	#N/A	#N/A	2.43108e-05
Arrdc3	#N/A	3.16624e-05	2.27125e-05
Arrdc4	#N/A	2.24027e-05	2.59169e-05
Arsa	#N/A	#N/A	2.29997e-05
Arsb	#N/A	#N/A	-3.00225e-05
Arsg	#N/A	#N/A	-2.64098e-05
Arsk	#N/A	#N/A	2.68878e-05
Art2b	#N/A	#N/A	-3.72794e-05
Arv1	#N/A	#N/A	-2.51574e-05
Arvcf	#N/A	#N/A	#N/A
Arxes2	#N/A	#N/A	2.61672e-05
As3mt	#N/A	#N/A	-2.2696e-05
Asah1	#N/A	#N/A	3.00827e-05
Asap1	0.000224798	1.70519e-05	3.56179e-05
Asap2	#N/A	#N/A	-2.64398e-05
Asb1	#N/A	#N/A	-2.64322e-05
Asb13	#N/A	#N/A	-2.94384e-05
Asb18	#N/A	#N/A	-2.24591e-05
Asb2	#N/A	#N/A	-2.66622e-05
Asb3	#N/A	#N/A	-2.34312e-05
Asb5	#N/A	#N/A	#N/A
Asb6	#N/A	#N/A	-2.49455e-05
Asb7	#N/A	#N/A	2.49967e-05
Asb8	#N/A	#N/A	2.23613e-05
Ascc1	#N/A	-1.87421e-05	2.38042e-05
Ascc2	#N/A	#N/A	-2.59319e-05
Ascc3	0.000142328	2.26929e-05	-2.89769e-05
Asf1a	0.322682	2.88322e-05	2.70503e-05
Asf1b	#N/A	#N/A	-2.28019e-05
Asgr1	#N/A	#N/A	#N/A
Asgr2	#N/A	#N/A	#N/A
Ash1l	0.000155767	1.79103e-05	2.34974e-05
Ash2l	#N/A	#N/A	2.60928e-05
Asl	#N/A	2.23964e-05	-2.7378e-05
Asna1	0.000141166	-1.70489e-05	2.35436e-05
Asns	#N/A	#N/A	2.4115e-05
Asnsd1	0.000166195	2.09189e-05	-2.28756e-05
Asph	#N/A	#N/A	-3.70192e-05
Aspm	#N/A	#N/A	-2.52421e-05
Aspscr1	0.000160259	1.71489e-05	2.52484e-05
Asrgl1	-0.000143415	2.47257e-05	-3.46887e-05
Ass1	-0.000197282	-2.78928e-05	2.56954e-05
Aste1	#N/A	#N/A	2.33125e-05
Asxl1	#N/A	#N/A	2.2159e-05
Asxl2	0.000209795	1.9494e-05	2.90764e-05
Atad1	-0.000158272	-1.71816e-05	-2.4888e-05
Atad2	0.000161308	2.15407e-05	-2.42691e-05
Atad2b	0.000154377	-1.68842e-05	2.54981e-05
Atad3a	#N/A	#N/A	3.33343e-05
Atad5	#N/A	#N/A	2.25235e-05
Atat1	#N/A	#N/A	-2.65131e-05
Ate1	#N/A	#N/A	2.26163e-05
Atf1	0.000198399	1.67067e-05	3.20846e-05
Atf2	0.000154579	2.21946e-05	-2.60944e-05
Atf3	-2.44099	-3.7827	2.51243e-05
Atf4	0.000150362	1.73041e-05	2.34768e-05
Atf5	#N/A	#N/A	-2.42382e-05
Atf6	#N/A	#N/A	2.38211e-05
Atf6b	#N/A	#N/A	2.83008e-05
Atf7	#N/A	#N/A	3.24348e-05
Atf7ip	0.000189882	1.94864e-05	2.6327e-05
Atg10	#N/A	#N/A	2.34239e-05
Atg101	0.000173421	2.13112e-05	-2.23335e-05
Atg12	0.000188981	1.84287e-05	2.77058e-05
Atg13	#N/A	#N/A	3.47588e-05
Atg14	#N/A	#N/A	2.28462e-05
Atg16l1	#N/A	#N/A	2.66274e-05
Atg16l2	#N/A	#N/A	-2.42682e-05
Atg2a	0.000160823	2.38204e-05	-2.69186e-05
Atg2b	#N/A	#N/A	2.62156e-05
Atg3	-0.000198945	-1.93818e-05	-2.77324e-05
Atg4a	#N/A	#N/A	2.51473e-05
Atg4b	#N/A	#N/A	3.5817e-05
Atg4d	#N/A	2.81128e-05	-3.98568e-05
Atg5	-0.000164086	-2.58528e-05	2.86342e-05
Atg7	#N/A	#N/A	2.8775e-05
Atg9a	#N/A	#N/A	2.96726e-05
Atic	#N/A	1.68628e-05	-2.70608e-05
Atl1	#N/A	#N/A	#N/A
Atl2	#N/A	2.05169e-05	2.51417e-05
Atl3	#N/A	#N/A	-3.42031e-05
Atm	#N/A	#N/A	2.65928e-05
Atmin	#N/A	#N/A	2.74682e-05
Atn1	#N/A	#N/A	3.64506e-05
Atoh8	#N/A	#N/A	2.76915e-05
Atox1	-0.000157103	-1.72187e-05	-2.46507e-05
Atp10a	#N/A	#N/A	-2.43165e-05
Atp11a	#N/A	#N/A	-2.45955e-05
Atp11c	#N/A	#N/A	2.57035e-05
Atp13a1	#N/A	#N/A	-2.74297e-05
Atp13a2	#N/A	#N/A	2.50599e-05
Atp13a3	-0.000138431	-1.77782e-05	2.33402e-05
Atp1a1	-0.000148658	-1.97079e-05	2.40936e-05
Atp1b1	#N/A	#N/A	-4.9596e-05
Atp1b3	0.233126	0.0569925	2.30345e-05
Atp23	#N/A	#N/A	-2.51712e-05
Atp2a2	#N/A	-2.76888e-05	3.02158e-05
Atp2a3	-0.114605	-2.38377e-05	-2.98781e-05
Atp2b1	-0.825362	-0.159038	-2.55448e-05
Atp2b4	-0.156128	-0.0275597	-2.2452e-05
Atp2c1	0.000147585	-2.14994e-05	3.10395e-05
Atp5a1	-0.0001387	-1.71917e-05	2.25265e-05
Atp5b	0.000150215	2.01014e-05	-2.432e-05
Atp5c1	0.000160374	1.87359e-05	2.31264e-05
Atp5d	-0.000157452	1.71841e-05	-2.64679e-05
Atp5e	-0.000163208	1.73369e-05	-2.76796e-05
Atp5f1	-0.00019481	-1.75449e-05	-2.9999e-05
Atp5g1	-0.00018582	-1.83986e-05	-2.72868e-05
Atp5g2	-0.000137416	1.97612e-05	-2.65642e-05
Atp5g3	-0.000183445	1.93198e-05	-3.46701e-05
Atp5h	0.000151295	2.28342e-05	-2.7429e-05
Atp5j	-0.000165767	1.70925e-05	-2.77171e-05
Atp5j2	-0.000182915	-1.81039e-05	-2.72976e-05
Atp5k	-0.000165843	1.70263e-05	-2.76225e-05
Atp5l	-0.000152865	1.84157e-05	-2.75387e-05
Atp5o.1	-0.000136727	-1.85115e-05	2.46059e-05
Atp5s	#N/A	#N/A	-2.22181e-05
Atp6ap1	0.000144469	1.73918e-05	2.24429e-05
Atp6ap2	0.000157094	1.98826e-05	-2.30019e-05
Atp6v0a1	#N/A	#N/A	#N/A
Atp6v0a2	#N/A	#N/A	-2.46583e-05
Atp6v0b	-0.000170118	-1.80874e-05	-2.5411e-05
Atp6v0c	#N/A	#N/A	-2.24819e-05
Atp6v0d1	0.000140159	-1.70106e-05	2.3323e-05
Atp6v0e	-0.000175119	-2.19407e-05	2.27702e-05
Atp6v0e2	#N/A	#N/A	3.4394e-05
Atp6v1a	#N/A	#N/A	-3.11304e-05
Atp6v1b2	0.00023656	2.54785e-05	2.50851e-05
Atp6v1c1	-0.000136936	1.83199e-05	-2.45406e-05
Atp6v1d	0.000211299	2.13887e-05	2.66907e-05
Atp6v1e1	-0.000150211	-1.69248e-05	-2.39787e-05
Atp6v1f	-0.000139974	-1.76546e-05	2.29225e-05
Atp6v1g1	-0.000150599	-1.91665e-05	2.31298e-05
Atp6v1g2	#N/A	#N/A	3.30608e-05
Atp6v1h	0.000151104	-1.84407e-05	2.72583e-05
Atp7a	#N/A	#N/A	-3.06935e-05
Atp8a1	#N/A	-1.77936e-05	2.27648e-05
Atp8a2	#N/A	#N/A	2.26891e-05
Atp8b2	#N/A	#N/A	2.72264e-05
Atp8b4	0.000240987	2.08702e-05	3.11971e-05
Atp9a	#N/A	#N/A	-2.33001e-05
Atp9b	#N/A	#N/A	-2.30468e-05
Atpaf1	#N/A	#N/A	-2.82127e-05
Atpaf2	-0.000147296	2.46885e-05	-3.55739e-05
Atpif1	-0.00019253	-1.90066e-05	-2.73679e-05
Atr	#N/A	#N/A	-2.54224e-05
Atraid	-0.00015905	-1.78366e-05	-2.40919e-05
Atrip	#N/A	#N/A	3.42993e-05
Atrn	#N/A	#N/A	-2.77204e-05
Atrnl1	#N/A	#N/A	-2.57488e-05
Atrx	0.000156252	-1.69234e-05	2.58677e-05
Atxn1	-0.000187191	-3.00689e-05	2.91932e-05
Atxn10	0.000137981	-1.68143e-05	2.26958e-05
Atxn1l	#N/A	#N/A	-2.72726e-05
Atxn2	#N/A	#N/A	2.54547e-05
Atxn2l	0.000197109	2.55672e-05	-2.35737e-05
Atxn3	#N/A	#N/A	-2.67756e-05
Atxn7	0.000136336	1.80432e-05	-2.40521e-05
Atxn7l1	#N/A	#N/A	-3.12079e-05
Atxn7l2	#N/A	#N/A	-2.64402e-05
Atxn7l3	#N/A	#N/A	2.95539e-05
Atxn7l3b	0.000169234	1.85154e-05	2.46947e-05
AU019823	#N/A	#N/A	2.52705e-05
AU020206	-0.000144645	1.74569e-05	-2.4701e-05
AU022252	#N/A	#N/A	2.53924e-05
AU040320	#N/A	#N/A	2.8282e-05
AU041133	#N/A	#N/A	3.28701e-05
Auh	-0.000167899	-1.74683e-05	-2.59685e-05
Aup1	-0.000148799	-2.02523e-05	2.47358e-05
Aurka	#N/A	#N/A	-3.92922e-05
Aurkaip1	-0.000199652	-2.20908e-05	-2.4418e-05
Aurkb	#N/A	#N/A	#N/A
Auts2	#N/A	#N/A	-2.67349e-05
AV099323	#N/A	#N/A	2.43767e-05
Aven	#N/A	#N/A	2.57262e-05
Avil	#N/A	#N/A	-2.36957e-05
Avl9	0.000148541	-1.75588e-05	2.55145e-05
Avpr2	#N/A	#N/A	#N/A
AW011738	#N/A	#N/A	2.79804e-05
AW146154	#N/A	#N/A	2.75899e-05
AW209491	#N/A	#N/A	2.50452e-05
AW549877	#N/A	#N/A	-2.25017e-05
AW554918	#N/A	#N/A	2.47375e-05
Axin1	#N/A	#N/A	2.35613e-05
Axin2	#N/A	#N/A	2.34726e-05
Axl	#N/A	#N/A	2.39882e-05
AY036118	0.000154771	1.74845e-05	2.39158e-05
Azgp1	#N/A	#N/A	#N/A
Azi2	0.000155667	2.3782e-05	-2.77654e-05
Azin1	-0.000138112	-1.70915e-05	2.24906e-05
B130006D01Rik	#N/A	#N/A	-2.65587e-05
B230118H07Rik	#N/A	#N/A	-3.12229e-05
B230208H11Rik	#N/A	#N/A	-2.54128e-05
B230217O12Rik	#N/A	#N/A	#N/A
B230219D22Rik	0.000143405	-1.79556e-05	2.51889e-05
B230307C23Rik	0.000164705	2.08916e-05	-2.30524e-05
B230312C02Rik	#N/A	#N/A	2.42788e-05
B230317F23Rik	#N/A	#N/A	2.86495e-05
B230322F03Rik	#N/A	#N/A	2.89281e-05
B230354K17Rik	#N/A	#N/A	2.48958e-05
B230359F08Rik	#N/A	#N/A	#N/A
B230369F24Rik	#N/A	#N/A	-2.78958e-05
B2m	-0.000147164	1.72727e-05	-2.48661e-05
B3galnt2	#N/A	#N/A	-2.25341e-05
B3galt4	#N/A	#N/A	2.21948e-05
B3galt6	#N/A	#N/A	-2.43278e-05
B3gat3	-0.000179216	-2.11355e-05	-2.29093e-05
B3glct	#N/A	#N/A	-2.79694e-05
B3gnt2	#N/A	#N/A	2.22565e-05
B3gnt5	#N/A	#N/A	-3.02318e-05
B3gnt9	#N/A	#N/A	-2.46874e-05
B3gntl1	#N/A	#N/A	-2.23082e-05
B430010I23Rik	#N/A	#N/A	-3.06274e-05
B4galnt1	0.000173541	2.52245e-05	-2.64164e-05
B4galnt4	#N/A	#N/A	2.77828e-05
B4galt1	0.00019313	2.24328e-05	2.32602e-05
B4galt3	#N/A	#N/A	2.2534e-05
B4galt4	#N/A	#N/A	-2.38459e-05
B4galt5	#N/A	#N/A	-2.22394e-05
B4galt6	#N/A	#N/A	-2.42146e-05
B4galt7	#N/A	#N/A	-2.8871e-05
B4gat1	#N/A	#N/A	-2.89276e-05
B630019A10Rik	#N/A	#N/A	2.73885e-05
B630019K06Rik	#N/A	#N/A	-2.2881e-05
B930036N10Rik	-0.000171394	-2.22622e-05	2.3606e-05
B930094E09Rik	#N/A	#N/A	#N/A
B9d1	#N/A	#N/A	-2.37225e-05
B9d2	-0.000171343	-1.76606e-05	-2.62126e-05
Babam1	0.000159696	-2.08652e-05	3.25958e-05
Babam2	-0.000153997	-1.93632e-05	2.28516e-05
Bace1	#N/A	#N/A	2.30405e-05
Bace2	#N/A	#N/A	2.47922e-05
Bach1	#N/A	#N/A	4.16784e-05
Bach2	#N/A	#N/A	3.04607e-05
Bad	-0.337922	-2.52364e-05	-3.06514e-05
Bag1	-0.000153451	-2.2688e-05	2.68707e-05
Bag2	#N/A	#N/A	-2.66308e-05
Bag3	#N/A	#N/A	-2.65747e-05
Bag4	0.00018787	-2.01078e-05	3.69544e-05
Bag5	#N/A	#N/A	2.9315e-05
Bag6	-0.000147743	1.80012e-05	-2.60167e-05
Bahd1	#N/A	#N/A	3.03918e-05
Baiap2	#N/A	#N/A	3.22054e-05
Bak1	#N/A	#N/A	-2.27694e-05
Bambi	-0.000140896	1.80505e-05	-2.4879e-05
Banf1	-0.000180841	1.99648e-05	-3.53189e-05
Banp	#N/A	#N/A	2.74709e-05
Bap1	#N/A	#N/A	-3.97773e-05
Bard1	#N/A	#N/A	-2.24126e-05
Basp1	#N/A	#N/A	2.73717e-05
Batf	-0.000165337	-1.76251e-05	-2.53446e-05
Batf3	#N/A	#N/A	-2.58016e-05
Bax	-0.00018889	-2.5034e-05	2.40864e-05
Baz1a	-0.000168135	1.68274e-05	-2.76772e-05
Baz1b	#N/A	1.86446e-05	-3.90188e-05
Baz2a	0.000183546	2.08477e-05	2.37867e-05
Baz2b	#N/A	2.91165e-05	2.45568e-05
Bbc3	-0.000155256	2.28948e-05	-3.4772e-05
Bbip1	0.000182567	2.00794e-05	2.45651e-05
Bbof1	#N/A	#N/A	2.64851e-05
Bbs12	#N/A	#N/A	#N/A
Bbs2	#N/A	#N/A	#N/A
Bbs4	#N/A	#N/A	-3.37547e-05
Bbs9	#N/A	#N/A	-3.18825e-05
Bbx	0.000201222	-1.77873e-05	3.50132e-05
BC002059	#N/A	#N/A	2.81542e-05
BC003331	#N/A	#N/A	2.52493e-05
BC003965	-0.000158966	1.73904e-05	-2.70433e-05
BC004004	-0.330728	-0.555677	2.3498e-05
BC005537	0.00018979	1.85281e-05	2.76751e-05
BC005561	0.000225384	2.23643e-05	2.72279e-05
BC005624	-0.000168694	1.68855e-05	-2.7865e-05
BC017158	#N/A	#N/A	-2.27637e-05
BC017643	#N/A	2.27502e-05	-2.98263e-05
BC018473	#N/A	#N/A	-2.25455e-05
BC022687	#N/A	#N/A	2.24453e-05
BC023719	-0.000148099	-1.84943e-05	2.26954e-05
BC024063	#N/A	#N/A	2.35449e-05
BC024978	#N/A	#N/A	-2.48092e-05
BC025920	#N/A	#N/A	-3.30285e-05
BC028528	#N/A	#N/A	-2.4684e-05
BC029722	-0.000179168	-2.5723e-05	2.60923e-05
BC031181	-0.000175852	-2.33949e-05	2.41783e-05
BC035044	#N/A	#N/A	-3.20504e-05
BC037034	#N/A	#N/A	-2.83006e-05
BC043934	#N/A	#N/A	2.33632e-05
BC048403	#N/A	#N/A	2.36909e-05
BC049715	#N/A	#N/A	-2.53703e-05
BC051077	#N/A	#N/A	-2.59696e-05
BC051226	#N/A	#N/A	-2.25552e-05
BC051537	#N/A	#N/A	-2.23981e-05
BC052040	#N/A	#N/A	-2.89542e-05
BC055324	#N/A	#N/A	#N/A
Bc1	-0.000140643	-1.81051e-05	2.33956e-05
BC147527	#N/A	#N/A	2.83371e-05
Bcam	#N/A	#N/A	-2.46532e-05
Bcap29	-0.000175546	-2.19945e-05	2.27706e-05
Bcap31	-0.204531	1.83658e-05	-4.34419e-05
Bcas2	-0.000157777	-1.89579e-05	-2.24854e-05
Bcas3	#N/A	#N/A	2.3009e-05
Bcat2	#N/A	1.73619e-05	-2.23853e-05
Bccip	-0.000164037	-1.81431e-05	-2.44275e-05
Bcdin3d	#N/A	#N/A	-2.57175e-05
Bckdha	#N/A	#N/A	-2.74603e-05
Bckdhb	#N/A	#N/A	-2.43529e-05
Bckdk	#N/A	-1.80986e-05	-2.77841e-05
Bcl10	0.000192591	1.86587e-05	2.7887e-05
Bcl11a	#N/A	#N/A	#N/A
Bcl11b	0.00016357	-2.68194e-05	4.29138e-05
Bcl2	0.000177551	2.0748e-05	2.31203e-05
Bcl2a1c	#N/A	#N/A	2.401e-05
Bcl2a1d	#N/A	#N/A	-3.61277e-05
Bcl2l1	#N/A	#N/A	2.22109e-05
Bcl2l11	0.000224688	2.83217e-05	-2.29082e-05
Bcl2l12	#N/A	-1.90054e-05	2.25863e-05
Bcl2l13	#N/A	#N/A	2.23518e-05
Bcl2l2	#N/A	#N/A	-2.22367e-05
Bcl3	#N/A	#N/A	2.23042e-05
Bcl6	#N/A	#N/A	-3.21207e-05
Bcl7a	#N/A	#N/A	-3.15889e-05
Bcl7b	0.000187572	-1.96325e-05	3.60237e-05
Bcl7c	-0.000236464	-2.13256e-05	-2.99579e-05
Bcl9	#N/A	#N/A	2.33594e-05
Bcl9l	#N/A	2.89467e-05	3.10227e-05
Bclaf1	0.000145805	-1.84072e-05	2.62547e-05
Bclaf3	#N/A	#N/A	-3.75338e-05
Bcor	0.000152291	1.87165e-05	-2.23359e-05
Bcorl1	#N/A	#N/A	2.22333e-05
Bcr	#N/A	#N/A	-2.63709e-05
Bcs1l	#N/A	#N/A	-2.37162e-05
Bdh1	#N/A	#N/A	3.91865e-05
Bdp1	0.000157628	2.12248e-05	-2.44716e-05
Becn1	-0.000153038	1.73452e-05	-2.59671e-05
Bend3	#N/A	#N/A	-2.90712e-05
Bend5	#N/A	#N/A	2.38393e-05
Bend6	#N/A	#N/A	2.33632e-05
Bet1	-0.246865	-2.34478e-05	-3.36279e-05
Bet1l	0.000146489	-2.02485e-05	2.90165e-05
Bex2	#N/A	#N/A	2.24247e-05
Bex3	0.000137194	2.10716e-05	-2.79134e-05
Bfar	#N/A	1.93938e-05	-3.71174e-05
Bgn	#N/A	#N/A	#N/A
Bhlhb9	#N/A	#N/A	4.83321e-05
Bhlhe41	#N/A	#N/A	-2.23447e-05
Bhmt	#N/A	#N/A	-2.23161e-05
Bicd1	#N/A	#N/A	-4.13782e-05
Bicd2	#N/A	#N/A	2.32925e-05
Bicdl1	#N/A	#N/A	-2.72542e-05
Bicdl2	#N/A	#N/A	#N/A
Bicra	#N/A	#N/A	-2.51487e-05
Bicral	#N/A	#N/A	2.77473e-05
Bid	#N/A	#N/A	-2.54724e-05
Bik	#N/A	-2.52634	2.91014e-05
Bin1	-0.000177912	2.04736e-05	-3.56325e-05
Bin2	0.000167348	2.49818e-05	-2.71302e-05
Bin3	-0.000168086	2.30533e-05	-3.79064e-05
Birc2	0.000180032	1.83897e-05	2.64497e-05
Birc3	-0.000200847	-1.98958e-05	-2.72743e-05
Birc5	#N/A	#N/A	-6.13721e-05
Birc6	-0.000141543	-2.44434e-05	3.13853e-05
Bivm	#N/A	#N/A	-2.57025e-05
Blcap	#N/A	#N/A	2.45062e-05
Blm	#N/A	#N/A	-2.57606e-05
Blmh	0.000142028	2.21562e-05	-2.83513e-05
Blnk	#N/A	#N/A	#N/A
Bloc1s1	-0.00017715	1.8087e-05	-3.1344e-05
Bloc1s2	0.000144388	1.68784e-05	2.31126e-05
Bloc1s3	#N/A	#N/A	-2.86437e-05
Bloc1s4	0.000152168	1.87136e-05	-2.23504e-05
Bloc1s5	#N/A	#N/A	2.3134e-05
Bloc1s6	#N/A	-2.05757e-05	-2.33526e-05
Bloc1s6os	#N/A	#N/A	-2.24413e-05
Blvra	-0.000191532	1.97283e-05	-3.69639e-05
Blvrb	#N/A	#N/A	3.14058e-05
Blzf1	#N/A	#N/A	2.36415e-05
Bmi1	#N/A	#N/A	2.23369e-05
Bmp2k	#N/A	#N/A	-2.3637e-05
Bmp7	#N/A	#N/A	3.20376e-05
Bmpr1a	#N/A	#N/A	2.78985e-05
Bmpr2	#N/A	#N/A	2.24644e-05
Bms1	#N/A	-2.02651e-05	2.96953e-05
Bmt2	-0.00015538	1.90199e-05	-2.89102e-05
Bmyc	-0.0002284	-0.30361	3.07628e-05
Bnip1	#N/A	#N/A	-2.81917e-05
Bnip2	0.000153265	2.35185e-05	-2.78881e-05
Bnip3	#N/A	#N/A	2.3134e-05
Bnip3l	-0.000156243	1.73165e-05	-2.64672e-05
Bod1	#N/A	#N/A	2.50681e-05
Bod1l	0.000172053	-1.91404e-05	3.22151e-05
Bola1	0.00017327	2.4392e-05	-2.55844e-05
Bola2	0.000175839	1.69011e-05	2.81091e-05
Bola3	-0.00018283	-1.86858e-05	-2.64352e-05
Boll	#N/A	#N/A	-2.7239e-05
Bop1	#N/A	#N/A	-2.54346e-05
Bora	#N/A	#N/A	-2.34148e-05
Borcs5	#N/A	#N/A	2.61996e-05
Borcs6	#N/A	#N/A	-2.52729e-05
Borcs7	#N/A	#N/A	-2.96713e-05
Borcs8	0.000150463	1.81918e-05	2.2346e-05
Bpgm	#N/A	#N/A	-2.75813e-05
Bphl	#N/A	#N/A	2.27722e-05
Bpnt1	#N/A	#N/A	2.67565e-05
Bptf	0.000172717	2.01334e-05	2.31775e-05
Braf	-0.000148656	1.96659e-05	-2.85984e-05
Brap	-0.000137801	-1.79212e-05	2.36355e-05
Brat1	#N/A	#N/A	2.29256e-05
Brca1	#N/A	#N/A	-2.23161e-05
Brca2	#N/A	#N/A	-2.953e-05
Brcc3	0.000181348	1.88182e-05	2.60366e-05
Brd1	#N/A	2.42798e-05	-3.01199e-05
Brd2	0.000174162	-1.80493e-05	3.07509e-05
Brd3	#N/A	1.78727e-05	-2.26937e-05
Brd4	0.000157666	2.42214e-05	-2.79198e-05
Brd7	0.000185486	1.71573e-05	2.92086e-05
Brd8	0.000163333	-1.85758e-05	2.96802e-05
Brd9	0.000149707	2.04952e-05	-2.48806e-05
Brf1	#N/A	#N/A	2.68809e-05
Brf2	#N/A	#N/A	-2.71118e-05
Bri3	-0.000164297	1.8341e-05	-2.94781e-05
Bri3bp	#N/A	-3.4804e-05	-2.50245e-05
Brip1	#N/A	#N/A	#N/A
Brip1os	#N/A	#N/A	2.38622e-05
Brix1	-0.00014533	2.00435e-05	-2.84953e-05
Brk1	-0.000139464	-1.94874e-05	2.53946e-05
Brms1	0.000139014	-1.94668e-05	2.64727e-05
Brms1l	#N/A	#N/A	2.93553e-05
Brox	#N/A	#N/A	-2.25804e-05
Brpf1	#N/A	#N/A	-2.28629e-05
Brpf3	#N/A	#N/A	3.16166e-05
Brwd1	#N/A	#N/A	2.81623e-05
Brwd3	#N/A	#N/A	4.23788e-05
Bscl2	-0.000201837	-2.05298e-05	-2.65621e-05
Bsdc1	#N/A	#N/A	-2.76826e-05
Bsg	-0.000212065	-2.24393e-05	-2.55333e-05
Bspry	#N/A	#N/A	-4.12919e-05
Bst2	0.000170471	1.90138e-05	2.42232e-05
Btaf1	#N/A	#N/A	-2.40399e-05
Btbd1	0.000147568	2.22653e-05	-2.74214e-05
Btbd10	#N/A	#N/A	-2.94347e-05
Btbd11	#N/A	#N/A	-2.75199e-05
Btbd19	#N/A	-0.0852232	3.18379e-05
Btbd2	#N/A	#N/A	-2.41073e-05
Btbd6	#N/A	#N/A	-2.58979e-05
Btbd7	#N/A	1.67483e-05	-2.32999e-05
Btbd9	#N/A	#N/A	3.61215e-05
Btd	#N/A	#N/A	-2.28664e-05
Btf3	0.000145597	1.99607e-05	-2.49159e-05
Btf3l4	0.049555	2.31434e-05	2.96409e-05
Btg1	0.0543711	1.78116e-05	3.25449e-05
Btg2	-0.000204544	-0.53643	2.82687e-05
Btg3	#N/A	#N/A	2.49192e-05
Btla	#N/A	#N/A	-2.23271e-05
Btrc	#N/A	#N/A	-2.29019e-05
Bub1	#N/A	#N/A	#N/A
Bub1b	#N/A	#N/A	#N/A
Bub3	-0.000141161	1.9539e-05	-2.69812e-05
Bud13	#N/A	#N/A	3.26292e-05
Bud23	0.000154269	-2.09902e-05	3.16767e-05
Bud31	0.000153817	2.42301e-05	-2.86287e-05
Bvht	#N/A	#N/A	#N/A
Bysl	#N/A	#N/A	-2.37583e-05
Bzw1	-0.000138062	1.8037e-05	-2.43605e-05
Bzw2	0.000206165	2.32691e-05	2.39378e-05
C030006K11Rik	#N/A	#N/A	-2.62438e-05
C030034I22Rik	#N/A	#N/A	2.4572e-05
C030034L19Rik	#N/A	#N/A	2.88609e-05
C030037D09Rik	#N/A	#N/A	#N/A
C130026I21Rik	#N/A	#N/A	2.89365e-05
C1d	-0.00017399	1.76748e-05	-3.00832e-05
C1galt1	#N/A	#N/A	2.26436e-05
C1galt1c1	#N/A	#N/A	-2.33392e-05
C1qa	#N/A	#N/A	3.06753e-05
C1qb	#N/A	#N/A	-2.35843e-05
C1qbp	0.000171461	1.90098e-05	2.43689e-05
C1qc	#N/A	#N/A	3.2642e-05
C1qtnf12	#N/A	#N/A	-2.91947e-05
C1qtnf4	#N/A	#N/A	2.92438e-05
C1qtnf6	#N/A	#N/A	-3.20011e-05
C2	#N/A	#N/A	-2.22348e-05
C230024C17Rik	#N/A	#N/A	-3.72555e-05
C230037L18Rik	#N/A	#N/A	2.72973e-05
C2cd2	#N/A	#N/A	2.76267e-05
C2cd2l	#N/A	#N/A	2.55158e-05
C2cd3	#N/A	#N/A	-2.84113e-05
C2cd5	#N/A	#N/A	-3.27841e-05
C3	#N/A	#N/A	#N/A
C330007P06Rik	#N/A	1.87926e-05	-2.45113e-05
C330011M18Rik	#N/A	#N/A	-3.14766e-05
C330018D20Rik	#N/A	#N/A	-2.28211e-05
C330027C09Rik	#N/A	#N/A	-2.5404e-05
C3ar1	#N/A	#N/A	-2.23161e-05
C430042M11Rik	#N/A	#N/A	2.4134e-05
C4b	#N/A	#N/A	#N/A
C4bp	#N/A	#N/A	#N/A
C5ar1	#N/A	#N/A	-2.36957e-05
C730034F03Rik	#N/A	#N/A	-3.25296e-05
C87436	0.000166179	-1.95416e-05	3.17674e-05
C8g	#N/A	#N/A	-2.37763e-05
C920006O11Rik	#N/A	#N/A	2.41323e-05
C920021L13Rik	#N/A	#N/A	-2.46738e-05
CAAA01118383.1	#N/A	#N/A	2.34121e-05
CAAA01147332.1	-4.01303	-0.54403	-3.32883e-05
Caap1	#N/A	2.11793e-05	-3.72649e-05
Cab39	0.000196134	1.7905e-05	2.95955e-05
Cab39l	0.000145835	1.74026e-05	2.2641e-05
Cabin1	0.000137153	-1.73601e-05	2.32918e-05
Cables1	#N/A	#N/A	2.45968e-05
Cables2	#N/A	#N/A	-2.61731e-05
Cabp4	#N/A	#N/A	-2.43534e-05
Cacfd1	0.000144184	-2.10192e-05	2.96468e-05
Cacna1a	#N/A	#N/A	2.21652e-05
Cacna2d4	#N/A	#N/A	2.77955e-05
Cacnb1	#N/A	#N/A	2.93644e-05
Cactin	#N/A	#N/A	-2.41443e-05
Cacul1	#N/A	1.82123e-05	2.90578e-05
Cacybp	0.000174536	2.0111e-05	2.34476e-05
Cad	#N/A	#N/A	2.95015e-05
Cadm1	#N/A	#N/A	-2.23447e-05
Cadps2	#N/A	#N/A	-2.2696e-05
Cage1	#N/A	#N/A	2.45164e-05
Calca	#N/A	#N/A	2.51175e-05
Calcoco1	#N/A	#N/A	-3.2798e-05
Calcrl	#N/A	#N/A	-2.81131e-05
Cald1	#N/A	#N/A	-2.23161e-05
Calhm2	#N/A	#N/A	3.10178e-05
Calm1	-0.000199155	-1.83413e-05	-2.93365e-05
Calm2	0.00015468	2.08836e-05	-2.4537e-05
Calm3	-0.000215603	-2.56576e-05	-2.27032e-05
Calr	-0.000192718	-0.159168	2.73054e-05
Calu	#N/A	#N/A	-2.26019e-05
Camk1	#N/A	#N/A	-2.71296e-05
Camk1d	#N/A	#N/A	2.43339e-05
Camk2b	#N/A	#N/A	-2.22376e-05
Camk2d	0.00015999	1.72016e-05	2.51287e-05
Camk2g	-0.000182365	1.74918e-05	-3.12048e-05
Camk2n2	#N/A	#N/A	#N/A
Camk4	-0.000179177	-3.11762e-05	3.16221e-05
Camkk1	#N/A	#N/A	2.59669e-05
Camkk2	#N/A	#N/A	-2.80945e-05
Camkmt	#N/A	#N/A	-2.2699e-05
Caml	#N/A	#N/A	-2.50191e-05
Camsap1	#N/A	#N/A	2.77532e-05
Camsap2	#N/A	#N/A	2.62113e-05
Camta1	0.000138186	-3.09069e-05	4.17795e-05
Camta2	#N/A	#N/A	-2.61865e-05
Cand1	#N/A	#N/A	2.48284e-05
Cand2	#N/A	#N/A	2.23794e-05
Cant1	#N/A	#N/A	2.76661e-05
Canx	-0.627767	-2.11735e-05	-3.59236e-05
Cap1	0.000142361	1.93472e-05	-2.46989e-05
Cap2	#N/A	#N/A	2.39576e-05
Capn1	#N/A	1.85553e-05	-2.22209e-05
Capn10	#N/A	#N/A	-2.22069e-05
Capn15	#N/A	#N/A	-2.76836e-05
Capn2	#N/A	-2.4735e-05	-2.88598e-05
Capn3	#N/A	#N/A	-3.38477e-05
Capn7	#N/A	#N/A	4.67361e-05
Capns1	-0.194336	-2.01738e-05	-3.00176e-05
Caprin1	-0.0001582	1.74402e-05	-2.69899e-05
Caprin2	#N/A	#N/A	2.32884e-05
Capza1	-0.000145906	1.90618e-05	-2.72072e-05
Capza2	-0.000139767	-1.97013e-05	2.56177e-05
Capzb	-0.000156373	2.20625e-05	-3.37491e-05
Car12	#N/A	#N/A	2.79913e-05
Car2	#N/A	#N/A	-2.88692e-05
Car3	#N/A	#N/A	#N/A
Car4	#N/A	#N/A	-2.24632e-05
Car5b	#N/A	#N/A	-2.84049e-05
Car7	#N/A	#N/A	-2.66014e-05
Car9	#N/A	#N/A	-2.39179e-05
Card10	#N/A	#N/A	2.42308e-05
Card11	#N/A	#N/A	-2.27824e-05
Card19	-0.294949	-2.83831e-05	-2.54958e-05
Card6	#N/A	#N/A	-2.37005e-05
Carf	#N/A	#N/A	2.61795e-05
Carhsp1	0.000147689	2.16421e-05	-2.66318e-05
Carm1	#N/A	#N/A	-2.36957e-05
Carmil2	#N/A	#N/A	2.69476e-05
Carnmt1	-0.000150571	-2.33714e-05	2.82094e-05
Carns1	#N/A	#N/A	3.03044e-05
Cars	#N/A	#N/A	3.5152e-05
Cars2	#N/A	1.94075e-05	2.76451e-05
Casc3	#N/A	2.18324e-05	-2.22539e-05
Casc4	#N/A	#N/A	3.22231e-05
Casd1	#N/A	#N/A	-2.7788e-05
Cask	#N/A	#N/A	-2.25922e-05
Caskin2	#N/A	#N/A	#N/A
Casp1	#N/A	#N/A	-3.46416e-05
Casp2	#N/A	-1.87518e-05	2.56398e-05
Casp3	#N/A	#N/A	2.22381e-05
Casp4	#N/A	#N/A	2.31483e-05
Casp6	#N/A	#N/A	2.67728e-05
Casp7	#N/A	#N/A	-2.2462e-05
Casp8	0.000156433	1.86415e-05	2.26723e-05
Casp8ap2	0.000162929	1.84227e-05	2.38942e-05
Casp9	#N/A	#N/A	2.37396e-05
Cass4	#N/A	#N/A	2.46243e-05
Cast	0.000139632	-1.76968e-05	2.41727e-05
Casz1	#N/A	#N/A	-2.23161e-05
Cat	#N/A	2.4436e-05	-4.06653e-05
Catsper2	#N/A	#N/A	-2.36316e-05
Cav1	#N/A	#N/A	-3.16481e-05
Cav2	#N/A	#N/A	-2.23447e-05
Cavin1	#N/A	#N/A	-2.43652e-05
Cavin2	#N/A	#N/A	-2.98412e-05
Cavin3	#N/A	#N/A	2.33632e-05
Cbarp	#N/A	#N/A	2.25947e-05
Cbfa2t2	#N/A	#N/A	-2.69448e-05
Cbfa2t3	#N/A	#N/A	-3.26354e-05
Cbfb	0.00015254	1.78182e-05	2.31296e-05
Cbl	0.000164393	-2.25718e-05	3.62992e-05
Cblb	0.000214945	2.63561e-05	-2.22846e-05
Cbll1	#N/A	#N/A	2.75128e-05
Cbr1	#N/A	#N/A	-2.27015e-05
Cbr2	#N/A	#N/A	#N/A
Cbr3	#N/A	#N/A	-2.23161e-05
Cbr4	#N/A	#N/A	-2.50043e-05
Cbwd1	#N/A	2.19306e-05	-2.77312e-05
Cbx1	0.00014113	-1.92728e-05	2.66078e-05
Cbx3	-0.000137193	-1.94006e-05	2.57e-05
Cbx4	-0.000140101	1.82051e-05	-2.49505e-05
Cbx5	#N/A	#N/A	-2.61346e-05
Cbx6	#N/A	#N/A	2.50252e-05
Cbx7	#N/A	-2.44628e-05	5.45711e-05
Cbx8	#N/A	#N/A	2.51021e-05
Cby1	#N/A	#N/A	-2.5453e-05
Cc2d1a	#N/A	#N/A	2.40806e-05
Cc2d1b	#N/A	#N/A	-3.13894e-05
Ccar1	0.000158401	-1.77354e-05	2.74817e-05
Ccar2	#N/A	#N/A	2.38034e-05
Ccdc102a	#N/A	#N/A	-2.44592e-05
Ccdc107	-0.000181163	-2.03523e-05	-2.40494e-05
Ccdc112	#N/A	#N/A	-2.24067e-05
Ccdc115	-0.000199781	-1.67371e-05	-3.22493e-05
Ccdc117	#N/A	-2.01726e-05	2.78252e-05
Ccdc12	-0.000161881	1.82909e-05	-2.89653e-05
Ccdc124	-0.000196964	-2.42913e-05	2.24138e-05
Ccdc125	#N/A	#N/A	-2.73943e-05
Ccdc126	#N/A	#N/A	3.22012e-05
Ccdc127	#N/A	-1.75265e-05	-2.79272e-05
Ccdc130	#N/A	#N/A	3.01618e-05
Ccdc134	#N/A	#N/A	2.85568e-05
Ccdc136	#N/A	#N/A	-3.46492e-05
Ccdc137	#N/A	#N/A	2.52802e-05
Ccdc138	#N/A	#N/A	2.82834e-05
Ccdc141	#N/A	#N/A	2.36316e-05
Ccdc142os	#N/A	#N/A	2.33632e-05
Ccdc146	#N/A	#N/A	2.88942e-05
Ccdc148	#N/A	#N/A	#N/A
Ccdc15	#N/A	#N/A	3.01442e-05
Ccdc152	#N/A	#N/A	2.52252e-05
Ccdc157	#N/A	#N/A	#N/A
Ccdc162	#N/A	#N/A	-2.89719e-05
Ccdc163	#N/A	#N/A	3.17875e-05
Ccdc166	#N/A	#N/A	-2.46667e-05
Ccdc167	#N/A	#N/A	-2.70797e-05
Ccdc17	#N/A	#N/A	-2.53684e-05
Ccdc171	#N/A	#N/A	2.75102e-05
Ccdc173	#N/A	#N/A	2.97215e-05
Ccdc174	0.000144006	-2.11027e-05	2.9728e-05
Ccdc18	#N/A	#N/A	-2.39179e-05
Ccdc180	#N/A	#N/A	#N/A
Ccdc181	#N/A	#N/A	-2.3656e-05
Ccdc184	#N/A	#N/A	3.08507e-05
Ccdc186	#N/A	#N/A	4.71711e-05
Ccdc189	#N/A	#N/A	3.4281e-05
Ccdc191	#N/A	#N/A	2.37552e-05
Ccdc22	#N/A	#N/A	-2.80555e-05
Ccdc25	0.000139109	1.77245e-05	-2.31565e-05
Ccdc28a	0.000159901	2.43126e-05	-2.76331e-05
Ccdc28b	#N/A	#N/A	-2.95018e-05
Ccdc30	#N/A	#N/A	-2.25331e-05
Ccdc32	#N/A	2.13339e-05	-3.74506e-05
Ccdc34	#N/A	#N/A	-2.62943e-05
Ccdc36	#N/A	#N/A	#N/A
Ccdc43	#N/A	-2.20689e-05	3.36541e-05
Ccdc47	#N/A	-2.09709e-05	-2.50246e-05
Ccdc50	-0.300406	-2.62346e-05	-3.17119e-05
Ccdc51	#N/A	#N/A	-2.23082e-05
Ccdc58	#N/A	-1.89228e-05	2.44032e-05
Ccdc59	0.000141607	1.70231e-05	2.24747e-05
Ccdc6	#N/A	#N/A	3.24832e-05
Ccdc61	#N/A	#N/A	-2.31891e-05
Ccdc62	#N/A	#N/A	2.33769e-05
Ccdc63	#N/A	#N/A	2.39741e-05
Ccdc66	#N/A	#N/A	2.4748e-05
Ccdc69	#N/A	#N/A	3.15494e-05
Ccdc71	#N/A	#N/A	-2.51711e-05
Ccdc71l	#N/A	2.57128e-05	-3.12339e-05
Ccdc73	#N/A	#N/A	-2.37187e-05
Ccdc77	#N/A	#N/A	2.38458e-05
Ccdc78	#N/A	#N/A	2.38779e-05
Ccdc82	#N/A	-2.83042e-05	3.21606e-05
Ccdc84	#N/A	#N/A	2.71864e-05
Ccdc85a	#N/A	#N/A	-2.42146e-05
Ccdc85b	0.000175094	-1.81509e-05	3.10895e-05
Ccdc85c	#N/A	#N/A	-2.40868e-05
Ccdc86	#N/A	#N/A	2.89226e-05
Ccdc88a	#N/A	#N/A	2.85147e-05
Ccdc88b	0.000154697	-1.99891e-05	3.02497e-05
Ccdc88c	0.000161743	-1.74549e-05	2.76177e-05
Ccdc9	#N/A	-2.03206e-05	2.90778e-05
Ccdc90b	#N/A	#N/A	-2.35658e-05
Ccdc91	#N/A	#N/A	-3.14993e-05
Ccdc92	#N/A	#N/A	2.46497e-05
Ccdc93	#N/A	#N/A	2.34272e-05
Ccdc94	#N/A	#N/A	2.89926e-05
Ccdc97	#N/A	#N/A	2.52747e-05
Cchcr1	#N/A	#N/A	3.21087e-05
Ccl12	#N/A	#N/A	-3.28322e-05
Ccl2	#N/A	#N/A	-2.23868e-05
Ccl25	#N/A	#N/A	-2.30594e-05
Ccl27a	#N/A	#N/A	-2.4225e-05
Ccl3	#N/A	#N/A	-6.05724e-05
Ccl4	-0.000138694	0.017487	-4.78704e-05
Ccl6	#N/A	#N/A	-2.34348e-05
Ccl7	#N/A	#N/A	2.37525e-05
Ccl8	#N/A	#N/A	-2.23161e-05
Ccl9	#N/A	#N/A	-2.23447e-05
Ccm2	0.00019721	-2.08417e-05	4.02077e-05
Ccna2	#N/A	#N/A	-3.05396e-05
Ccnb1	#N/A	#N/A	-2.76071e-05
Ccnb1ip1	#N/A	#N/A	2.59213e-05
Ccnb2	#N/A	#N/A	-3.55103e-05
Ccnc	0.000144165	-1.82578e-05	2.57487e-05
Ccnd1	#N/A	#N/A	2.2414e-05
Ccnd2	-0.000151861	1.72605e-05	-2.56416e-05
Ccnd3	-0.000144202	1.83977e-05	-2.59526e-05
Ccndbp1	-0.000139767	-1.69266e-05	-2.23091e-05
Ccne1	#N/A	#N/A	-2.53074e-05
Ccne2	#N/A	#N/A	2.53461e-05
Ccng1	0.000139016	1.69294e-05	2.21856e-05
Ccng2	0.0002126	1.89736e-05	3.02733e-05
Ccnh	0.000144438	1.87002e-05	-2.35297e-05
Ccni	0.000152386	1.80208e-05	2.28465e-05
Ccnj	#N/A	#N/A	2.59669e-05
Ccnk	#N/A	#N/A	-2.29603e-05
Ccnl1	0.000147024	-1.67852e-05	2.41413e-05
Ccnl2	-0.000147844	1.87679e-05	-2.71434e-05
Ccnt1	0.000168985	-1.80464e-05	2.98321e-05
Ccnt2	0.000171175	1.85659e-05	2.49098e-05
Ccny	0.000187581	-2.02353e-05	3.71316e-05
Ccnyl1	#N/A	#N/A	-3.06663e-05
Ccp110	#N/A	#N/A	3.03977e-05
Ccpg1	#N/A	-1.9551e-05	3.62717e-05
Ccpg1os	#N/A	#N/A	-2.69517e-05
Ccr1	#N/A	#N/A	#N/A
Ccr10	#N/A	#N/A	2.73027e-05
Ccr4	#N/A	#N/A	-2.26545e-05
Ccr5	#N/A	#N/A	-2.69446e-05
Ccr6	#N/A	#N/A	-2.74896e-05
Ccr8	#N/A	#N/A	#N/A
Ccr9	#N/A	#N/A	4.62324e-05
Ccrl2	-0.000245238	-2.81111e-05	-2.35699e-05
Ccs	-0.000143927	1.94486e-05	-2.73826e-05
Ccsap	#N/A	#N/A	-2.72269e-05
Ccser2	#N/A	#N/A	-4.41677e-05
Cct2	0.000147988	2.28278e-05	-2.80343e-05
Cct3	-0.00014784	-1.70466e-05	-2.34316e-05
Cct4	-0.000147774	1.92372e-05	-2.7809e-05
Cct5	-0.000145871	1.69617e-05	-2.42038e-05
Cct7	-0.000148569	1.7494e-05	-2.54252e-05
Cct8	0.000141468	1.81086e-05	-2.32637e-05
Ccz1	-0.000148218	-1.9239e-05	2.35902e-05
Cd101	#N/A	#N/A	2.3425e-05
Cd14	#N/A	#N/A	2.44573e-05
Cd151	#N/A	#N/A	2.25219e-05
Cd164	-0.314307	-0.0076136	-2.41945e-05
Cd1d1	#N/A	0.0590509	2.26484e-05
Cd200	#N/A	#N/A	#N/A
Cd200r1	#N/A	#N/A	-2.5685e-05
Cd200r4	#N/A	#N/A	-2.49909e-05
Cd209a	#N/A	#N/A	-2.23161e-05
Cd209f	#N/A	#N/A	-2.57629e-05
Cd226	-0.000229462	-2.17552e-05	-2.84967e-05
Cd244	#N/A	#N/A	-4.28875e-05
Cd247	-0.000189804	-0.346755	2.8389e-05
Cd24a	#N/A	#N/A	-3.10851e-05
Cd274	#N/A	2.3874e-05	-3.05368e-05
Cd2ap	-0.000165032	-2.37183e-05	2.61197e-05
Cd2bp2	#N/A	2.11659e-05	-2.7308e-05
Cd300a	#N/A	#N/A	2.34187e-05
Cd300c2	#N/A	#N/A	-2.23161e-05
Cd300lb	#N/A	#N/A	-2.29601e-05
Cd300ld	#N/A	#N/A	#N/A
Cd300lf	#N/A	#N/A	-2.23161e-05
Cd302	#N/A	#N/A	2.3581e-05
Cd320	#N/A	-2.19943e-05	3.2882e-05
Cd33	#N/A	#N/A	#N/A
Cd34	#N/A	#N/A	#N/A
Cd36	#N/A	#N/A	2.2705e-05
Cd37	-0.00019465	-2.09624e-05	-2.50877e-05
Cd38	#N/A	#N/A	-4.23109e-05
Cd3d	0.000150296	1.72592e-05	2.35274e-05
Cd3e	-0.000197846	-2.45993e-05	2.25968e-05
Cd3eap	#N/A	#N/A	2.22442e-05
Cd3g	-0.216647	-0.862256	2.50399e-05
Cd4	#N/A	#N/A	#N/A
Cd40	#N/A	#N/A	#N/A
Cd40lg	-0.000160444	-2.40212e-05	2.72096e-05
Cd44	-2.67106	-1.32982	-2.55997e-05
Cd46	#N/A	#N/A	2.73694e-05
Cd47	-0.000145546	-1.77953e-05	2.22206e-05
Cd48	-0.234736	-1.66768e-05	-3.85366e-05
Cd5	#N/A	2.3263e-05	2.24379e-05
Cd52	-0.000180051	1.6803e-05	-2.95958e-05
Cd53	0.000183053	1.88902e-05	2.61812e-05
Cd55	#N/A	#N/A	4.78293e-05
Cd59a	#N/A	#N/A	-2.4537e-05
Cd63	#N/A	#N/A	-2.79177e-05
Cd68	#N/A	#N/A	3.26004e-05
Cd69	-0.00015686	-2.35778e-05	2.73177e-05
Cd72	#N/A	#N/A	2.27151e-05
Cd74	-0.000193308	-2.48781e-05	2.33893e-05
Cd79a	#N/A	#N/A	3.94629e-05
Cd79b	#N/A	#N/A	-2.37807e-05
Cd80	#N/A	#N/A	-2.245e-05
Cd81	#N/A	#N/A	-2.95115e-05
Cd83	#N/A	#N/A	-2.31974e-05
Cd84	-0.237365	-2.54766e-05	-2.63847e-05
Cd86	#N/A	#N/A	-2.37663e-05
Cd8a	#N/A	#N/A	-2.64559e-05
Cd8b1	#N/A	#N/A	2.86485e-05
Cd9	0.804445	3.49164	-3.03254e-05
Cd93	#N/A	#N/A	2.37861e-05
Cd96	-0.000234351	-2.00769e-05	-3.15369e-05
[truncated: 10,044 more rows]
