# Supplementary material for: PD-1 and TIM-3 differentially regulate subsets of mouse IL-17A–producing γδ T cells
Source: J Exp Med. 2022 Dec 7;220(2):e20211431. doi: 10.1084/jem.20211431 (PMC9732671; doi:10.1084/jem.20211431)
Supplement: Table S2 — lists differentially expressed genes between Clusters 1–7 from Fig. 5 A. [file JEM_20211431_TableS2.xlsx]

## Sheet: FindAllMarkers + Ribosome
	gene	cluster	p_val	avg_logFC	FC	pct.1	pct.2	p_val_adj
Arpc3	Arpc3	1	1.54094e-18	-0.265463	-1.20202	0.185	0.329	1.69442e-14
Cst3	Cst3	1	1.07605e-21	-0.271515	-1.20708	0.127	0.272	1.18322e-17
Ldha	Ldha	1	1.12701e-18	-0.257486	-1.19539	0.166	0.308	1.23926e-14
Myl12a	Myl12a	1	6.35747e-20	-0.262902	-1.19989	0.189	0.346	6.99067e-16
Myl6	Myl6	1	2.29036e-32	-0.335617	-1.26192	0.32	0.555	2.51848e-28
Ndufa4	Ndufa4	1	1.81672e-25	-0.297577	-1.22908	0.188	0.372	1.99766e-21
Ostf1	Ostf1	1	2.56505e-22	-0.288053	-1.22099	0.144	0.295	2.82053e-18
Spcs2	Spcs2	1	1.13752e-26	-0.33709	-1.26321	0.123	0.283	1.25082e-22
Calm1	Calm1	1	2.63856e-29	-0.30741	-1.23748	0.347	0.59	2.90136e-25
Capg	Capg	1	6.27466e-54	-0.537257	-1.45121	0.125	0.378	6.89961e-50
Cd3g	Cd3g	1	2.97569e-34	-0.308062	-1.23804	0.494	0.745	3.27207e-30
Cd82	Cd82	1	1.10624e-35	-0.404804	-1.32391	0.171	0.382	1.21642e-31
Cfl1	Cfl1	1	6.9827e-30	-0.307277	-1.23737	0.383	0.625	7.67818e-26
Clic1	Clic1	1	4.72452e-32	-0.351774	-1.27613	0.219	0.434	5.19508e-28
Cox5a	Cox5a	1	1.15434e-20	-0.260186	-1.19763	0.135	0.28	1.26931e-16
Cxcr6	Cxcr6	1	2.02957e-30	-0.34918	-1.27384	0.183	0.386	2.23171e-26
Cyba	Cyba	1	1.31913e-20	-0.252587	-1.19134	0.229	0.404	1.45052e-16
Fau	Fau	1	2.741e-126	0.253045	1.19172	0.967	0.929	3.01401e-122
Fxyd5	Fxyd5	1	2.43216e-24	-0.272347	-1.20777	0.344	0.563	2.6744e-20
Gm10260	Gm10260	1	1.2505e-74	0.382676	1.30376	0.733	0.617	1.37505e-70
Gstp1	Gstp1	1	1.16267e-20	-0.280204	-1.21437	0.14	0.283	1.27847e-16
Itm2b	Itm2b	1	5.60988e-42	-0.374266	-1.29618	0.37	0.653	6.16862e-38
Lgals1	Lgals1	1	4.7117e-57	-0.353745	-1.27787	0.605	0.878	5.18098e-53
Lgals3	Lgals3	1	1.38885e-46	-0.479668	-1.39442	0.162	0.406	1.52718e-42
Lsp1	Lsp1	1	3.26641e-25	-0.321319	-1.24947	0.125	0.28	3.59175e-21
mt-Atp6	mt-Atp6	1	8.619e-53	0.262486	1.19954	0.798	0.744	9.47745e-49
mt-Co3	mt-Co3	1	1.12682e-21	0.26388	1.2007	0.57	0.52	1.23906e-17
Ndufa1	Ndufa1	1	1.61343e-21	-0.327552	-1.25488	0.137	0.277	1.77413e-17
Prdx1	Prdx1	1	4.70857e-37	-0.412283	-1.33079	0.198	0.414	5.17754e-33
Ptprcap	Ptprcap	1	1.28168e-19	-0.286926	-1.22004	0.157	0.298	1.40933e-15
Rpl10	Rpl10	1	1.54098e-69	0.257189	1.19515	0.851	0.793	1.69447e-65
Rpl10a	Rpl10a	1	1.00417e-37	0.298508	1.22987	0.66	0.599	1.10418e-33
Rpl11	Rpl11	1	3.17091e-86	0.254181	1.19266	0.905	0.85	3.48673e-82
Rpl12	Rpl12	1	9.61072e-27	0.374168	1.29609	0.485	0.388	1.05679e-22
Rpl13	Rpl13	1	2.36815e-176	0.300108	1.23124	0.983	0.93	2.60402e-172
Rpl13a	Rpl13a	1	1.04191e-79	0.302258	1.23307	0.843	0.762	1.14568e-75
Rpl14	Rpl14	1	2.63241e-93	0.331232	1.25809	0.844	0.745	2.8946e-89
Rpl17	Rpl17	1	3.67745e-129	0.377796	1.29936	0.874	0.746	4.04373e-125
Rpl18a	Rpl18a	1	3.80774e-162	0.291158	1.22362	0.983	0.932	4.18699e-158
Rpl19	Rpl19	1	3.46394e-79	0.258347	1.19611	0.861	0.818	3.80894e-75
Rpl21	Rpl21	1	1.57199e-44	0.353672	1.27781	0.622	0.534	1.72856e-40
Rpl22	Rpl22	1	3.4984e-26	0.326555	1.25402	0.546	0.468	3.84684e-22
Rpl22l1	Rpl22l1	1	3.26268e-31	0.351942	1.27628	0.573	0.483	3.58765e-27
Rpl23	Rpl23	1	8.69048e-54	0.357843	1.28151	0.674	0.579	9.55605e-50
Rpl23a	Rpl23a	1	3.33462e-18	0.312744	1.24207	0.459	0.399	3.66675e-14
Rpl24	Rpl24	1	2.12196e-57	0.275355	1.21029	0.79	0.719	2.3333e-53
Rpl26	Rpl26	1	7.9381e-81	0.324872	1.25255	0.818	0.73	8.72873e-77
Rpl27	Rpl27	1	1.65421e-49	0.263996	1.2008	0.767	0.708	1.81897e-45
Rpl27a	Rpl27a	1	1.17068e-75	0.266842	1.20317	0.86	0.805	1.28729e-71
Rpl28	Rpl28	1	6.97412e-25	0.289518	1.22223	0.572	0.517	7.66875e-21
Rpl29	Rpl29	1	1.05638e-15	0.276757	1.21147	0.5	0.453	1.1616e-11
Rpl3	Rpl3	1	6.50379e-55	0.287635	1.22064	0.774	0.7	7.15156e-51
Rpl30	Rpl30	1	6.64851e-24	0.32648	1.25395	0.522	0.452	7.3107e-20
Rpl31	Rpl31	1	4.41985e-17	0.259151	1.19677	0.518	0.483	4.86007e-13
Rpl32	Rpl32	1	6.07757e-141	0.295551	1.22735	0.951	0.884	6.6829e-137
Rpl34	Rpl34	1	3.45557e-66	0.293103	1.22527	0.799	0.727	3.79974e-62
Rpl35	Rpl35	1	2.11936e-136	0.261733	1.19892	0.983	0.937	2.33044e-132
Rpl35a	Rpl35a	1	7.72549e-115	0.333568	1.26013	0.89	0.79	8.49495e-111
Rpl36	Rpl36	1	1.54756e-129	0.278127	1.21262	0.954	0.899	1.70169e-125
Rpl36a	Rpl36a	1	9.81959e-57	0.425628	1.34316	0.629	0.489	1.07976e-52
Rpl37	Rpl37	1	1.10503e-112	0.327752	1.25506	0.882	0.787	1.21509e-108
Rpl37a	Rpl37a	1	8.97367e-148	0.261472	1.1987	0.977	0.943	9.86744e-144
Rpl38	Rpl38	1	5.07926e-94	0.272399	1.20781	0.891	0.839	5.58516e-90
Rpl39	Rpl39	1	2.84983e-108	0.291504	1.22392	0.917	0.842	3.13368e-104
Rpl4	Rpl4	1	3.37952e-46	0.334435	1.26088	0.671	0.581	3.71612e-42
Rpl6	Rpl6	1	9.5893e-76	0.289707	1.22239	0.827	0.755	1.05444e-71
Rpl7	Rpl7	1	1.0251e-17	0.269864	1.20569	0.528	0.483	1.1272e-13
Rpl8	Rpl8	1	8.7447e-73	0.327685	1.255	0.8	0.698	9.61567e-69
Rpl9	Rpl9	1	3.42404e-103	0.314446	1.24353	0.872	0.794	3.76507e-99
Rplp0	Rplp0	1	1.17514e-92	0.2528	1.19152	0.91	0.857	1.29218e-88
Rplp1	Rplp1	1	4.73946e-102	0.3519	1.27624	0.844	0.729	5.21151e-98
Rplp2	Rplp2	1	2.91472e-91	0.302854	1.23358	0.856	0.783	3.20503e-87
Rps10	Rps10	1	7.1328e-56	0.349187	1.27384	0.698	0.591	7.84322e-52
Rps11	Rps11	1	2.7241e-95	0.274914	1.20992	0.894	0.83	2.99542e-91
Rps12	Rps12	1	2.72839e-24	0.384702	1.30559	0.447	0.353	3.00014e-20
Rps13	Rps13	1	1.98764e-70	0.270196	1.20597	0.841	0.772	2.18561e-66
Rps14	Rps14	1	3.14395e-76	0.303096	1.23379	0.812	0.731	3.45709e-72
Rps15	Rps15	1	1.34864e-31	0.317574	1.24623	0.582	0.508	1.48296e-27
Rps15a	Rps15a	1	1.41258e-153	0.303447	1.23409	0.973	0.906	1.55328e-149
Rps16	Rps16	1	4.36862e-122	0.315937	1.24482	0.915	0.825	4.80373e-118
Rps18	Rps18	1	4.48954e-115	0.393836	1.31388	0.831	0.698	4.9367e-111
Rps19	Rps19	1	4.00086e-162	0.290025	1.22266	0.989	0.941	4.39934e-158
Rps2	Rps2	1	6.77214e-75	0.297003	1.22859	0.825	0.755	7.44665e-71
Rps20	Rps20	1	5.08079e-25	0.36559	1.28841	0.48	0.395	5.58683e-21
Rps21	Rps21	1	5.09314e-26	0.317543	1.24621	0.544	0.475	5.60042e-22
Rps23	Rps23	1	1.07988e-140	0.312692	1.24202	0.947	0.871	1.18744e-136
Rps24	Rps24	1	6.0459e-161	0.372779	1.29485	0.936	0.817	6.64807e-157
Rps25	Rps25	1	1.54484e-31	0.331013	1.2579	0.571	0.484	1.6987e-27
Rps26	Rps26	1	8.75366e-48	0.250808	1.18987	0.778	0.73	9.62553e-44
Rps27	Rps27	1	1.63768e-184	0.312641	1.24198	0.974	0.92	1.8008e-180
Rps27a	Rps27a	1	2.93802e-102	0.336592	1.26277	0.851	0.761	3.23065e-98
Rps28	Rps28	1	1.13694e-158	0.297818	1.22928	0.963	0.902	1.25018e-154
Rps29	Rps29	1	1.76037e-170	0.269301	1.20522	0.985	0.951	1.93571e-166
Rps3	Rps3	1	3.07902e-77	0.306423	1.23664	0.817	0.731	3.38569e-73
Rps3a1	Rps3a1	1	9.56992e-90	0.338064	1.26406	0.82	0.718	1.05231e-85
Rps4x	Rps4x	1	1.62545e-99	0.314726	1.24378	0.875	0.79	1.78734e-95
Rps5	Rps5	1	8.48298e-149	0.325044	1.2527	0.955	0.868	9.32788e-145
Rps6	Rps6	1	3.42512e-118	0.293552	1.22565	0.921	0.86	3.76626e-114
Rps7	Rps7	1	3.53802e-85	0.351864	1.27621	0.8	0.689	3.89041e-81
Rps8	Rps8	1	6.37244e-21	0.299142	1.23041	0.506	0.452	7.00713e-17
Rps9	Rps9	1	2.44109e-109	0.306634	1.23682	0.906	0.822	2.68422e-105
Rpsa	Rpsa	1	2.7041e-25	0.337969	1.26398	0.509	0.427	2.97343e-21
S100a10	S100a10	1	3.01029e-65	-0.47114	-1.3862	0.4	0.719	3.31011e-61
S100a11	S100a11	1	1.50532e-67	-0.471948	-1.38698	0.39	0.73	1.65525e-63
S100a13	S100a13	1	2.51949e-24	-0.314162	-1.24329	0.153	0.314	2.77043e-20
S100a4	S100a4	1	6.15009e-29	-0.338042	-1.26404	0.141	0.325	6.76263e-25
S100a6	S100a6	1	1.17278e-30	-0.301905	-1.23277	0.51	0.784	1.28958e-26
Srgn	Srgn	1	2.08434e-19	-0.250187	-1.18936	0.264	0.441	2.29194e-15
Tcrg-C1	Tcrg-C1	1	2.49697e-31	-0.350577	-1.27507	0.24	0.462	2.74567e-27
Tmem176a	Tmem176a	1	1.05747e-27	-0.32132	-1.24947	0.178	0.37	1.1628e-23
Tmem176b	Tmem176b	1	2.24813e-25	-0.293514	-1.22562	0.178	0.364	2.47204e-21
Trdc	Trdc	1	6.00568e-23	-0.277664	-1.21223	0.342	0.541	6.60384e-19
Tspo	Tspo	1	1.26286e-33	-0.399121	-1.3187	0.159	0.356	1.38865e-29
Uba52	Uba52	1	1.08809e-133	0.269159	1.2051	0.982	0.944	1.19646e-129
Vim	Vim	1	1.36404e-26	-0.329726	-1.25677	0.108	0.265	1.49989e-22
Vps37b	Vps37b	1	2.73444e-07	0.279698	1.21394	0.284	0.238	0.00300679
Anxa2	Anxa2	2	3.82297e-09	-0.18532	-1.13707	0.151	0.226	4.20374e-05
Ndufa1	Ndufa1	2	1.23449e-06	-0.183363	1.13553	0.198	0.261	0.0135745
S100a10	S100a10	2	2.83895e-06	0.106077	1.0763	0.68	0.616	0.031217
Abhd2	Abhd2	3	1.00268e-40	0.594973	1.51044	0.358	0.179	1.10254e-36
Actg1	Actg1	3	2.69173e-16	0.281409	1.21538	0.54	0.502	2.95983e-12
Furin	Furin	3	1.06851e-14	0.422139	1.33991	0.259	0.167	1.17493e-10
Hmgb1	Hmgb1	3	1.24843e-06	0.263005	1.19998	0.384	0.36	0.0137277
Il17a	Il17a	3	3.00034e-14	0.431578	1.34871	0.279	0.189	3.29917e-10
Npm1	Npm1	3	7.7311e-19	-0.281637	-1.21557	0.179	0.357	8.50111e-15
Sdc4	Sdc4	3	4.13347e-34	0.577829	1.4926	0.279	0.129	4.54516e-30
Actb	Actb	3	8.13439e-123	0.37006	1.29241	0.984	0.938	8.94458e-119
Anxa2	Anxa2	3	8.77279e-24	0.524675	1.43861	0.299	0.18	9.64655e-20
Bcl2a1b	Bcl2a1b	3	1.36276e-06	0.299875	1.23104	0.308	0.264	0.0149849
Calm1.1	Calm1	3	6.92965e-25	0.331709	1.2585	0.579	0.515	7.61984e-21
Capg.1	Capg	3	2.53859e-25	0.476322	1.39119	0.409	0.29	2.79143e-21
Cbx3	Cbx3	3	2.02823e-07	0.298555	1.22991	0.307	0.251	0.00223024
Cd3g.1	Cd3g	3	3.31892e-59	0.370133	1.29247	0.768	0.66	3.64949e-55
Cd82.1	Cd82	3	1.05554e-29	0.505013	1.41914	0.435	0.303	1.16067e-25
Cfl1.1	Cfl1	3	3.90815e-26	0.313726	1.24291	0.605	0.553	4.2974e-22
Clic1.1	Clic1	3	4.3763e-12	0.331725	1.25852	0.422	0.369	4.81218e-08
Crip1	Crip1	3	3.145e-77	0.280623	1.21472	0.923	0.857	3.45825e-73
Cxcr6.1	Cxcr6	3	4.8548e-25	0.450024	1.36606	0.431	0.312	5.33834e-21
Eef1g	Eef1g	3	3.96146e-15	-0.254124	-1.19261	0.14	0.281	4.35602e-11
Gm10260.1	Gm10260	3	9.65568e-41	-0.414809	-1.33312	0.397	0.704	1.06174e-36
H2-D1	H2-D1	3	8.19532e-98	0.372176	1.2943	0.869	0.752	9.01157e-94
Itm2b.1	Itm2b	3	4.47725e-38	0.355832	1.27972	0.657	0.562	4.92319e-34
Jund	Jund	3	1.59721e-19	0.270127	1.20591	0.622	0.581	1.75629e-15
Kdm6b	Kdm6b	3	1.51221e-12	0.343785	1.26908	0.364	0.277	1.66283e-08
Lgals1.1	Lgals1	3	4.45069e-123	0.395773	1.31565	0.92	0.782	4.89398e-119
mt-Co3.1	mt-Co3	3	1.29549e-17	-0.254158	-1.19264	0.35	0.574	1.42452e-13
Ndufa1.1	Ndufa1	3	1.12136e-16	0.489297	1.40376	0.315	0.224	1.23304e-12
Pfn1	Pfn1	3	2.26341e-85	0.250314	1.18947	0.935	0.901	2.48885e-81
Pim1	Pim1	3	1.05647e-27	0.350493	1.275	0.625	0.507	1.16169e-23
Prdx1.1	Prdx1	3	8.12145e-08	0.293399	1.22552	0.381	0.353	0.000893034
Rpl10a.1	Rpl10a	3	3.63102e-27	-0.33009	-1.25709	0.394	0.665	3.99267e-23
Rpl12.1	Rpl12	3	6.68623e-31	-0.404275	-1.32342	0.213	0.459	7.35218e-27
Rpl14.1	Rpl14	3	3.88149e-28	-0.303974	-1.23454	0.544	0.822	4.26809e-24
Rpl17.1	Rpl17	3	2.05283e-41	-0.372666	-1.29474	0.519	0.838	2.25729e-37
Rpl18	Rpl18	3	2.1956e-22	-0.321106	-1.24929	0.19	0.393	2.41429e-18
Rpl21.1	Rpl21	3	1.08385e-35	-0.406863	-1.3258	0.325	0.609	1.1918e-31
Rpl22.1	Rpl22	3	3.20537e-31	-0.378922	-1.30037	0.269	0.538	3.52462e-27
Rpl22l1.1	Rpl22l1	3	4.82466e-25	-0.331773	-1.25856	0.307	0.552	5.3052e-21
Rpl23.1	Rpl23	3	1.53584e-43	-0.445664	-1.36194	0.343	0.662	1.68881e-39
Rpl23a.1	Rpl23a	3	7.54343e-27	-0.383125	-1.30416	0.232	0.456	8.29475e-23
Rpl26.1	Rpl26	3	3.05108e-27	-0.306431	-1.23664	0.523	0.804	3.35497e-23
Rpl27a.1	Rpl27a	3	2.28792e-20	-0.25019	-1.18936	0.617	0.865	2.5158e-16
Rpl28.1	Rpl28	3	1.5023e-37	-0.419615	-1.33757	0.289	0.586	1.65192e-33
Rpl29.1	Rpl29	3	9.87113e-33	-0.396361	-1.31618	0.247	0.514	1.08543e-28
Rpl30.1	Rpl30	3	1.8975e-27	-0.360117	-1.28353	0.271	0.515	2.08649e-23
Rpl31.1	Rpl31	3	5.33665e-29	-0.365834	-1.28863	0.282	0.54	5.86818e-25
Rpl34.1	Rpl34	3	1.16962e-20	-0.270952	-1.2066	0.535	0.794	1.28611e-16
Rpl35a.1	Rpl35a	3	3.40966e-29	-0.299619	-1.23082	0.596	0.866	3.74926e-25
Rpl36a.1	Rpl36a	3	8.53806e-49	-0.498272	-1.41252	0.256	0.587	9.38845e-45
Rpl37.1	Rpl37	3	2.40937e-38	-0.345681	-1.27075	0.568	0.867	2.64934e-34
Rpl4.1	Rpl4	3	2.03842e-21	-0.285659	-1.21897	0.395	0.651	2.24145e-17
Rpl6.1	Rpl6	3	2.13781e-20	-0.254698	-1.19309	0.575	0.818	2.35074e-16
Rpl7.1	Rpl7	3	2.09326e-23	-0.320211	-1.24851	0.301	0.538	2.30175e-19
Rpl8.1	Rpl8	3	2.13667e-27	-0.31518	-1.24417	0.489	0.778	2.34948e-23
Rpl9.1	Rpl9	3	7.92224e-28	-0.289174	-1.22194	0.592	0.864	8.7113e-24
Rplp1.1	Rplp1	3	6.5246e-27	-0.303013	-1.23372	0.537	0.809	7.17445e-23
Rplp2.1	Rplp2	3	1.58037e-20	-0.256302	-1.19441	0.592	0.849	1.73777e-16
Rps10.1	Rps10	3	2.51452e-36	-0.390484	-1.31083	0.37	0.675	2.76496e-32
Rps12.1	Rps12	3	1.22616e-38	-0.498105	-1.41236	0.168	0.425	1.34829e-34
Rps14.1	Rps14	3	6.15223e-22	-0.276758	-1.21147	0.535	0.801	6.76499e-18
Rps15.1	Rps15	3	2.49545e-36	-0.419998	-1.33793	0.292	0.581	2.74399e-32
Rps18.1	Rps18	3	5.30012e-63	-0.495199	-1.40951	0.424	0.802	5.82801e-59
Rps2.1	Rps2	3	2.79185e-19	-0.251242	-1.19023	0.568	0.82	3.06991e-15
Rps20.1	Rps20	3	3.96375e-34	-0.44172	-1.35822	0.211	0.464	4.35854e-30
Rps21.1	Rps21	3	1.25643e-27	-0.358415	-1.28202	0.29	0.539	1.38157e-23
Rps24.1	Rps24	3	5.11613e-35	-0.309934	-1.23965	0.628	0.898	5.6257e-31
Rps25.1	Rps25	3	3.0745e-41	-0.453994	-1.36983	0.261	0.562	3.38072e-37
Rps27a.1	Rps27a	3	1.03471e-32	-0.326081	-1.2536	0.556	0.836	1.13777e-28
Rps3.1	Rps3	3	8.28942e-27	-0.302485	-1.23327	0.518	0.807	9.11505e-23
Rps3a1.1	Rps3a1	3	1.14515e-25	-0.301627	-1.23253	0.524	0.795	1.2592e-21
Rps4x.1	Rps4x	3	3.49285e-21	-0.257487	-1.19539	0.605	0.859	3.84073e-17
Rps5.1	Rps5	3	2.59359e-27	-0.260653	-1.19802	0.704	0.932	2.85191e-23
Rps7.1	Rps7	3	6.77624e-44	-0.412146	-1.33066	0.44	0.781	7.45115e-40
Rps8.1	Rps8	3	2.93403e-25	-0.33882	-1.26472	0.272	0.51	3.22626e-21
Rps9.1	Rps9	3	1.00415e-25	-0.271537	-1.20709	0.635	0.891	1.10417e-21
Rpsa.1	Rpsa	3	3.58364e-32	-0.409089	-1.32785	0.239	0.496	3.94058e-28
S100a10.1	S100a10	3	3.02544e-46	0.347799	1.27262	0.707	0.62	3.32677e-42
S100a11.1	S100a11	3	2.95139e-82	0.459023	1.37461	0.77	0.613	3.24535e-78
S100a6.1	S100a6	3	5.08871e-58	0.322371	1.25038	0.793	0.695	5.59555e-54
Srgn.1	Srgn	3	1.48477e-07	0.265679	1.2022	0.414	0.391	0.00163265
Tagln2	Tagln2	3	4.52651e-09	0.31707	1.2458	0.363	0.314	4.97736e-05
Tcrg-C1.1	Tcrg-C1	3	2.33742e-36	0.47956	1.39432	0.526	0.377	2.57023e-32
Tmem176a.1	Tmem176a	3	2.79789e-17	0.405969	1.32498	0.392	0.304	3.07656e-13
Tmem176b.1	Tmem176b	3	2.9495e-06	0.271921	1.20741	0.344	0.31	0.0324327
Trdc.1	Trdc	3	1.26846e-29	0.390401	1.31076	0.57	0.472	1.3948e-25
Tspo.1	Tspo	3	1.23054e-07	0.320442	1.24871	0.338	0.298	0.0013531
Rpl18.1	Rpl18	3	1.20622e-06	0.390123	1.31051	0.46	0.352	0.0132636
B2m	B2m	4	1.26379e-25	-0.398614	-1.31824	0.98	0.814	1.38967e-21
Cd52	Cd52	4	4.81165e-11	-0.444112	-1.36048	0.823	0.656	5.29089e-07
Cd74	Cd74	4	1.0035e-75	0.895912	1.86079	0.531	0.076	1.10345e-71
Ctss	Ctss	4	2.47009e-52	0.37518	1.297	0.272	0.029	2.71611e-48
Fcer1g	Fcer1g	4	2.02064e-99	0.547709	1.46176	0.306	0.018	2.2219e-95
Gm2a	Gm2a	4	7.53441e-19	0.285136	1.21853	0.449	0.141	8.28484e-15
H2-Aa	H2-Aa	4	5.2952e-136	1.01136	2.01581	0.429	0.026	5.8226e-132
H2-Ab1	H2-Ab1	4	4.99348e-95	0.820813	1.7664	0.408	0.036	5.49083e-91
H2-DMa	H2-DMa	4	2.97733e-105	0.515849	1.42984	0.293	0.015	3.27388e-101
H3f3b	H3f3b	4	3.72243e-07	-0.272121	-1.20758	0.973	0.672	0.00409319
Ifi27l2a	Ifi27l2a	4	7.91303e-69	0.532467	1.4464	0.354	0.037	8.70117e-65
Ifitm2	Ifitm2	4	1.55516e-162	0.596562	1.51211	0.32	0.01	1.71006e-158
Ifitm3	Ifitm3	4	9.3597e-176	0.674751	1.59632	0.354	0.011	1.02919e-171
Lyz2	Lyz2	4	4.11626e-112	0.7336	1.66278	0.327	0.018	4.52624e-108
Mt1	Mt1	4	2.95661e-110	0.516567	1.43055	0.259	0.011	3.25108e-106
Oaz1	Oaz1	4	1.20214e-15	-0.382798	-1.30387	0.966	0.737	1.32188e-11
Plac8	Plac8	4	1.13697e-107	0.52243	1.43637	0.272	0.012	1.25021e-103
Psap	Psap	4	9.39441e-39	0.337935	1.26395	0.524	0.114	1.03301e-34
Rps27l	Rps27l	4	4.40499e-27	0.253635	1.19221	0.469	0.119	4.84373e-23
Serf2	Serf2	4	3.61289e-16	-0.3786	-1.30008	0.966	0.748	3.97274e-12
Slc39a1	Slc39a1	4	2.13066e-30	0.277349	1.21197	0.306	0.056	2.34288e-26
Tyrobp	Tyrobp	4	9.18381e-152	0.617639	1.53436	0.32	0.011	1.00985e-147
Ubb	Ubb	4	3.22731e-17	-0.396447	-1.31626	0.959	0.739	3.54875e-13
Actb.1	Actb	4	9.58027e-23	-0.45939	-1.37496	1	0.945	1.05345e-18
Btg1	Btg1	4	3.19516e-08	-0.39336	-1.31345	0.912	0.654	0.000351339
Cd3g.2	Cd3g	4	3.27195e-15	-0.61428	-1.53079	0.796	0.676	3.59784e-11
Crip1.1	Crip1	4	1.45185e-36	-0.515377	-1.42937	0.986	0.866	1.59646e-32
Eif1	Eif1	4	2.71807e-32	-0.43236	-1.34944	0.993	0.861	2.98879e-28
Fau.1	Fau	4	1.19113e-54	-0.502204	-1.41638	1	0.937	1.30976e-50
Fth1	Fth1	4	1.10787e-22	-0.38315	-1.30419	1	0.835	1.21821e-18
Gm10076	Gm10076	4	1.10467e-31	-0.457054	-1.37274	0.952	0.842	1.21469e-27
Gm10260.2	Gm10260	4	7.81986e-07	-0.318141	-1.24672	0.878	0.64	0.00859872
H2-D1.1	H2-D1	4	4.96734e-23	-0.470149	-1.38525	0.959	0.768	5.46208e-19
Junb	Junb	4	9.29307e-16	-0.489228	-1.40369	0.905	0.718	1.02187e-11
Lgals1.2	Lgals1	4	6.76062e-28	-0.509917	-1.42397	0.959	0.803	7.43398e-24
Malat1	Malat1	4	5.39103e-59	-0.544458	-1.45847	1	0.966	5.92798e-55
mt-Atp6.1	mt-Atp6	4	1.63234e-18	-0.455762	-1.37151	0.946	0.753	1.79492e-14
mt-Co1	mt-Co1	4	2.62357e-25	-0.431234	-1.34839	0.966	0.803	2.88487e-21
mt-Nd1	mt-Nd1	4	3.41698e-28	-0.537321	-1.45128	0.918	0.815	3.75731e-24
Pfn1.1	Pfn1	4	3.19898e-45	-0.498523	-1.41277	1	0.904	3.5176e-41
Ppia	Ppia	4	1.26158e-29	-0.381046	-1.30229	1	0.852	1.38723e-25
Ptma	Ptma	4	2.54869e-06	-0.268632	-1.20467	0.952	0.673	0.0280254
Rpl10.1	Rpl10	4	7.05606e-26	-0.407306	-1.32621	0.98	0.803	7.75885e-22
Rpl11.1	Rpl11	4	2.57369e-37	-0.487118	-1.40164	0.973	0.861	2.83003e-33
Rpl13.1	Rpl13	4	6.3345e-52	-0.49427	-1.40861	0.993	0.942	6.96542e-48
Rpl13a.1	Rpl13a	4	5.70244e-22	-0.443724	-1.36011	0.966	0.778	6.2704e-18
Rpl14.2	Rpl14	4	2.6176e-21	-0.450518	-1.36653	0.939	0.765	2.87831e-17
Rpl15	Rpl15	4	1.60764e-13	-0.346544	-1.27151	0.952	0.721	1.76776e-09
Rpl17.2	Rpl17	4	1.87494e-22	-0.44629	-1.36253	0.939	0.774	2.06169e-18
Rpl18a.1	Rpl18a	4	3.56593e-52	-0.498483	-1.41273	1	0.943	3.9211e-48
Rpl19.1	Rpl19	4	6.02038e-29	-0.436443	-1.35326	0.986	0.825	6.62001e-25
Rpl24.1	Rpl24	4	5.00539e-16	-0.39703	-1.31679	0.939	0.731	5.50393e-12
Rpl26.2	Rpl26	4	3.77182e-17	-0.397897	-1.31759	0.959	0.746	4.14749e-13
Rpl27.1	Rpl27	4	1.6078e-12	-0.34141	-1.26699	0.966	0.716	1.76794e-08
Rpl27a.2	Rpl27a	4	2.664e-25	-0.408994	-1.32776	0.973	0.815	2.92934e-21
Rpl3.1	Rpl3	4	1.68491e-11	-0.344863	-1.27003	0.973	0.712	1.85273e-07
Rpl32.1	Rpl32	4	8.11467e-41	-0.46548	-1.38078	0.993	0.898	8.92289e-37
Rpl34.2	Rpl34	4	1.68822e-15	-0.350792	-1.27526	0.973	0.739	1.85637e-11
Rpl35.1	Rpl35	4	2.23516e-55	-0.514917	-1.42891	1	0.948	2.45778e-51
Rpl35a.2	Rpl35a	4	2.06036e-26	-0.437874	-1.35461	0.966	0.811	2.26557e-22
Rpl36.1	Rpl36	4	1.44297e-44	-0.480583	-1.39531	0.993	0.911	1.58669e-40
Rpl37.2	Rpl37	4	8.27411e-24	-0.390607	-1.31094	0.986	0.806	9.09821e-20
Rpl37a.1	Rpl37a	4	2.07408e-57	-0.519669	-1.43363	1	0.95	2.28066e-53
Rpl38.1	Rpl38	4	6.22056e-34	-0.462943	-1.37835	0.98	0.849	6.84013e-30
Rpl39.1	Rpl39	4	5.50089e-36	-0.489396	-1.40386	0.973	0.858	6.04878e-32
Rpl41	Rpl41	4	9.44475e-59	-0.499041	-1.41327	1	0.952	1.03854e-54
Rpl6.2	Rpl6	4	7.45123e-19	-0.372917	-1.29497	0.986	0.767	8.19338e-15
Rpl8.2	Rpl8	4	1.47535e-12	-0.349729	-1.27432	0.946	0.718	1.62229e-08
Rpl9.2	Rpl9	4	5.09133e-24	-0.404144	-1.3233	0.986	0.809	5.59842e-20
Rplp0.1	Rplp0	4	1.27515e-33	-0.408388	-1.3272	0.993	0.867	1.40216e-29
Rplp1.2	Rplp1	4	1.17714e-16	-0.371097	-1.29334	0.952	0.753	1.29439e-12
Rplp2.2	Rplp2	4	6.74295e-24	-0.407867	-1.32672	0.98	0.797	7.41455e-20
Rps11.1	Rps11	4	5.43527e-32	-0.429378	-1.34665	0.993	0.842	5.97662e-28
Rps13.1	Rps13	4	6.10151e-21	-0.371934	-1.29409	0.986	0.784	6.70922e-17
Rps14.2	Rps14	4	2.0453e-15	-0.323542	-1.2514	0.959	0.746	2.24901e-11
Rps15a.1	Rps15a	4	2.14238e-46	-0.486397	-1.40094	1	0.921	2.35576e-42
Rps16.1	Rps16	4	7.26246e-31	-0.418067	-1.33614	0.986	0.844	7.9858e-27
Rps18.2	Rps18	4	1.08794e-13	-0.347217	-1.2721	0.959	0.726	1.1963e-09
Rps19.1	Rps19	4	1.03556e-48	-0.470937	-1.38601	1	0.952	1.1387e-44
Rps2.2	Rps2	4	9.32323e-17	-0.345306	-1.27042	1	0.767	1.02518e-12
Rps23.1	Rps23	4	2.18702e-38	-0.447169	-1.36336	0.986	0.888	2.40485e-34
Rps24.2	Rps24	4	6.21124e-34	-0.508528	-1.4226	0.966	0.845	6.82988e-30
Rps26.1	Rps26	4	5.35669e-15	-0.382371	-1.30348	0.959	0.736	5.89022e-11
Rps27.1	Rps27	4	5.00072e-54	-0.554515	-1.46867	1	0.932	5.49879e-50
Rps27a.2	Rps27a	4	2.25837e-19	-0.347826	-1.27264	0.98	0.779	2.48331e-15
Rps28.1	Rps28	4	1.01568e-45	-0.475906	-1.39079	1	0.915	1.11685e-41
Rps29.1	Rps29	4	1.9883e-59	-0.508535	-1.4226	1	0.958	2.18634e-55
Rps3.2	Rps3	4	3.95859e-17	-0.387556	-1.30817	0.959	0.747	4.35287e-13
Rps3a1.2	Rps3a1	4	6.03869e-15	-0.357694	-1.28138	0.966	0.738	6.64014e-11
Rps4x.2	Rps4x	4	2.31735e-25	-0.425025	-1.3426	0.973	0.807	2.54815e-21
Rps5.2	Rps5	4	8.09737e-38	-0.444499	-1.36084	1	0.887	8.90386e-34
Rps6.1	Rps6	4	2.50644e-33	-0.417925	-1.336	1	0.872	2.75609e-29
Rps7.2	Rps7	4	3.00134e-12	-0.349062	-1.27373	0.959	0.711	3.30027e-08
Rps9.2	Rps9	4	1.08068e-26	-0.374592	-1.29647	1	0.839	1.18831e-22
S100a10.2	S100a10	4	6.90547e-08	-0.399811	-1.31933	0.871	0.629	0.000759325
S100a11.2	S100a11	4	4.55769e-08	-0.437009	-1.3538	0.864	0.635	0.000501164
S100a6.2	S100a6	4	4.88816e-15	-0.440452	-1.35703	0.905	0.707	5.37503e-11
Tmsb10	Tmsb10	4	6.74473e-68	-0.566774	-1.48121	1	0.98	7.4165e-64
Tmsb4x	Tmsb4x	4	7.97104e-67	-0.530778	-1.44471	1	0.969	8.76496e-63
Tpt1	Tpt1	4	3.28623e-11	-0.299787	-1.23096	0.966	0.716	3.61354e-07
Uba52.1	Uba52	4	2.00161e-53	-0.541294	-1.45528	1	0.952	2.20097e-49
1500009L16Rik	1500009L16Rik	5	4.35743e-87	0.588875	1.50407	0.332	0.035	4.79143e-83
5830411N06Rik	5830411N06Rik	5	2.1423e-86	0.634717	1.55263	0.438	0.061	2.35567e-82
Abracl	Abracl	5	2.10944e-23	0.295312	1.22715	0.394	0.128	2.31954e-19
Acsbg1	Acsbg1	5	1.28631e-64	0.478115	1.39292	0.279	0.034	1.41443e-60
Cd47	Cd47	5	3.41993e-27	0.330951	1.25784	0.575	0.201	3.76055e-23
Cd48	Cd48	5	2.96159e-110	0.819105	1.76431	0.752	0.138	3.25657e-106
Cited2	Cited2	5	2.80028e-19	0.285845	1.21912	0.314	0.103	3.07919e-15
Coro1a	Coro1a	5	1.0834e-26	0.332851	1.2595	0.633	0.227	1.19131e-22
Dap	Dap	5	9.95429e-26	0.312462	1.24183	0.376	0.112	1.09457e-21
Ftl1	Ftl1	5	1.18305e-26	-0.406742	-1.32569	0.907	0.772	1.30088e-22
Glipr2	Glipr2	5	2.81543e-76	0.571577	1.48615	0.35	0.045	3.09585e-72
Glrx	Glrx	5	2.66362e-32	0.327509	1.25485	0.252	0.051	2.92891e-28
Hmgb2	Hmgb2	5	4.23871e-25	0.353416	1.27758	0.42	0.137	4.66088e-21
Hspa5	Hspa5	5	6.844e-19	0.268869	1.20486	0.394	0.142	7.52566e-15
Il17f	Il17f	5	6.34113e-36	0.444876	1.3612	0.265	0.052	6.97271e-32
Itgb1	Itgb1	5	1.09915e-40	0.437564	1.35432	0.301	0.06	1.20863e-36
Itgb7	Itgb7	5	2.64451e-43	0.454024	1.36986	0.456	0.112	2.9079e-39
Klf2	Klf2	5	9.81307e-24	0.284453	1.21795	0.292	0.081	1.07904e-19
Manf	Manf	5	2.78316e-32	0.373176	1.2952	0.504	0.152	3.06036e-28
Mrpl33	Mrpl33	5	5.05013e-23	0.257621	1.19551	0.478	0.166	5.55313e-19
Ostc	Ostc	5	1.34344e-21	0.262103	1.19923	0.31	0.093	1.47725e-17
Pdia6	Pdia6	5	5.92148e-37	0.406062	1.32506	0.327	0.072	6.51126e-33
Psma2	Psma2	5	8.9799e-25	0.311401	1.24091	0.354	0.106	9.8743e-21
Psmb1	Psmb1	5	5.40384e-23	0.270232	1.206	0.558	0.205	5.94206e-19
Pycard	Pycard	5	2.56299e-67	0.553607	1.46775	0.425	0.073	2.81826e-63
Rasgrp2	Rasgrp2	5	8.59398e-30	0.344927	1.27009	0.252	0.055	9.44994e-26
Rbm3	Rbm3	5	2.5905e-23	0.303293	1.23396	0.668	0.257	2.84851e-19
Reep5	Reep5	5	1.67867e-22	0.263179	1.20012	0.469	0.164	1.84586e-18
Rilpl2	Rilpl2	5	2.96659e-30	0.343268	1.26863	0.265	0.059	3.26206e-26
Scpep1	Scpep1	5	4.83963e-62	0.490343	1.40478	0.292	0.039	5.32166e-58
Sdf2l1	Sdf2l1	5	5.82889e-21	0.284744	1.21819	0.257	0.072	6.40945e-17
Tbc1d10c	Tbc1d10c	5	5.00042e-18	0.258718	1.19642	0.257	0.078	5.49846e-14
Tcrg-C2	Tcrg-C2	5	1.05722e-33	0.37579	1.29755	0.465	0.132	1.16252e-29
Xist.1	Xist	5	3.10205e-07	-0.396694	-1.31649	0.664	0.566	0.00341101
Actb.2	Actb	5	1.23701e-29	-0.411491	-1.33006	0.996	0.944	1.36022e-25
Btg1.1	Btg1	5	9.76548e-13	-0.388693	-1.30921	0.783	0.656	1.07381e-08
Cd3g.3	Cd3g	5	1.22017e-15	-0.419261	-1.33724	0.765	0.676	1.3417e-11
Cox5a.1	Cox5a	5	8.67246e-21	0.26703	1.20333	0.584	0.226	9.53624e-17
Eif1.1	Eif1	5	8.20623e-42	-0.387152	-1.30781	0.978	0.86	9.02357e-38
Fau.2	Fau	5	4.72541e-54	-0.355067	-1.27905	1	0.936	5.19606e-50
Fth1.1	Fth1	5	2.47828e-52	-0.643552	-1.56217	0.814	0.841	2.72512e-48
Gm10076.1	Gm10076	5	3.81346e-37	-0.432201	-1.34929	0.801	0.848	4.19328e-33
Gm10260.3	Gm10260	5	7.85224e-11	-0.349016	-1.27369	0.735	0.643	8.63433e-07
Junb.1	Junb	5	1.28648e-13	-0.301351	-1.2323	0.881	0.716	1.41461e-09
Jund.2	Jund	5	1.28518e-12	-0.549642	-1.46372	0.597	0.588	1.41319e-08
Lgals3.1	Lgals3	5	2.31791e-51	0.602559	1.51841	0.938	0.315	2.54878e-47
Lsp1.1	Lsp1	5	5.18228e-45	0.49993	1.41415	0.717	0.218	5.69844e-41
Malat1.1	Malat1	5	1.8532e-90	-0.562025	-1.47634	0.965	0.967	2.03778e-86
mt-Atp6.2	mt-Atp6	5	1.75512e-15	-0.280157	-1.21433	0.925	0.75	1.92993e-11
mt-Co1.1	mt-Co1	5	2.21264e-23	-0.290777	-1.2233	0.942	0.801	2.43302e-19
mt-Nd1.1	mt-Nd1	5	1.28356e-28	-0.378353	-1.29986	0.925	0.813	1.41141e-24
Pfn1.2	Pfn1	5	2.45789e-37	-0.292784	-1.225	0.991	0.903	2.70269e-33
Ppia.1	Ppia	5	1.00082e-34	-0.31575	-1.24466	0.978	0.85	1.1005e-30
Prr13	Prr13	5	1.71215e-29	0.341372	1.26696	0.761	0.274	1.88268e-25
Ptma.1	Ptma	5	4.20098e-16	-0.43315	-1.35018	0.739	0.679	4.6194e-12
Ramp1	Ramp1	5	1.18607e-10	-0.701239	-1.6259	0.288	0.418	1.3042e-06
Rpl11.2	Rpl11	5	5.34702e-38	-0.33048	-1.25743	0.973	0.859	5.87958e-34
Rpl13.2	Rpl13	5	3.70036e-69	-0.431956	-1.34906	0.991	0.941	4.06892e-65
Rpl14.3	Rpl14	5	3.28874e-21	-0.308196	-1.23816	0.925	0.763	3.6163e-17
Rpl18a.2	Rpl18a	5	2.50284e-51	-0.348792	-1.27349	1	0.942	2.75212e-47
Rpl19.2	Rpl19	5	7.14688e-26	-0.268207	-1.20431	0.978	0.823	7.85871e-22
Rpl27a.3	Rpl27a	5	8.81234e-32	-0.367846	-1.29042	0.912	0.815	9.69005e-28
Rpl32.2	Rpl32	5	1.91284e-42	-0.324862	-1.25254	0.987	0.897	2.10336e-38
Rpl34.3	Rpl34	5	6.81529e-18	-0.29359	-1.22569	0.912	0.738	7.4941e-14
Rpl35.2	Rpl35	5	1.13824e-53	-0.358404	-1.28201	0.996	0.947	1.25161e-49
Rpl35a.3	Rpl35a	5	2.27746e-28	-0.318493	-1.24703	0.96	0.809	2.5043e-24
Rpl36.2	Rpl36	5	2.32726e-54	-0.400172	-1.31966	0.982	0.91	2.55906e-50
Rpl37.3	Rpl37	5	6.55745e-32	-0.370944	-1.2932	0.925	0.806	7.21057e-28
Rpl37a.2	Rpl37a	5	6.33189e-65	-0.393961	-1.314	1	0.949	6.96255e-61
Rpl38.2	Rpl38	5	4.87678e-35	-0.338912	-1.2648	0.96	0.847	5.3625e-31
Rpl39.2	Rpl39	5	7.74883e-33	-0.308017	-1.238	0.991	0.856	8.52062e-29
Rpl41.1	Rpl41	5	5.29176e-55	-0.331681	-1.25848	0.996	0.951	5.81881e-51
Rpl8.3	Rpl8	5	5.89848e-15	-0.282614	-1.2164	0.916	0.716	6.48596e-11
Rpl9.3	Rpl9	5	1.74648e-26	-0.299758	-1.23094	0.982	0.806	1.92043e-22
Rplp1.3	Rplp1	5	9.5438e-21	-0.312479	-1.24184	0.903	0.752	1.04944e-16
Rplp2.3	Rplp2	5	2.01722e-26	-0.318846	-1.24733	0.934	0.796	2.21814e-22
Rps13.2	Rps13	5	1.67416e-22	-0.284579	-1.21806	0.938	0.783	1.84091e-18
Rps14.3	Rps14	5	5.47479e-18	-0.276192	-1.21099	0.894	0.745	6.02008e-14
Rps15a.2	Rps15a	5	1.95115e-57	-0.419214	-1.3372	0.982	0.92	2.14548e-53
Rps16.2	Rps16	5	3.09954e-37	-0.35516	-1.27913	0.947	0.843	3.40825e-33
Rps18.3	Rps18	5	1.21187e-14	-0.259001	-1.19665	0.903	0.725	1.33258e-10
Rps19.2	Rps19	5	6.58094e-66	-0.422295	-1.34006	1	0.951	7.23641e-62
Rps2.3	Rps2	5	2.37581e-22	-0.337913	-1.26393	0.903	0.767	2.61244e-18
Rps23.2	Rps23	5	4.5485e-50	-0.399074	-1.31866	0.969	0.887	5.00153e-46
Rps24.3	Rps24	5	1.63516e-40	-0.39993	-1.31944	0.942	0.844	1.79802e-36
Rps27.2	Rps27	5	1.77437e-57	-0.403191	-1.32243	0.982	0.932	1.9511e-53
Rps27a.3	Rps27a	5	7.89788e-22	-0.284413	-1.21791	0.942	0.777	8.68451e-18
Rps28.2	Rps28	5	1.60699e-55	-0.384986	-1.30585	1	0.914	1.76705e-51
Rps29.2	Rps29	5	6.48498e-75	-0.425746	-1.34327	0.991	0.958	7.13089e-71
Rps3a1.3	Rps3a1	5	1.20097e-16	-0.285119	-1.21851	0.903	0.737	1.32059e-12
Rps4x.3	Rps4x	5	1.56573e-27	-0.322629	-1.25061	0.951	0.805	1.72167e-23
Rps5.3	Rps5	5	2.38953e-44	-0.364404	-1.28735	0.987	0.886	2.62752e-40
Rps6.2	Rps6	5	5.29882e-37	-0.33262	-1.2593	0.978	0.871	5.82658e-33
Rps7.3	Rps7	5	1.98077e-14	-0.276818	-1.21152	0.898	0.71	2.17806e-10
Rps9.3	Rps9	5	5.64859e-38	-0.378466	-1.29996	0.947	0.839	6.21119e-34
S100a4.1	S100a4	5	2.23877e-41	0.521592	1.43554	0.77	0.255	2.46175e-37
Tmsb10.1	Tmsb10	5	8.59527e-70	-0.392105	-1.31231	1	0.98	9.45136e-66
Tmsb4x.1	Tmsb4x	5	7.29914e-56	-0.313353	-1.24259	1	0.968	8.02614e-52
Tpt1.1	Tpt1	5	7.20309e-18	-0.34212	-1.26762	0.841	0.717	7.92051e-14
Tspo.2	Tspo	5	1.51678e-21	0.275479	1.2104	0.726	0.286	1.66785e-17
Uba52.2	Uba52	5	2.10606e-59	-0.423861	-1.34151	0.996	0.951	2.31583e-55
Vim.1	Vim	5	8.87591e-53	0.51769	1.43166	0.726	0.201	9.75995e-49
Blk	Blk	6	2.23063e-23	0.299059	1.23034	0.258	0.11	2.4528e-19
Tubb5	Tubb5	6	2.59501e-08	-0.383322	-1.30434	0.178	0.264	0.000285348
Actb.3	Actb	6	6.36243e-59	-0.356519	-1.28033	0.95	0.946	6.99613e-55
Anxa2.1	Anxa2	6	4.83699e-22	0.303229	1.2339	0.355	0.179	5.31875e-18
Capg.2	Capg	6	1.21339e-35	0.355998	1.27987	0.566	0.274	1.33424e-31
Cbx3.1	Cbx3	6	8.66859e-07	-0.353868	-1.27798	0.2	0.271	0.00953198
Cd82.2	Cd82	6	9.01562e-27	0.308083	1.23806	0.55	0.294	9.91358e-23
Cxcr6.2	Cxcr6	6	5.96621e-27	0.315744	1.24465	0.562	0.3	6.56045e-23
Gm10260.4	Gm10260	6	1.86485e-16	-0.255817	-1.19401	0.66	0.645	2.05059e-12
Gstp1.1	Gstp1	6	7.01555e-24	0.310256	1.23993	0.425	0.219	7.71429e-20
Kdm6b.1	Kdm6b	6	3.81907e-23	-0.667176	-1.58796	0.145	0.316	4.19945e-19
mt-Co3.2	mt-Co3	6	2.61454e-11	-0.281875	-1.21577	0.498	0.538	2.87494e-07
Pim1.2	Pim1	6	1.52089e-39	-0.68546	-1.60821	0.37	0.553	1.67237e-35
Prdx1.2	Prdx1	6	2.10384e-20	0.251319	1.1903	0.562	0.328	2.31338e-16
Ptprcap.2	Ptprcap	6	2.16107e-20	0.269353	1.20527	0.432	0.236	2.37631e-16
Rpl13.3	Rpl13	6	5.21846e-86	-0.288298	-1.2212	0.949	0.943	5.73822e-82
Rpl14.4	Rpl14	6	2.26073e-33	-0.274714	-1.20975	0.759	0.772	2.4859e-29
Rpl18a.3	Rpl18a	6	8.5717e-79	-0.270387	-1.20613	0.959	0.943	9.42544e-75
Rpl22.2	Rpl22	6	4.82754e-08	-0.270944	-1.2066	0.461	0.493	0.000530837
Rpl23.3	Rpl23	6	1.77658e-13	-0.259248	-1.19685	0.593	0.605	1.95353e-09
Rpl32.3	Rpl32	6	1.42117e-62	-0.260887	-1.19822	0.913	0.899	1.56271e-58
Rpl35a.4	Rpl35a	6	1.80185e-39	-0.261671	-1.19887	0.828	0.814	1.98131e-35
Rpl4.3	Rpl4	6	3.29765e-15	-0.289663	-1.22235	0.59	0.606	3.6261e-11
Rpl6.3	Rpl6	6	1.36809e-29	-0.253179	-1.19183	0.764	0.775	1.50435e-25
Rpl9.4	Rpl9	6	1.00018e-39	-0.274355	-1.20945	0.81	0.814	1.0998e-35
Rplp0.2	Rplp0	6	5.29166e-52	-0.251507	-1.19045	0.889	0.868	5.81871e-48
Rplp1.4	Rplp1	6	6.38078e-36	-0.294999	-1.22688	0.744	0.761	7.01631e-32
Rps10.3	Rps10	6	2.20061e-16	-0.278729	-1.21313	0.59	0.623	2.41979e-12
Rps15a.3	Rps15a	6	9.54097e-63	-0.251548	-1.19048	0.944	0.92	1.04912e-58
Rps18.4	Rps18	6	9.28143e-26	-0.254522	-1.19294	0.745	0.731	1.02059e-21
Rps19.3	Rps19	6	1.35671e-86	-0.29152	-1.22393	0.959	0.952	1.49184e-82
Rps23.3	Rps23	6	1.09047e-55	-0.259052	-1.19669	0.904	0.889	1.19908e-51
Rps24.4	Rps24	6	3.16328e-50	-0.279656	-1.21391	0.852	0.848	3.47834e-46
Rps27.3	Rps27	6	2.38477e-74	-0.270666	-1.20636	0.952	0.931	2.62229e-70
Rps27a.4	Rps27a	6	1.85505e-34	-0.260835	-1.19817	0.795	0.783	2.03982e-30
Rps28.3	Rps28	6	1.57642e-70	-0.271621	-1.20716	0.934	0.916	1.73344e-66
Rps3.3	Rps3	6	2.70514e-30	-0.269067	-1.20503	0.748	0.754	2.97457e-26
Rps3a1.4	Rps3a1	6	5.22624e-30	-0.276393	-1.21116	0.742	0.745	5.74678e-26
Rps4x.4	Rps4x	6	1.17197e-43	-0.282729	-1.21649	0.818	0.811	1.2887e-39
Rps5.4	Rps5	6	3.12269e-66	-0.29778	-1.22925	0.881	0.892	3.43371e-62
Rps6.3	Rps6	6	1.8352e-55	-0.274528	-1.2096	0.884	0.874	2.01799e-51
Rps7.4	Rps7	6	2.42474e-26	-0.274779	-1.20981	0.715	0.719	2.66624e-22
Rps8.2	Rps8	6	6.43746e-07	-0.252076	-1.19092	0.447	0.468	0.00707863
Rpsa.2	Rpsa	6	1.06604e-07	-0.280011	-1.2142	0.417	0.453	0.00117222
Tcrg-C1.2	Tcrg-C1	6	3.69672e-24	0.28673	1.21987	0.649	0.368	4.06491e-20
Tmem176a.2	Tmem176a	6	5.95949e-24	0.27276	1.20812	0.538	0.288	6.55305e-20
Tmem176b.2	Tmem176b	6	5.15804e-21	0.258544	1.19627	0.515	0.286	5.67178e-17
Tspo.3	Tspo	6	3.23215e-25	0.314237	1.24335	0.506	0.275	3.55407e-21
Aldoa	Aldoa	7	4.84209e-07	-0.451575	-1.36753	0.112	0.294	0.00532437
AW112010	AW112010	7	1.2793e-08	0.505662	1.41977	0.257	0.125	0.000140671
Ccl5	Ccl5	7	1.01252e-67	1.40774	2.65321	0.39	0.063	1.11336e-63
Chchd2	Chchd2	7	2.84972e-06	-0.361992	-1.2852	0.182	0.373	0.0313355
Dad1	Dad1	7	1.30262e-06	-0.445896	-1.36216	0.123	0.294	0.0143236
Eef1a1	Eef1a1	7	1.63261e-11	0.349673	1.27427	0.684	0.562	1.79522e-07
Emp3	Emp3	7	3.23593e-07	-0.454933	-1.37072	0.08	0.256	0.00355823
Gpx1	Gpx1	7	1.30665e-08	-0.510773	-1.42481	0.112	0.325	0.00014368
Id2	Id2	7	7.14322e-13	-0.783031	-1.72074	0.053	0.306	7.85469e-09
Il7r	Il7r	7	1.43362e-06	-0.397818	-1.31751	0.139	0.324	0.0157641
Krtcap2	Krtcap2	7	3.4568e-07	-0.456433	-1.37214	0.107	0.291	0.0038011
Ltb	Ltb	7	2.90277e-09	-0.457799	-1.37345	0.246	0.51	3.19189e-05
Mbnl1	Mbnl1	7	3.64138e-08	0.525617	1.43955	0.321	0.184	0.000400406
Nkg7	Nkg7	7	1.47652e-32	0.877249	1.83687	0.31	0.075	1.62359e-28
Pfdn5	Pfdn5	7	9.96637e-07	0.350641	1.27513	0.535	0.421	0.010959
Ptpn18	Ptpn18	7	3.10409e-06	0.384941	1.30581	0.455	0.348	0.0341326
Rgs1	Rgs1	7	1.6205e-10	-0.701149	-1.6258	0.059	0.276	1.7819e-06
Rps17	Rps17	7	1.23288e-13	0.502716	1.41688	0.572	0.395	1.35567e-09
Sem1	Sem1	7	2.44698e-07	-0.409359	-1.3281	0.166	0.374	0.00269069
Sh3bgrl3	Sh3bgrl3	7	4.1707e-08	-0.379938	-1.30129	0.289	0.563	0.00045861
Txk	Txk	7	1.72336e-13	0.653547	1.57303	0.273	0.109	1.89501e-09
Zfp36l1.1	Zfp36l1	7	1.28452e-07	-0.449024	-1.36512	0.155	0.365	0.00141246
Bcl2a1b.1	Bcl2a1b	7	5.29543e-17	-1.06645	-2.09428	0	0.283	5.82285e-13
Btg1.2	Btg1	7	2.05172e-10	0.292042	1.22437	0.738	0.659	2.25607e-06
Calm1.2	Calm1	7	1.70673e-10	-0.483108	-1.39775	0.246	0.538	1.87673e-06
Capg.3	Capg	7	1.08522e-18	-1.06893	-2.09788	0.011	0.324	1.19331e-14
Cd3g.4	Cd3g	7	1.97102e-11	-0.445271	-1.36157	0.396	0.69	2.16734e-07
Cd82.3	Cd82	7	3.60749e-13	-0.74743	-1.6788	0.07	0.337	3.96679e-09
Clic1.2	Clic1	7	1.73714e-11	-0.590606	-1.50588	0.118	0.388	1.91016e-07
Crip1.2	Crip1	7	2.13162e-38	-0.773469	-1.70937	0.417	0.886	2.34393e-34
Cxcr6.3	Cxcr6	7	2.4139e-19	-1.08221	-2.11727	0.021	0.346	2.65432e-15
Cyba.1	Cyba	7	7.4357e-07	-0.419311	-1.33729	0.171	0.366	0.00817629
Eef1g.1	Eef1g	7	5.5513e-08	0.491076	1.40549	0.385	0.25	0.000610421
Fau.3	Fau	7	4.93886e-41	0.315559	1.24449	0.995	0.937	5.43077e-37
Fxyd5.2	Fxyd5	7	5.09435e-07	-0.350772	-1.27524	0.267	0.515	0.00560175
Gm10076.2	Gm10076	7	3.37539e-29	0.315944	1.24483	0.898	0.844	3.71158e-25
Gm10260.5	Gm10260	7	5.18967e-35	0.536762	1.45071	0.845	0.639	5.70656e-31
Gstp1.2	Gstp1	7	3.75842e-07	-0.46945	-1.38458	0.08	0.252	0.00413275
Itm2b.3	Itm2b	7	1.34828e-17	-0.663031	-1.58341	0.214	0.594	1.48257e-13
Lgals1.3	Lgals1	7	2.40412e-51	-1.14021	-2.20414	0.225	0.83	2.64357e-47
Lgals3.2	Lgals3	7	1.31391e-19	-1.0568	-2.08032	0.021	0.355	1.44478e-15
mt-Atp6.3	mt-Atp6	7	3.60767e-14	0.294751	1.22667	0.829	0.756	3.96699e-10
mt-Co3.3	mt-Co3	7	6.74444e-12	0.366784	1.28947	0.668	0.528	7.41619e-08
Prdx1.3	Prdx1	7	5.94677e-07	-0.370775	-1.29305	0.155	0.366	0.00653907
Prr13.1	Prr13	7	7.01386e-09	-0.556999	-1.47121	0.096	0.303	7.71244e-05
Ptprcap.3	Ptprcap	7	6.19598e-11	-0.682385	-1.60479	0.048	0.27	6.8131e-07
Ramp1.1	Ramp1	7	4.37496e-19	-0.909113	-1.87789	0.07	0.426	4.8107e-15
Rpl10.2	Rpl10	7	1.07361e-19	0.294317	1.2263	0.92	0.803	1.18054e-15
Rpl10a.3	Rpl10a	7	4.76267e-22	0.450225	1.36625	0.786	0.608	5.23703e-18
Rpl11.3	Rpl11	7	1.3533e-34	0.344656	1.26985	0.963	0.86	1.48809e-30
Rpl12.3	Rpl12	7	2.94059e-24	0.634066	1.55193	0.658	0.404	3.23347e-20
Rpl13.4	Rpl13	7	1.04675e-54	0.377777	1.29934	1	0.941	1.15101e-50
Rpl13a.2	Rpl13a	7	7.35133e-29	0.379617	1.301	0.92	0.778	8.08353e-25
Rpl14.5	Rpl14	7	6.55637e-29	0.395495	1.31539	0.877	0.766	7.20938e-25
Rpl15.1	Rpl15	7	2.55011e-30	0.432247	1.34933	0.872	0.722	2.8041e-26
Rpl17.3	Rpl17	7	2.34353e-41	0.441684	1.35819	0.936	0.773	2.57695e-37
Rpl18a.4	Rpl18a	7	4.63411e-54	0.373321	1.29533	1	0.943	5.09567e-50
Rpl19.3	Rpl19	7	1.92114e-36	0.381564	1.30275	0.936	0.825	2.11249e-32
Rpl21.3	Rpl21	7	1.75512e-28	0.543625	1.45763	0.786	0.548	1.92994e-24
Rpl22.3	Rpl22	7	2.0137e-16	0.480696	1.39542	0.674	0.481	2.21426e-12
Rpl22l1.2	Rpl22l1	7	1.77223e-19	0.535114	1.44906	0.69	0.499	1.94874e-15
Rpl23.4	Rpl23	7	5.68373e-29	0.515011	1.42901	0.813	0.595	6.24983e-25
Rpl23a.2	Rpl23a	7	9.24729e-09	0.406868	1.3258	0.535	0.41	0.000101683
Rpl24.2	Rpl24	7	6.34226e-18	0.323156	1.25106	0.829	0.734	6.97395e-14
Rpl26.3	Rpl26	7	7.20331e-41	0.474356	1.3893	0.93	0.746	7.92076e-37
Rpl27.2	Rpl27	7	1.85054e-19	0.347534	1.27238	0.829	0.719	2.03485e-15
Rpl27a.4	Rpl27a	7	5.00621e-39	0.40477	1.32388	0.952	0.814	5.50483e-35
Rpl28.2	Rpl28	7	2.54332e-25	0.538012	1.45197	0.759	0.522	2.79663e-21
Rpl29.2	Rpl29	7	6.64365e-08	0.368418	1.29094	0.561	0.461	0.000730535
Rpl3.2	Rpl3	7	4.45779e-31	0.443709	1.3601	0.888	0.713	4.90178e-27
Rpl30.2	Rpl30	7	5.15425e-18	0.511771	1.4258	0.668	0.462	5.66761e-14
Rpl31.2	Rpl31	7	1.27409e-14	0.466268	1.38153	0.647	0.486	1.40099e-10
Rpl32.4	Rpl32	7	4.62451e-54	0.412181	1.3307	1	0.897	5.08511e-50
Rpl34.4	Rpl34	7	5.02524e-35	0.444252	1.36061	0.904	0.74	5.52576e-31
Rpl35.3	Rpl35	7	7.66225e-53	0.364067	1.28705	1	0.947	8.42541e-49
Rpl35a.5	Rpl35a	7	2.22556e-55	0.501518	1.4157	0.973	0.81	2.44723e-51
Rpl36.3	Rpl36	7	9.01867e-47	0.371431	1.29364	0.979	0.91	9.91693e-43
Rpl36a.3	Rpl36a	7	2.85487e-31	0.599311	1.51499	0.781	0.516	3.13922e-27
Rpl37.4	Rpl37	7	2.73914e-52	0.484408	1.39901	0.957	0.806	3.01196e-48
Rpl37a.3	Rpl37a	7	2.42602e-38	0.295242	1.22709	0.984	0.95	2.66766e-34
Rpl38.3	Rpl38	7	2.09565e-33	0.34871	1.27342	0.952	0.848	2.30437e-29
Rpl39.3	Rpl39	7	4.76163e-36	0.36379	1.2868	0.952	0.858	5.23589e-32
Rpl4.4	Rpl4	7	7.74208e-22	0.463532	1.37891	0.775	0.598	8.51319e-18
Rpl41.2	Rpl41	7	3.09772e-40	0.287281	1.22034	0.995	0.951	3.40626e-36
Rpl6.4	Rpl6	7	1.38135e-32	0.406344	1.32532	0.909	0.768	1.51893e-28
Rpl7.2	Rpl7	7	7.54798e-20	0.524891	1.43882	0.695	0.487	8.29976e-16
Rpl8.4	Rpl8	7	1.65436e-46	0.524731	1.43867	0.93	0.717	1.81913e-42
Rpl9.5	Rpl9	7	4.29977e-52	0.481371	1.39607	0.973	0.808	4.72802e-48
Rplp0.3	Rplp0	7	5.1739e-41	0.379277	1.30069	0.979	0.866	5.68922e-37
Rplp1.5	Rplp1	7	1.38846e-47	0.504735	1.41886	0.947	0.751	1.52675e-43
Rplp2.4	Rplp2	7	7.06207e-39	0.41893	1.33694	0.936	0.797	7.76545e-35
Rps10.4	Rps10	7	6.70527e-27	0.494825	1.40915	0.818	0.611	7.37311e-23
Rps11.2	Rps11	7	2.7681e-28	0.33231	1.25903	0.936	0.843	3.0438e-24
Rps12.3	Rps12	7	9.96677e-07	0.382078	1.30322	0.481	0.373	0.0109595
Rps13.3	Rps13	7	1.64914e-34	0.403664	1.32286	0.925	0.785	1.81339e-30
Rps14.4	Rps14	7	4.12812e-35	0.435754	1.35262	0.92	0.746	4.53928e-31
Rps15.2	Rps15	7	1.02089e-22	0.520157	1.43411	0.743	0.519	1.12257e-18
Rps15a.4	Rps15a	7	7.99915e-56	0.395134	1.31506	1	0.92	8.79587e-52
Rps16.3	Rps16	7	3.33314e-45	0.411838	1.33038	0.968	0.843	3.66512e-41
Rps18.5	Rps18	7	1.3808e-53	0.559008	1.47326	0.952	0.724	1.51833e-49
Rps19.4	Rps19	7	8.20177e-57	0.378576	1.30006	0.995	0.952	9.01867e-53
Rps2.4	Rps2	7	1.26698e-25	0.362488	1.28564	0.898	0.769	1.39317e-21
Rps20.3	Rps20	7	2.35222e-22	0.606275	1.52232	0.652	0.408	2.58651e-18
Rps21.2	Rps21	7	8.21185e-11	0.388344	1.30889	0.62	0.488	9.02975e-07
Rps23.4	Rps23	7	1.83332e-45	0.386392	1.30712	0.979	0.887	2.01592e-41
Rps24.5	Rps24	7	2.92935e-53	0.446258	1.3625	0.984	0.843	3.22111e-49
Rps25.2	Rps25	7	2.60745e-23	0.542847	1.45684	0.722	0.499	2.86715e-19
Rps26.2	Rps26	7	1.37957e-24	0.377774	1.29934	0.861	0.738	1.51697e-20
Rps27.4	Rps27	7	5.63286e-69	0.438973	1.35564	0.995	0.931	6.19389e-65
Rps27a.5	Rps27a	7	3.91881e-43	0.4481	1.36424	0.952	0.778	4.30912e-39
Rps28.4	Rps28	7	2.58169e-60	0.428603	1.34593	0.995	0.915	2.83882e-56
Rps29.3	Rps29	7	1.75651e-62	0.3756	1.29738	1	0.958	1.93146e-58
Rps3.4	Rps3	7	3.70286e-36	0.449547	1.36561	0.904	0.748	4.07167e-32
Rps3a1.5	Rps3a1	7	1.20763e-47	0.517061	1.43104	0.941	0.737	1.32791e-43
Rps4x.5	Rps4x	7	1.11601e-36	0.401686	1.32105	0.952	0.806	1.22716e-32
Rps5.5	Rps5	7	1.20079e-45	0.382928	1.30399	0.979	0.887	1.32039e-41
Rps6.4	Rps6	7	5.10943e-51	0.42556	1.34309	0.979	0.872	5.61833e-47
Rps7.5	Rps7	7	4.54213e-36	0.480259	1.39499	0.882	0.712	4.99452e-32
Rps8.3	Rps8	7	1.93922e-11	0.419574	1.33753	0.594	0.461	2.13237e-07
Rps9.4	Rps9	7	2.62219e-41	0.403366	1.32259	0.984	0.839	2.88336e-37
Rpsa.3	Rpsa	7	2.93889e-22	0.577802	1.49257	0.668	0.44	3.23161e-18
S100a10.3	S100a10	7	1.09648e-28	-0.934933	-1.9118	0.171	0.654	1.20569e-24
S100a11.3	S100a11	7	2.08291e-38	-1.18465	-2.27309	0.123	0.662	2.29037e-34
S100a13.1	S100a13	7	6.28024e-11	-0.651593	-1.5709	0.053	0.281	6.90575e-07
S100a4.2	S100a4	7	2.95162e-15	-0.897025	-1.86222	0.016	0.288	3.2456e-11
S100a6.3	S100a6	7	1.85365e-53	-1.45883	-2.74886	0.091	0.737	2.03828e-49
Srgn.2	Srgn	7	1.12621e-11	-0.623415	-1.54052	0.139	0.405	1.23838e-07
Tagln2.1	Tagln2	7	1.00441e-09	-0.562833	-1.47717	0.102	0.332	1.10445e-05
Tcrg-C1.3	Tcrg-C1	7	2.86429e-23	-1.12867	-2.18656	0.032	0.419	3.14957e-19
Tmem176a.3	Tmem176a	7	2.85473e-19	-1.07414	-2.10547	0.011	0.332	3.13906e-15
Tmem176b.3	Tmem176b	7	2.59377e-18	-1.03003	-2.04206	0.016	0.328	2.85211e-14
Tmsb10.2	Tmsb10	7	4.90667e-45	0.297792	1.22926	1	0.98	5.39537e-41
Tspo.4	Tspo	7	6.48772e-10	-0.571046	-1.4856	0.086	0.314	7.13389e-06
Uba52.3	Uba52	7	1.08619e-40	0.325896	1.25344	0.995	0.952	1.19438e-36
Vps37b.1	Vps37b	7	2.79069e-09	0.511493	1.42552	0.401	0.244	3.06865e-05
	96	unique genes
	8	Cluster 1
	0	Cluster 2
	7	Cluster 3
	23	Cluster 4
	34	Cluster 5
	2	Cluster 6
	22	Cluster 7
	497	shared genes by 2 or more clusters
	593	total genes

## Sheet: FindAllMarkers no Ribosome
	gene	cluster	p_val	avg_logFC	FC	pct.1	pct.2	p_val_adj
Arpc3	Arpc3	1	1.54094e-18	-0.265463	-1.2	0.19	0.33	1.69442e-14
Ldha	Ldha	1	1.12701e-18	-0.257486	-1.2	0.17	0.31	1.23926e-14
Myl12a	Myl12a	1	6.35747e-20	-0.262902	-1.2	0.19	0.35	6.99067e-16
Cst3	Cst3	1	1.07605e-21	-0.271515	-1.21	0.13	0.27	1.18322e-17
Ostf1	Ostf1	1	2.56505e-22	-0.288053	-1.22	0.14	0.3	2.82053e-18
Ndufa4	Ndufa4	1	1.81672e-25	-0.297577	-1.23	0.19	0.37	1.99766e-21
Myl6	Myl6	1	2.29036e-32	-0.335617	-1.26	0.32	0.56	2.51848e-28
Spcs2	Spcs2	1	1.13752e-26	-0.33709	-1.26	0.12	0.28	1.25082e-22
Gm10260	Gm10260	1	1.2505e-74	0.382676	1.3	0.73	0.62	1.37505e-70
Uba52	Uba52	1	1.0881e-133	0.269159	1.21	0.98	0.94	1.1965e-129
Vps37b	Vps37b	1	2.73444e-07	0.279698	1.21	0.28	0.24	0.00300679
mt-Atp6	mt-Atp6	1	8.619e-53	0.262486	1.2	0.8	0.74	9.47745e-49
mt-Co3	mt-Co3	1	1.12682e-21	0.26388	1.2	0.57	0.52	1.23906e-17
Fau	Fau	1	2.741e-126	0.253045	1.19	0.97	0.93	3.014e-122
Cyba	Cyba	1	1.31913e-20	-0.252587	-1.19	0.23	0.4	1.45052e-16
Srgn	Srgn	1	2.08434e-19	-0.250187	-1.19	0.26	0.44	2.29194e-15
Cox5a	Cox5a	1	1.15434e-20	-0.260186	-1.2	0.14	0.28	1.26931e-16
Fxyd5	Fxyd5	1	2.43216e-24	-0.272347	-1.21	0.34	0.56	2.6744e-20
Gstp1	Gstp1	1	1.16267e-20	-0.280204	-1.21	0.14	0.28	1.27847e-16
Trdc	Trdc	1	6.00568e-23	-0.277664	-1.21	0.34	0.54	6.60384e-19
Ptprcap	Ptprcap	1	1.28168e-19	-0.286926	-1.22	0.16	0.3	1.40933e-15
S100a6	S100a6	1	1.17278e-30	-0.301905	-1.23	0.51	0.78	1.28958e-26
Tmem176b	Tmem176b	1	2.24813e-25	-0.293514	-1.23	0.18	0.36	2.47204e-21
Calm1	Calm1	1	2.63856e-29	-0.30741	-1.24	0.35	0.59	2.90136e-25
Cd3g	Cd3g	1	2.97569e-34	-0.308062	-1.24	0.49	0.75	3.27207e-30
Cfl1	Cfl1	1	6.9827e-30	-0.307277	-1.24	0.38	0.63	7.67818e-26
S100a13	S100a13	1	2.51949e-24	-0.314162	-1.24	0.15	0.31	2.77043e-20
Lsp1	Lsp1	1	3.26641e-25	-0.321319	-1.25	0.13	0.28	3.59175e-21
Ndufa1	Ndufa1	1	1.61343e-21	-0.327552	-1.25	0.14	0.28	1.77413e-17
Tmem176a	Tmem176a	1	1.05747e-27	-0.32132	-1.25	0.18	0.37	1.1628e-23
S100a4	S100a4	1	6.15009e-29	-0.338042	-1.26	0.14	0.33	6.76263e-25
Vim	Vim	1	1.36404e-26	-0.329726	-1.26	0.11	0.27	1.49989e-22
Cxcr6	Cxcr6	1	2.02957e-30	-0.34918	-1.27	0.18	0.39	2.23171e-26
Clic1	Clic1	1	4.72452e-32	-0.351774	-1.28	0.22	0.43	5.19508e-28
Lgals1	Lgals1	1	4.7117e-57	-0.353745	-1.28	0.61	0.88	5.18098e-53
Tcrg-C1	Tcrg-C1	1	2.49697e-31	-0.350577	-1.28	0.24	0.46	2.74567e-27
Itm2b	Itm2b	1	5.60988e-42	-0.374266	-1.3	0.37	0.65	6.16862e-38
Cd82	Cd82	1	1.10624e-35	-0.404804	-1.32	0.17	0.38	1.21642e-31
Tspo	Tspo	1	1.26286e-33	-0.399121	-1.32	0.16	0.36	1.38865e-29
Prdx1	Prdx1	1	4.70857e-37	-0.412283	-1.33	0.2	0.41	5.17754e-33
Lgals3	Lgals3	1	1.38885e-46	-0.479668	-1.39	0.16	0.41	1.52718e-42
S100a10	S100a10	1	3.01029e-65	-0.47114	-1.39	0.4	0.72	3.31011e-61
S100a11	S100a11	1	1.50532e-67	-0.471948	-1.39	0.39	0.73	1.65525e-63
Capg	Capg	1	6.27466e-54	-0.537257	-1.45	0.13	0.38	6.89961e-50
Ndufa1	Ndufa1	2		-0.183363	1.13553	0.198	0.261	0.0135745
S100a10	S100a10	2		0.106077	1.0763	0.68	0.616	0.031217
Anxa2	Anxa2	2		-0.18532	-1.13707	0.151	0.226	4.20374e-05
Abhd2	Abhd2	3	1.00268e-40	0.594973	1.51	0.36	0.18	1.10254e-36
Sdc4	Sdc4	3	4.13347e-34	0.577829	1.49	0.28	0.13	4.54516e-30
Il17a	Il17a	3	3.00034e-14	0.431578	1.35	0.28	0.19	3.29917e-10
Furin	Furin	3	1.06851e-14	0.422139	1.34	0.26	0.17	1.17493e-10
Actg1	Actg1	3	2.69173e-16	0.281409	1.22	0.54	0.5	2.95983e-12
Hmgb1	Hmgb1	3	1.24843e-06	0.263005	1.2	0.38	0.36	0.0137277
Npm1	Npm1	3	7.7311e-19	-0.281637	-1.22	0.18	0.36	8.50111e-15
Anxa2	Anxa2	3	8.77279e-24	0.524675	1.44	0.3	0.18	9.64655e-20
Cd82.1	Cd82	3	1.05554e-29	0.505013	1.42	0.44	0.3	1.16067e-25
Ndufa1.1	Ndufa1	3	1.12136e-16	0.489297	1.4	0.32	0.22	1.23304e-12
Capg.1	Capg	3	2.53859e-25	0.476322	1.39	0.41	0.29	2.79143e-21
Tcrg-C1.1	Tcrg-C1	3	2.33742e-36	0.47956	1.39	0.53	0.38	2.57023e-32
Cxcr6.1	Cxcr6	3	4.8548e-25	0.450024	1.37	0.43	0.31	5.33834e-21
S100a11.1	S100a11	3	2.95139e-82	0.459023	1.37	0.77	0.61	3.24535e-78
Lgals1.1	Lgals1	3	4.4507e-123	0.395773	1.32	0.92	0.78	4.894e-119
Tmem176a.1	Tmem176a	3	2.79789e-17	0.405969	1.32	0.39	0.3	3.07656e-13
Trdc.1	Trdc	3	1.26846e-29	0.390401	1.31	0.57	0.47	1.3948e-25
Actb	Actb	3	8.1344e-123	0.37006	1.29	0.98	0.94	8.9446e-119
Cd3g.1	Cd3g	3	3.31892e-59	0.370133	1.29	0.77	0.66	3.64949e-55
H2-D1	H2-D1	3	8.19532e-98	0.372176	1.29	0.87	0.75	9.01157e-94
Itm2b.1	Itm2b	3	4.47725e-38	0.355832	1.28	0.66	0.56	4.92319e-34
Kdm6b	Kdm6b	3	1.51221e-12	0.343785	1.27	0.36	0.28	1.66283e-08
Pim1	Pim1	3	1.05647e-27	0.350493	1.27	0.63	0.51	1.16169e-23
S100a10.1	S100a10	3	3.02544e-46	0.347799	1.27	0.71	0.62	3.32677e-42
Calm1.1	Calm1	3	6.92965e-25	0.331709	1.26	0.58	0.52	7.61984e-21
Clic1.1	Clic1	3	4.3763e-12	0.331725	1.26	0.42	0.37	4.81218e-08
S100a6.1	S100a6	3	5.08871e-58	0.322371	1.25	0.79	0.7	5.59555e-54
Tagln2	Tagln2	3	4.52651e-09	0.31707	1.25	0.36	0.31	4.97736e-05
Tspo.1	Tspo	3	1.23054e-07	0.320442	1.25	0.34	0.3	0.0013531
Cfl1.1	Cfl1	3	3.90815e-26	0.313726	1.24	0.61	0.55	4.2974e-22
Bcl2a1b	Bcl2a1b	3	1.36276e-06	0.299875	1.23	0.31	0.26	0.0149849
Cbx3	Cbx3	3	2.02823e-07	0.298555	1.23	0.31	0.25	0.00223024
Prdx1.1	Prdx1	3	8.12145e-08	0.293399	1.23	0.38	0.35	0.000893034
Crip1	Crip1	3	3.145e-77	0.280623	1.21	0.92	0.86	3.45825e-73
Jund	Jund	3	1.59721e-19	0.270127	1.21	0.62	0.58	1.75629e-15
Tmem176b.1	Tmem176b	3	2.9495e-06	0.271921	1.21	0.34	0.31	0.0324327
Srgn.1	Srgn	3	1.48477e-07	0.265679	1.2	0.41	0.39	0.00163265
Pfn1	Pfn1	3	2.26341e-85	0.250314	1.19	0.94	0.9	2.48885e-81
Eef1g	Eef1g	3	3.96146e-15	-0.254124	-1.19	0.14	0.28	4.35602e-11
mt-Co3.1	mt-Co3	3	1.29549e-17	-0.254158	-1.19	0.35	0.57	1.42452e-13
Gm10260.1	Gm10260	3	9.65568e-41	-0.414809	-1.33	0.4	0.7	1.06174e-36
H2-Aa	H2-Aa	4	5.2952e-136	1.01136	2.02	0.43	0.03	5.8226e-132
Cd74	Cd74	4	1.0035e-75	0.895912	1.86	0.53	0.08	1.10345e-71
H2-Ab1	H2-Ab1	4	4.99348e-95	0.820813	1.77	0.41	0.04	5.49083e-91
Lyz2	Lyz2	4	4.1163e-112	0.7336	1.66	0.33	0.02	4.5262e-108
Ifitm3	Ifitm3	4	9.3597e-176	0.674751	1.6	0.35	0.01	1.0292e-171
Tyrobp	Tyrobp	4	9.1838e-152	0.617639	1.53	0.32	0.01	1.0099e-147
Ifitm2	Ifitm2	4	1.5552e-162	0.596562	1.51	0.32	0.01	1.7101e-158
Fcer1g	Fcer1g	4	2.0206e-99	0.547709	1.46	0.31	0.02	2.2219e-95
Ifi27l2a	Ifi27l2a	4	7.91303e-69	0.532467	1.45	0.35	0.04	8.70117e-65
Plac8	Plac8	4	1.137e-107	0.52243	1.44	0.27	0.01	1.2502e-103
H2-DMa	H2-DMa	4	2.9773e-105	0.515849	1.43	0.29	0.02	3.2739e-101
Mt1	Mt1	4	2.9566e-110	0.516567	1.43	0.26	0.01	3.2511e-106
Ctss	Ctss	4	2.47009e-52	0.37518	1.3	0.27	0.03	2.71611e-48
Psap	Psap	4	9.39441e-39	0.337935	1.26	0.52	0.11	1.03301e-34
Gm2a	Gm2a	4	7.53441e-19	0.285136	1.22	0.45	0.14	8.28484e-15
Slc39a1	Slc39a1	4	2.13066e-30	0.277349	1.21	0.31	0.06	2.34288e-26
H3f3b	H3f3b	4	3.72243e-07	-0.272121	-1.21	0.97	0.67	0.00409319
Oaz1	Oaz1	4	1.20214e-15	-0.382798	-1.3	0.97	0.74	1.32188e-11
Serf2	Serf2	4	3.61289e-16	-0.3786	-1.3	0.97	0.75	3.97274e-12
B2m	B2m	4	1.26379e-25	-0.398614	-1.32	0.98	0.81	1.38967e-21
Ubb	Ubb	4	3.22731e-17	-0.396447	-1.32	0.96	0.74	3.54875e-13
Cd52	Cd52	4	4.81165e-11	-0.444112	-1.36	0.82	0.66	5.29089e-07
Ptma	Ptma	4	2.54869e-06	-0.268632	-1.2	0.95	0.67	0.0280254
Tpt1	Tpt1	4	3.28623e-11	-0.299787	-1.23	0.97	0.72	3.61354e-07
Gm10260.2	Gm10260	4	7.81986e-07	-0.318141	-1.25	0.88	0.64	0.00859872
Fth1	Fth1	4	1.10787e-22	-0.38315	-1.3	1	0.84	1.21821e-18
Ppia	Ppia	4	1.26158e-29	-0.381046	-1.3	1	0.85	1.38723e-25
Btg1	Btg1	4	3.19516e-08	-0.39336	-1.31	0.91	0.65	0.000351339
S100a10.2	S100a10	4	6.90547e-08	-0.399811	-1.32	0.87	0.63	0.000759325
Eif1	Eif1	4	2.71807e-32	-0.43236	-1.35	0.99	0.86	2.98879e-28
mt-Co1	mt-Co1	4	2.62357e-25	-0.431234	-1.35	0.97	0.8	2.88487e-21
S100a11.2	S100a11	4	4.55769e-08	-0.437009	-1.35	0.86	0.64	0.000501164
S100a6.2	S100a6	4	4.88816e-15	-0.440452	-1.36	0.91	0.71	5.37503e-11
Actb.1	Actb	4	9.58027e-23	-0.45939	-1.37	1	0.95	1.05345e-18
Gm10076	Gm10076	4	1.10467e-31	-0.457054	-1.37	0.95	0.84	1.21469e-27
mt-Atp6.1	mt-Atp6	4	1.63234e-18	-0.455762	-1.37	0.95	0.75	1.79492e-14
H2-D1.1	H2-D1	4	4.96734e-23	-0.470149	-1.39	0.96	0.77	5.46208e-19
Junb	Junb	4	9.29307e-16	-0.489228	-1.4	0.91	0.72	1.02187e-11
Pfn1.1	Pfn1	4	3.19898e-45	-0.498523	-1.41	1	0.9	3.5176e-41
Fau.1	Fau	4	1.19113e-54	-0.502204	-1.42	1	0.94	1.30976e-50
Lgals1.2	Lgals1	4	6.76062e-28	-0.509917	-1.42	0.96	0.8	7.43398e-24
Crip1.1	Crip1	4	1.45185e-36	-0.515377	-1.43	0.99	0.87	1.59646e-32
Tmsb4x	Tmsb4x	4	7.97104e-67	-0.530778	-1.44	1	0.97	8.76496e-63
mt-Nd1	mt-Nd1	4	3.41698e-28	-0.537321	-1.45	0.92	0.82	3.75731e-24
Malat1	Malat1	4	5.39103e-59	-0.544458	-1.46	1	0.97	5.92798e-55
Uba52.1	Uba52	4	2.00161e-53	-0.541294	-1.46	1	0.95	2.20097e-49
Tmsb10	Tmsb10	4	6.74473e-68	-0.566774	-1.48	1	0.98	7.4165e-64
Cd3g.2	Cd3g	4	3.27195e-15	-0.61428	-1.53	0.8	0.68	3.59784e-11
Cd48	Cd48	5	2.9616e-110	0.819105	1.76	0.75	0.14	3.2566e-106
5830411N06Rik	5830411N06Rik	5	2.1423e-86	0.634717	1.55	0.44	0.06	2.35567e-82
1500009L16Rik	1500009L16Rik	5	4.35743e-87	0.588875	1.5	0.33	0.04	4.79143e-83
Glipr2	Glipr2	5	2.81543e-76	0.571577	1.49	0.35	0.05	3.09585e-72
Pycard	Pycard	5	2.56299e-67	0.553607	1.47	0.43	0.07	2.81826e-63
Scpep1	Scpep1	5	4.83963e-62	0.490343	1.4	0.29	0.04	5.32166e-58
Acsbg1	Acsbg1	5	1.28631e-64	0.478115	1.39	0.28	0.03	1.41443e-60
Itgb7	Itgb7	5	2.64451e-43	0.454024	1.37	0.46	0.11	2.9079e-39
Il17f	Il17f	5	6.34113e-36	0.444876	1.36	0.27	0.05	6.97271e-32
Itgb1	Itgb1	5	1.09915e-40	0.437564	1.35	0.3	0.06	1.20863e-36
Pdia6	Pdia6	5	5.92148e-37	0.406062	1.33	0.33	0.07	6.51126e-33
Manf	Manf	5	2.78316e-32	0.373176	1.3	0.5	0.15	3.06036e-28
Tcrg-C2	Tcrg-C2	5	1.05722e-33	0.37579	1.3	0.47	0.13	1.16252e-29
Hmgb2	Hmgb2	5	4.23871e-25	0.353416	1.28	0.42	0.14	4.66088e-21
Rasgrp2	Rasgrp2	5	8.59398e-30	0.344927	1.27	0.25	0.06	9.44994e-26
Rilpl2	Rilpl2	5	2.96659e-30	0.343268	1.27	0.27	0.06	3.26206e-26
Cd47	Cd47	5	3.41993e-27	0.330951	1.26	0.58	0.2	3.76055e-23
Coro1a	Coro1a	5	1.0834e-26	0.332851	1.26	0.63	0.23	1.19131e-22
Glrx	Glrx	5	2.66362e-32	0.327509	1.25	0.25	0.05	2.92891e-28
Dap	Dap	5	9.95429e-26	0.312462	1.24	0.38	0.11	1.09457e-21
Psma2	Psma2	5	8.9799e-25	0.311401	1.24	0.35	0.11	9.8743e-21
Abracl	Abracl	5	2.10944e-23	0.295312	1.23	0.39	0.13	2.31954e-19
Rbm3	Rbm3	5	2.5905e-23	0.303293	1.23	0.67	0.26	2.84851e-19
Cited2	Cited2	5	2.80028e-19	0.285845	1.22	0.31	0.1	3.07919e-15
Klf2	Klf2	5	9.81307e-24	0.284453	1.22	0.29	0.08	1.07904e-19
Sdf2l1	Sdf2l1	5	5.82889e-21	0.284744	1.22	0.26	0.07	6.40945e-17
Psmb1	Psmb1	5	5.40384e-23	0.270232	1.21	0.56	0.21	5.94206e-19
Hspa5	Hspa5	5	6.844e-19	0.268869	1.2	0.39	0.14	7.52566e-15
Mrpl33	Mrpl33	5	5.05013e-23	0.257621	1.2	0.48	0.17	5.55313e-19
Ostc	Ostc	5	1.34344e-21	0.262103	1.2	0.31	0.09	1.47725e-17
Reep5	Reep5	5	1.67867e-22	0.263179	1.2	0.47	0.16	1.84586e-18
Tbc1d10c	Tbc1d10c	5	5.00042e-18	0.258718	1.2	0.26	0.08	5.49846e-14
Xist.1	Xist	5	3.10205e-07	-0.396694	-1.32	0.66	0.57	0.00341101
Ftl1	Ftl1	5	1.18305e-26	-0.406742	-1.33	0.91	0.77	1.30088e-22
Lgals3.1	Lgals3	5	2.31791e-51	0.602559	1.52	0.94	0.32	2.54878e-47
S100a4.1	S100a4	5	2.23877e-41	0.521592	1.44	0.77	0.26	2.46175e-37
Vim.1	Vim	5	8.87591e-53	0.51769	1.43	0.73	0.2	9.75995e-49
Lsp1.1	Lsp1	5	5.18228e-45	0.49993	1.41	0.72	0.22	5.69844e-41
Prr13	Prr13	5	1.71215e-29	0.341372	1.27	0.76	0.27	1.88268e-25
Tspo.2	Tspo	5	1.51678e-21	0.275479	1.21	0.73	0.29	1.66785e-17
Cox5a.1	Cox5a	5	8.67246e-21	0.26703	1.2	0.58	0.23	9.53624e-17
mt-Atp6.2	mt-Atp6	5	1.75512e-15	-0.280157	-1.21	0.93	0.75	1.92993e-11
mt-Co1.1	mt-Co1	5	2.21264e-23	-0.290777	-1.22	0.94	0.8	2.43302e-19
Junb.1	Junb	5	1.28648e-13	-0.301351	-1.23	0.88	0.72	1.41461e-09
Pfn1.2	Pfn1	5	2.45789e-37	-0.292784	-1.23	0.99	0.9	2.70269e-33
Ppia.1	Ppia	5	1.00082e-34	-0.31575	-1.24	0.98	0.85	1.1005e-30
Tmsb4x.1	Tmsb4x	5	7.29914e-56	-0.313353	-1.24	1	0.97	8.02614e-52
Gm10260.3	Gm10260	5	7.85224e-11	-0.349016	-1.27	0.74	0.64	8.63433e-07
Tpt1.1	Tpt1	5	7.20309e-18	-0.34212	-1.27	0.84	0.72	7.92051e-14
Fau.2	Fau	5	4.72541e-54	-0.355067	-1.28	1	0.94	5.19606e-50
mt-Nd1.1	mt-Nd1	5	1.28356e-28	-0.378353	-1.3	0.93	0.81	1.41141e-24
Btg1.1	Btg1	5	9.76548e-13	-0.388693	-1.31	0.78	0.66	1.07381e-08
Eif1.1	Eif1	5	8.20623e-42	-0.387152	-1.31	0.98	0.86	9.02357e-38
Tmsb10.1	Tmsb10	5	8.59527e-70	-0.392105	-1.31	1	0.98	9.45136e-66
Actb.2	Actb	5	1.23701e-29	-0.411491	-1.33	1	0.94	1.36022e-25
Cd3g.3	Cd3g	5	1.22017e-15	-0.419261	-1.34	0.77	0.68	1.3417e-11
Uba52.2	Uba52	5	2.10606e-59	-0.423861	-1.34	1	0.95	2.31583e-55
Gm10076.1	Gm10076	5	3.81346e-37	-0.432201	-1.35	0.8	0.85	4.19328e-33
Ptma.1	Ptma	5	4.20098e-16	-0.43315	-1.35	0.74	0.68	4.6194e-12
Jund.2	Jund	5	1.28518e-12	-0.549642	-1.46	0.6	0.59	1.41319e-08
Malat1.1	Malat1	5	1.8532e-90	-0.562025	-1.48	0.97	0.97	2.03778e-86
Fth1.1	Fth1	5	2.47828e-52	-0.643552	-1.56	0.81	0.84	2.72512e-48
Ramp1	Ramp1	5	1.18607e-10	-0.701239	-1.63	0.29	0.42	1.3042e-06
Blk	Blk	6	2.23063e-23	0.299059	1.23	0.26	0.11	2.4528e-19
Tubb5	Tubb5	6	2.59501e-08	-0.383322	-1.3	0.18	0.26	0.000285348
Capg.2	Capg	6	1.21339e-35	0.355998	1.28	0.57	0.27	1.33424e-31
Cd82.2	Cd82	6	9.01562e-27	0.308083	1.24	0.55	0.29	9.91358e-23
Cxcr6.2	Cxcr6	6	5.96621e-27	0.315744	1.24	0.56	0.3	6.56045e-23
Gstp1.1	Gstp1	6	7.01555e-24	0.310256	1.24	0.43	0.22	7.71429e-20
Tspo.3	Tspo	6	3.23215e-25	0.314237	1.24	0.51	0.28	3.55407e-21
Anxa2.1	Anxa2	6	4.83699e-22	0.303229	1.23	0.36	0.18	5.31875e-18
Tcrg-C1.2	Tcrg-C1	6	3.69672e-24	0.28673	1.22	0.65	0.37	4.06491e-20
Ptprcap.2	Ptprcap	6	2.16107e-20	0.269353	1.21	0.43	0.24	2.37631e-16
Tmem176a.2	Tmem176a	6	5.95949e-24	0.27276	1.21	0.54	0.29	6.55305e-20
Tmem176b.2	Tmem176b	6	5.15804e-21	0.258544	1.2	0.52	0.29	5.67178e-17
Prdx1.2	Prdx1	6	2.10384e-20	0.251319	1.19	0.56	0.33	2.31338e-16
Gm10260.4	Gm10260	6	1.86485e-16	-0.255817	-1.19	0.66	0.65	2.05059e-12
mt-Co3.2	mt-Co3	6	2.61454e-11	-0.281875	-1.22	0.5	0.54	2.87494e-07
Actb.3	Actb	6	6.36243e-59	-0.356519	-1.28	0.95	0.95	6.99613e-55
Cbx3.1	Cbx3	6	8.66859e-07	-0.353868	-1.28	0.2	0.27	0.00953198
Kdm6b.1	Kdm6b	6	3.81907e-23	-0.667176	-1.59	0.15	0.32	4.19945e-19
Pim1.2	Pim1	6	1.52089e-39	-0.68546	-1.61	0.37	0.55	1.67237e-35
Ccl5	Ccl5	7	1.01252e-67	1.40774	2.65	0.39	0.06	1.11336e-63
Nkg7	Nkg7	7	1.47652e-32	0.877249	1.84	0.31	0.08	1.62359e-28
Txk	Txk	7	1.72336e-13	0.653547	1.57	0.27	0.11	1.89501e-09
Mbnl1	Mbnl1	7	3.64138e-08	0.525617	1.44	0.32	0.18	0.000400406
AW112010	AW112010	7	1.2793e-08	0.505662	1.42	0.26	0.13	0.000140671
Ptpn18	Ptpn18	7	3.10409e-06	0.384941	1.31	0.46	0.35	0.0341326
Pfdn5	Pfdn5	7	9.96637e-07	0.350641	1.28	0.54	0.42	0.010959
Eef1a1	Eef1a1	7	1.63261e-11	0.349673	1.27	0.68	0.56	1.79522e-07
Chchd2	Chchd2	7	2.84972e-06	-0.361992	-1.29	0.18	0.37	0.0313355
Sh3bgrl3	Sh3bgrl3	7	4.1707e-08	-0.379938	-1.3	0.29	0.56	0.00045861
Il7r	Il7r	7	1.43362e-06	-0.397818	-1.32	0.14	0.32	0.0157641
Sem1	Sem1	7	2.44698e-07	-0.409359	-1.33	0.17	0.37	0.00269069
Dad1	Dad1	7	1.30262e-06	-0.445896	-1.36	0.12	0.29	0.0143236
Aldoa	Aldoa	7	4.84209e-07	-0.451575	-1.37	0.11	0.29	0.00532437
Emp3	Emp3	7	3.23593e-07	-0.454933	-1.37	0.08	0.26	0.00355823
Krtcap2	Krtcap2	7	3.4568e-07	-0.456433	-1.37	0.11	0.29	0.0038011
Ltb	Ltb	7	2.90277e-09	-0.457799	-1.37	0.25	0.51	3.19189e-05
Zfp36l1.1	Zfp36l1	7	1.28452e-07	-0.449024	-1.37	0.16	0.37	0.00141245
Gpx1	Gpx1	7	1.30665e-08	-0.510773	-1.42	0.11	0.33	0.00014368
Rgs1	Rgs1	7	1.6205e-10	-0.701149	-1.63	0.06	0.28	1.7819e-06
Id2	Id2	7	7.14322e-13	-0.783031	-1.72	0.05	0.31	7.85469e-09
Gm10260.5	Gm10260	7	5.18967e-35	0.536762	1.45	0.85	0.64	5.70656e-31
Vps37b.1	Vps37b	7	2.79069e-09	0.511493	1.43	0.4	0.24	3.06865e-05
Eef1g.1	Eef1g	7	5.5513e-08	0.491076	1.41	0.39	0.25	0.000610421
mt-Co3.3	mt-Co3	7	6.74444e-12	0.366784	1.29	0.67	0.53	7.41619e-08
Uba52.3	Uba52	7	1.08619e-40	0.325896	1.25	1	0.95	1.19438e-36
Fau.3	Fau	7	4.93886e-41	0.315559	1.24	1	0.94	5.43077e-37
Gm10076.2	Gm10076	7	3.37539e-29	0.315944	1.24	0.9	0.84	3.71158e-25
mt-Atp6.3	mt-Atp6	7	3.60767e-14	0.294751	1.23	0.83	0.76	3.96699e-10
Tmsb10.2	Tmsb10	7	4.90667e-45	0.297792	1.23	1	0.98	5.39537e-41
Btg1.2	Btg1	7	2.05172e-10	0.292042	1.22	0.74	0.66	2.25607e-06
Fxyd5.2	Fxyd5	7	5.09435e-07	-0.350772	-1.28	0.27	0.52	0.00560175
Prdx1.3	Prdx1	7	5.94677e-07	-0.370775	-1.29	0.16	0.37	0.00653907
Cyba.1	Cyba	7	7.4357e-07	-0.419311	-1.34	0.17	0.37	0.00817629
Cd3g.4	Cd3g	7	1.97102e-11	-0.445271	-1.36	0.4	0.69	2.16734e-07
Gstp1.2	Gstp1	7	3.75842e-07	-0.46945	-1.38	0.08	0.25	0.00413275
Calm1.2	Calm1	7	1.70673e-10	-0.483108	-1.4	0.25	0.54	1.87673e-06
Prr13.1	Prr13	7	7.01386e-09	-0.556999	-1.47	0.1	0.3	7.71244e-05
Tagln2.1	Tagln2	7	1.00441e-09	-0.562833	-1.48	0.1	0.33	1.10445e-05
Tspo.4	Tspo	7	6.48772e-10	-0.571046	-1.49	0.09	0.31	7.13389e-06
Clic1.2	Clic1	7	1.73714e-11	-0.590606	-1.51	0.12	0.39	1.91016e-07
Srgn.2	Srgn	7	1.12621e-11	-0.623415	-1.54	0.14	0.41	1.23838e-07
S100a13.1	S100a13	7	6.28024e-11	-0.651593	-1.57	0.05	0.28	6.90575e-07
Itm2b.3	Itm2b	7	1.34828e-17	-0.663031	-1.58	0.21	0.59	1.48257e-13
Ptprcap.3	Ptprcap	7	6.19598e-11	-0.682385	-1.6	0.05	0.27	6.8131e-07
Cd82.3	Cd82	7	3.60749e-13	-0.74743	-1.68	0.07	0.34	3.96679e-09
Crip1.2	Crip1	7	2.13162e-38	-0.773469	-1.71	0.42	0.89	2.34393e-34
S100a4.2	S100a4	7	2.95162e-15	-0.897025	-1.86	0.02	0.29	3.2456e-11
Ramp1.1	Ramp1	7	4.37496e-19	-0.909113	-1.88	0.07	0.43	4.8107e-15
S100a10.3	S100a10	7	1.09648e-28	-0.934933	-1.91	0.17	0.65	1.20569e-24
Tmem176b.3	Tmem176b	7	2.59377e-18	-1.03003	-2.04	0.02	0.33	2.85211e-14
Lgals3.2	Lgals3	7	1.31391e-19	-1.0568	-2.08	0.02	0.36	1.44478e-15
Bcl2a1b.1	Bcl2a1b	7	5.29543e-17	-1.06645	-2.09	0	0.28	5.82285e-13
Capg.3	Capg	7	1.08522e-18	-1.06893	-2.1	0.01	0.32	1.19331e-14
Tmem176a.3	Tmem176a	7	2.85473e-19	-1.07414	-2.11	0.01	0.33	3.13906e-15
Cxcr6.3	Cxcr6	7	2.4139e-19	-1.08221	-2.12	0.02	0.35	2.65432e-15
Tcrg-C1.3	Tcrg-C1	7	2.86429e-23	-1.12867	-2.19	0.03	0.42	3.14957e-19
Lgals1.3	Lgals1	7	2.40412e-51	-1.14021	-2.2	0.23	0.83	2.64357e-47
S100a11.3	S100a11	7	2.08291e-38	-1.18465	-2.27	0.12	0.66	2.29037e-34
S100a6.3	S100a6	7	1.85365e-53	-1.45883	-2.75	0.09	0.74	2.03828e-49
	94	unique genes
	8	Cluster 1
	0	Cluster 2
	7	Cluster 3
	22	Cluster 4
	34	Cluster 5
	2	Cluster 6
	21	Cluster 7
	184	shared genes by 2 or more clusters
	278	total genes
