# Supplementary material for: PD-1 and TIM-3 differentially regulate subsets of mouse IL-17A–producing γδ T cells
Source: J Exp Med. 2022 Dec 7;220(2):e20211431. doi: 10.1084/jem.20211431 (PMC9732671; doi:10.1084/jem.20211431)
Supplement: Table S3 — lists top pathways enriched in Clusters 1–7 from Fig. 5 A. [file JEM_20211431_TableS3.xlsx]

## Sheet: Cluster 1
	Entities	Entities	Entities	Entities	Entities	Reactions	Reactions	Reactions			pValue -LOG10
Pathway name	found	Total	ratio	pValue	FD	found	total	ratio	Species name
Late endosomal microautophagy	4	35	0.002	7.11e-06	0.00239	3	3	0	Homo sapiens		5.14813
Cellular response to chemical stress	7	208	0.014	7.2e-06	0.00239	9	71	0.005	Homo sapiens		5.14267
Membrane binding and targetting of GAG proteins	3	17	0.001	3.02e-05	0.00593	3	4	0	Homo sapiens		4.51999
Synthesis And Processing Of GAG, GAGPOL Polyproteins	3	18	0.001	3.57e-05	0.00593	3	5	0	Homo sapiens		4.44733
Assembly Of The HIV Virion	3	27	0.002	0.000118	0.0157	4	16	0.001	Homo sapiens		3.92812
The citric acid (TCA) cycle and respiratory electron transport	6	235	0.016	0.000155	0.017	13	67	0.005	Homo sapiens
Respiratory electron transport, ATP synthesis by chemiosmotic coupling, and heat production by uncoupling proteins.	5	153	0.011	0.000185	0.0171	11	31	0.002	Homo sapiens
RUNX2 regulates genes involved in differentiation of myeloid cells	2	6	0	0.000206	0.0171	2	2	0	Homo sapiens
Endosomal Sorting Complex Required For Transport (ESCRT)	3	35	0.002	0.000252	0.0184	4	4	0	Homo sapiens
Budding and maturation of HIV virion	3	38	0.003	0.00032	0.0211	3	4	0	Homo sapiens
EPH-Ephrin signaling	4	101	0.007	0.000417	0.025	4	56	0.004	Homo sapiens
Smooth Muscle Contraction	3	49	0.003	0.000669	0.035	7	11	0.001	Homo sapiens
RUNX1 regulates transcription of genes involved in differentiation of myeloid cells	2	11	0.001	0.000686	0.035	2	7	0.001	Homo sapiens
Respiratory electron transport	4	118	0.008	0.000745	0.035	8	19	0.001	Homo sapiens
Muscle contraction	5	213	0.015	0.000831	0.0366	17	42	0.003	Homo sapiens
TP53 Regulates Metabolic Genes	4	126	0.009	0.00095	0.0389	4	34	0.003	Homo sapiens
Detoxification of Reactive Oxygen Species	3	65	0.004	0.0015	0.0586	4	34	0.003	Homo sapiens
Cytoprotection by HMOX1	4	158	0.011	0.00217	0.078	5	37	0.003	Homo sapiens
Autophagy	4	166	0.011	0.00259	0.0905	26	108	0.008	Homo sapiens
Chaperone Mediated Autophagy	2	23	0.002	0.00292	0.0964	9

## Sheet: Cluster 2
	Entities	Entities	Entities	Entities	Entities	Reactions	Reactions	Reactions			pValue -LOG10
Pathway name	found	Total	ratio	pValue	FD	found	total	ratio	Species name
Dissolution of Fibrin Clot	2	14	0.001	5.57e-06	9.47e-05	1	19	0.001	Homo sapiens		5.25414
Gene and protein expression by JAK-STAT signaling after Interleukin-12 stimulation	2	73	0.005	0.000151	0.000996	1	36	0.003	Homo sapiens		3.82102
Interleukin-12 signaling	2	84	0.006	0.0002	0.000996	1	56	0.004	Homo sapiens		3.69897
Interleukin-12 family signaling	2	96	0.007	0.00026	0.00104	1	114	0.008	Homo sapiens		3.58503
Signaling by Interleukins	2	643	0.044	0.0111	0.0269	1	493	0.037	Homo sapiens		1.95468
Smooth Muscle Contraction	1	49	0.003	0.0134	0.0269	1	11	0.001	Homo sapiens
Complex I biogenesis	1	59	0.004	0.0162	0.0306	6	13	0.001	Homo sapiens
Hemostasis	2	801	0.055	0.0169	0.0306	1	334	0.025	Homo sapiens
Cytokine Signaling in Immune system	2	1092	0.075	0.0306	0.0306	1	708	0.053	Homo sapiens
Respiratory electron transport	1	118	0.008	0.0321	0.0321	7	19	0.001	Homo sapiens
Respiratory electron transport, ATP synthesis by chemiosmotic coupling, and heat production by uncoupling proteins.	1	153	0.011	0.0415	0.0415	7	31	0.002	Homo sapiens
Muscle contraction	1	213	0.015	0.0574	0.0574	1	42	0.003	Homo sapiens
The citric acid (TCA) cycle and respiratory electron transport	1	235	0.016	0.0632	0.0632	7	67	0.005	Homo sapiens
Neutrophil degranulation	1	480	0.033	0.126	0.126	1	10	0.001	Homo sapiens
Immune System	2	2681	0.185	0.158	0.158	2	1621	0.121	Homo sapiens
Innate Immune System	1	1333	0.092	0.32	0.32	1	708	0.053	Homo sapiens
Metabolism	1	3634	0.25	0.684	0.684	7	2247	0.167	Ho

## Sheet: Cluster 3
	Entities	Entities	Entities	Entities	Entities	Reactions	Reactions	Reactions			pValue -LOG10
Pathway name	found	Total	ratio	pValue	FD	found	total	ratio	Species name
Platelet degranulation	5	137	0.009	0.000101	0.0168	3	11	0.001	Homo sapiens		3.99568
Gene and protein expression by JAK-STAT signaling after Interleukin-12 stimulation	4	73	0.005	0.000113	0.0168	2	36	0.003	Homo sapiens		3.94692
Response to elevated platelet cytosolic Ca2+	5	144	0.01	0.000127	0.0168	3	14	0.001	Homo sapiens		3.8962
Interleukin-12 signaling	4	84	0.006	0.000193	0.0177	2	56	0.004	Homo sapiens		3.71444
RHO GTPases activate IQGAPs	3	36	0.002	0.000258	0.0177	2	5	0	Homo sapiens		3.58838
Signaling by Interleukins	9	643	0.044	0.000268	0.0177	6	493	0.037	Homo sapiens
Interleukin-12 family signaling	4	96	0.007	0.00032	0.0179	2	114	0.008	Homo sapiens
Signaling by RAF1 mutants	3	49	0.003	0.00063	0.0217	5	7	0.001	Homo sapiens
Formation of annular gap junctions	2	11	0.001	0.000659	0.0217	2	2	0	Homo sapiens
EPHB-mediated forward signaling	3	51	0.004	0.000707	0.0217	2	26	0.002	Homo sapiens
Gap junction degradation	2	12	0.001	0.000783	0.0217	4	4	0	Homo sapiens
Signaling by moderate kinase activity BRAF mutants	3	54	0.004	0.000834	0.0217	5	7	0.001	Homo sapiens
Paradoxical activation of RAF signaling by kinase inactive BRAF	3	54	0.004	0.000834	0.0217	5	7	0.001	Homo sapiens
Signaling downstream of RAS mutants	3	54	0.004	0.000834	0.0217	5	7	0.001	Homo sapiens
Signaling by RAS mutants	3	54	0.004	0.000834	0.0217	5	9	0.001	Homo sapiens
Dissolution of Fibrin Clot	2	14	0.001	0.00106	0.0255	1	19	0.001	Homo sapiens
Hemostasis	9	801	0.055	0.0013	0.0298	7	334	0.025	Homo sapiens
Cell-extracellular matrix interactions	2	19	0.001	0.00193	0.0382	1	10	0.001	Homo sapiens
Signaling by BRAF and RAF fusions	3	73	0.005	0.00197	0.0382	5	5	0	Homo sapiens
Regulation of actin dynamics for phagocytic cup formation	4	158	0.011	0.00201	0.0382	12	24	0.002	Homo sapiens

## Sheet: Cluster 4
	Entities	Entities	Entities	Entities	Entities	Reactions	Reactions	Reactions			pValue -LOG10
Pathway name	found	Total	ratio	pValue	FD	found	total	ratio	Species name
Immune System	30	2681	0.185	1.02e-06	0.000688	243	1621	0.121	Homo sapiens		5.9914
Interferon Signaling	11	394	0.027	2.16e-06	0.000724	5	69	0.005	Homo sapiens		5.66555
Amyloid fiber formation	6	89	0.006	4.19e-06	0.000938	8	33	0.002	Homo sapiens		5.37779
Neutrophil degranulation	11	480	0.033	1.38e-05	0.00232	9	10	0.001	Homo sapiens		4.86012
Modulation by Mtb of host immune system	3	11	0.001	2.1e-05	0.00281	2	6	0	Homo sapiens		4.67778
Josephin domain DUBs	3	13	0.001	3.44e-05	0.0031	3	6	0	Homo sapiens
SMAD2/SMAD3:SMAD4 heterotrimer regulates transcription	4	39	0.003	3.69e-05	0.0031	3	17	0.001	Homo sapiens
Signal regulatory protein family interactions	3	18	0.001	9e-05	0.00663	2	10	0.001	Homo sapiens
Innate Immune System	17	1333	0.092	0.000107	0.00663	143	708	0.053	Homo sapiens
Surfactant metabolism	4	52	0.004	0.000112	0.00663	8	29	0.002	Homo sapiens
Cytokine Signaling in Immune system	15	1092	0.075	0.000133	0.00663	26	708	0.053	Homo sapiens
Transcriptional activity of SMAD2/SMAD3:SMAD4 heterotrimer	4	55	0.004	0.000138	0.00663	12	38	0.003	Homo sapiens
Assembly Of The HIV Virion	3	27	0.002	0.000294	0.0127	4	16	0.001	Homo sapiens
Downstream TCR signaling	5	124	0.009	0.000303	0.0127	4	24	0.002	Homo sapiens
FLT3 signaling by CBL mutants	2	7	0	0.000518	0.0184	1	1	0	Homo sapiens
Iron uptake and transport	4	83	0.006	0.00065	0.0184	3	34	0.003	Homo sapiens
TCR signaling	5	147	0.01	0.000652	0.0184	16	52	0.004	Homo sapiens
MHC class II antigen presentation	5	148	0.01	0.000673	0.0184	25	26	0.002	Homo sapiens
Defective CSF2RB causes SMDP5	2	8	0.001	0.000675	0.0184	1	1	0	Homo sapiens
Defective CSF2RA causes SMDP4	2	8	0.001	0.000675	0.0184	1	1	0	Homo sapiens

## Sheet: Cluster 5
	Entities	Entities	Entities	Entities	Entities	Reactions	Reactions	Reactions			pValue -LOG10
Pathway name	found	Total	ratio	pValue	FD	found	total	ratio	Species name
Interleukin-4 and Interleukin-13 signaling	8	211	0.015	2.27e-05	0.0154	4	47	0.004	Homo sapiens		4.64397
Signaling by Interleukins	13	643	0.044	4.87e-05	0.0166	18	493	0.037	Homo sapiens		4.31247
RUNX2 regulates genes involved in differentiation of myeloid cells	2	6	0	0.000528	0.0603	2	2	0	Homo sapiens		3.27737
Platelet degranulation	5	137	0.009	0.001	0.0603	4	11	0.001	Homo sapiens		3
Iron uptake and transport	4	83	0.006	0.00119	0.0603	3	34	0.003	Homo sapiens		2.92445
Response to elevated platelet cytosolic Ca2+	5	144	0.01	0.00124	0.0603	4	14	0.001	Homo sapiens
Cellular response to hypoxia	4	85	0.006	0.0013	0.0603	5	20	0.001	Homo sapiens
Neutrophil degranulation	9	480	0.033	0.00131	0.0603	8	10	0.001	Homo sapiens
Transcriptional regulation by RUNX2	5	147	0.01	0.00136	0.0603	11	84	0.006	Homo sapiens
SMAD2/SMAD3:SMAD4 heterotrimer regulates transcription	3	39	0.003	0.00136	0.0603	3	17	0.001	Homo sapiens
rRNA processing in the mitochondrion	3	40	0.003	0.00147	0.0603	1	6	0	Homo sapiens
Downstream signaling events of B Cell Receptor (BCR)	4	91	0.006	0.00167	0.0603	3	15	0.001	Homo sapiens
RUNX1 regulates transcription of genes involved in differentiation of myeloid cells	2	11	0.001	0.00174	0.0603	2	7	0.001	Homo sapiens
Cytoprotection by HMOX1	5	158	0.011	0.00186	0.0603	5	37	0.003	Homo sapiens
tRNA processing in the mitochondrion	3	45	0.003	0.00205	0.0603	1	3	0	Homo sapiens
UCH proteinases	4	98	0.007	0.00218	0.0603	7	11	0.001	Homo sapiens
PCP/CE pathway	4	99	0.007	0.00226	0.0603	3	24	0.002	Homo sapiens
Regulation of activated PAK-2p34 by proteasome mediated degradation	3	50	0.003	0.00275	0.0603	2	2	0	Homo sapiens
ATF6 (ATF6-alpha) activates chaperone genes	2	15	0.001	0.0032	0.0603	1	5	0	Homo sapiens
Vpu mediated degradation of CD4	3	53	0.004	0.00324	0.0603	2	5	0	Homo sapiens

## Sheet: Cluser 6
	Entities	Entities	Entities	Entities	Entities	Reactions	Reactions	Reactions			pValue -LOG10
Pathway name	found	Total	ratio	pValue	FD	found	total	ratio	Species name
RUNX1 regulates transcription of genes involved in BCR signaling	2	7	0	8.09e-05	0.0176	2	4	0	Homo sapiens		4.09205
STAT5 activation downstream of FLT3 ITD mutants	2	21	0.001	0.000717	0.0677	1	14	0.001	Homo sapiens		3.14448
Prefoldin mediated transfer of substrate to CCT/TriC	2	29	0.002	0.00135	0.0677	2	2	0	Homo sapiens		2.86967
Signaling by FLT3 ITD and TKD mutants	2	30	0.002	0.00145	0.0677	1	24	0.002	Homo sapiens		2.83863
Signaling by FLT3 fusion proteins	2	32	0.002	0.00164	0.0677	1	18	0.001	Homo sapiens		2.78516
RHO GTPases activate IQGAPs	2	36	0.002	0.00207	0.0677	2	5	0	Homo sapiens
Cooperation of Prefoldin and TriC/CCT in actin and tubulin folding	2	37	0.003	0.00218	0.0677	6	6	0	Homo sapiens
FLT3 signaling in disease	2	43	0.003	0.00293	0.0759	1	52	0.004	Homo sapiens
Cellular responses to stress	6	811	0.056	0.00324	0.0759	10	289	0.022	Homo sapiens
Cellular responses to external stimuli	6	829	0.057	0.00362	0.0759	10	320	0.024	Homo sapiens
Gap junction trafficking	2	52	0.004	0.00424	0.0783	7	20	0.001	Homo sapiens
Recycling pathway of L1	2	55	0.004	0.00473	0.0783	5	14	0.001	Homo sapiens
Gap junction trafficking and regulation	2	56	0.004	0.0049	0.0783	7	24	0.002	Homo sapiens
Detoxification of Reactive Oxygen Species	2	65	0.004	0.00653	0.0816	2	34	0.003	Homo sapiens
Cellular response to chemical stress	3	208	0.014	0.00665	0.0816	4	71	0.005	Homo sapiens
Mitotic Prometaphase	3	211	0.015	0.00691	0.0816	13	20	0.001	Homo sapiens
M Phase	4	416	0.029	0.00698	0.0816	17	91	0.007	Homo sapiens
Loss of proteins required for interphase microtubule organization from the centrosome	2	71	0.005	0.00774	0.0816	3	3	0	Homo sapiens
Loss of Nlp from mitotic centrosomes	2	71	0.005	0.00774	0.0816	2	2	0	Homo sapiens
Gene and protein expression by JAK-STAT signaling after Interleukin-12 stimulation	2	73	0.005	0.00816	0.0816	1	36	0.003	Homo sapiens

## Sheet: Cluster 7
	Entities	Entities	Entities	Entities	Entities	Reactions	Reactions	Reactions			pValue -LOG10
Pathway name	found	Total	ratio	pValue	FD	found	total	ratio	Species name
Cellular response to chemical stress	7	208	0.014	6.14e-05	0.0209	11	71	0.005	Homo sapiens		4.21183
Membrane binding and targetting of GAG proteins	3	17	0.001	8e-05	0.0209	3	4	0	Homo sapiens		4.09691
Synthesis And Processing Of GAG, GAGPOL Polyproteins	3	18	0.001	9.38e-05	0.0209	3	5	0	Homo sapiens		4.0278
Detoxification of Reactive Oxygen Species	4	65	0.004	0.000275	0.0412	6	34	0.003	Homo sapiens		3.56067
Assembly Of The HIV Virion	3	27	0.002	0.000307	0.0412	4	16	0.001	Homo sapiens		3.51286
RUNX2 regulates genes involved in differentiation of myeloid cells	2	6	0	0.000393	0.0436	2	2	0	Homo sapiens
Endosomal Sorting Complex Required For Transport (ESCRT)	3	35	0.002	0.000651	0.0541	4	4	0	Homo sapiens
Late endosomal microautophagy	3	35	0.002	0.000651	0.0541	3	3	0	Homo sapiens
Budding and maturation of HIV virion	3	38	0.003	0.000825	0.0611	3	4	0	Homo sapiens
RUNX1 regulates transcription of genes involved in differentiation of myeloid cells	2	11	0.001	0.0013	0.0872	2	7	0.001	Homo sapiens
Eukaryotic Translation Elongation	4	102	0.007	0.00146	0.0878	8	9	0.001	Homo sapiens
Protein methylation	2	19	0.001	0.00379	0.148	3	9	0.001	Homo sapiens
Synthesis of 12-eicosatetraenoic acid derivatives	2	19	0.001	0.00379	0.148	2	6	0	Homo sapiens
Platelet degranulation	4	137	0.009	0.00421	0.148	2	11	0.001	Homo sapiens
Response to elevated platelet cytosolic Ca2+	4	144	0.01	0.00501	0.148	2	14	0.001	Homo sapiens
Synthesis of 15-eicosatetraenoic acid derivatives	2	22	0.002	0.00503	0.148	1	4	0	Homo sapiens
Transcriptional regulation by RUNX2	4	147	0.01	0.00538	0.148	11	84	0.006	Homo sapiens
Chaperone Mediated Autophagy	2	23	0.002	0.00548	0.148	13	19	0.001	Homo sapiens
Synthesis of 5-eicosatetraenoic acids	2	24	0.002	0.00595	0.148	1	4	0	Homo sapiens
FOXO-mediated transcription of cell cycle genes	2	27	0.002	0.00747	0.148	2	22	0.002	Homo sapiens

## Sheet: combined all
Cluster	Pathway name	Entities found	Entities Total	Entities ratio	Entities pValue	Entities FD	Reactions found	Reactions total	Reactions ratio
										Species name
4	Amyloid fiber formation	6	89	0.006	4.19e-06	0.000938	8	33	0.002	Homo sapiens
1	Assembly Of The HIV Virion	3	27	0.002	0.000118	0.0157	4	16	0.001	Homo sapiens
4	Assembly Of The HIV Virion	3	27	0.002	0.000294	0.0127	4	16	0.001	Homo sapiens
7	Assembly Of The HIV Virion	3	27	0.002	0.000307	0.0412	4	16	0.001	Homo sapiens
5	ATF6 (ATF6-alpha) activates chaperone genes	2	15	0.001	0.0032	0.0603	1	5	0	Homo sapiens
1	Autophagy	4	166	0.011	0.00259	0.0905	26	108	0.008	Homo sapiens
1	Budding and maturation of HIV virion	3	38	0.003	0.00032	0.0211	3	4	0	Homo sapiens
7	Budding and maturation of HIV virion	3	38	0.003	0.000825	0.0611	3	4	0	Homo sapiens
3	Cell-extracellular matrix interactions	2	19	0.001	0.00193	0.0382	1	10	0.001	Homo sapiens
1	Cellular response to chemical stress	7	208	0.014	7.2e-06	0.00239	9	71	0.005	Homo sapiens
6	Cellular response to chemical stress	3	208	0.014	0.00665	0.0816	4	71	0.005	Homo sapiens
7	Cellular response to chemical stress	7	208	0.014	6.14e-05	0.0209	11	71	0.005	Homo sapiens
5	Cellular response to hypoxia	4	85	0.006	0.0013	0.0603	5	20	0.001	Homo sapiens
6	Cellular responses to external stimuli	6	829	0.057	0.00362	0.0759	10	320	0.024	Homo sapiens
6	Cellular responses to stress	6	811	0.056	0.00324	0.0759	10	289	0.022	Homo sapiens
1	Chaperone Mediated Autophagy	2	23	0.002	0.00292	0.0964	9
7	Chaperone Mediated Autophagy	2	23	0.002	0.00548	0.148	13	19	0.001	Homo sapiens
2	Complex I biogenesis	1	59	0.004	0.0162	0.0306	6	13	0.001	Homo sapiens
6	Cooperation of Prefoldin and TriC/CCT in actin and tubulin folding	2	37	0.003	0.00218	0.0677	6	6	0	Homo sapiens
2	Cytokine Signaling in Immune system	2	1092	0.075	0.0306	0.0306	1	708	0.053	Homo sapiens
4	Cytokine Signaling in Immune system	15	1092	0.075	0.000133	0.00663	26	708	0.053	Homo sapiens
1	Cytoprotection by HMOX1	4	158	0.011	0.00217	0.078	5	37	0.003	Homo sapiens
5	Cytoprotection by HMOX1	5	158	0.011	0.00186	0.0603	5	37	0.003	Homo sapiens
4	Defective CSF2RA causes SMDP4	2	8	0.001	0.000675	0.0184	1	1	0	Homo sapiens
4	Defective CSF2RB causes SMDP5	2	8	0.001	0.000675	0.0184	1	1	0	Homo sapiens
1	Detoxification of Reactive Oxygen Species	3	65	0.004	0.0015	0.0586	4	34	0.003	Homo sapiens
6	Detoxification of Reactive Oxygen Species	2	65	0.004	0.00653	0.0816	2	34	0.003	Homo sapiens
7	Detoxification of Reactive Oxygen Species	4	65	0.004	0.000275	0.0412	6	34	0.003	Homo sapiens
2	Dissolution of Fibrin Clot	2	14	0.001	5.57e-06	9.47e-05	1	19	0.001	Homo sapiens
3	Dissolution of Fibrin Clot	2	14	0.001	0.00106	0.0255	1	19	0.001	Homo sapiens
5	Downstream signaling events of B Cell Receptor (BCR)	4	91	0.006	0.00167	0.0603	3	15	0.001	Homo sapiens
4	Downstream TCR signaling	5	124	0.009	0.000303	0.0127	4	24	0.002	Homo sapiens
1	Endosomal Sorting Complex Required For Transport (ESCRT)	3	35	0.002	0.000252	0.0184	4	4	0	Homo sapiens
7	Endosomal Sorting Complex Required For Transport (ESCRT)	3	35	0.002	0.000651	0.0541	4	4	0	Homo sapiens
1	EPH-Ephrin signaling	4	101	0.007	0.000417	0.025	4	56	0.004	Homo sapiens
3	EPHB-mediated forward signaling	3	51	0.004	0.000707	0.0217	2	26	0.002	Homo sapiens
7	Eukaryotic Translation Elongation	4	102	0.007	0.00146	0.0878	8	9	0.001	Homo sapiens
4	FLT3 signaling by CBL mutants	2	7	0	0.000518	0.0184	1	1	0	Homo sapiens
6	FLT3 signaling in disease	2	43	0.003	0.00293	0.0759	1	52	0.004	Homo sapiens
3	Formation of annular gap junctions	2	11	0.001	0.000659	0.0217	2	2	0	Homo sapiens
7	FOXO-mediated transcription of cell cycle genes	2	27	0.002	0.00747	0.148	2	22	0.002	Homo sapiens
3	Gap junction degradation	2	12	0.001	0.000783	0.0217	4	4	0	Homo sapiens
6	Gap junction trafficking	2	52	0.004	0.00424	0.0783	7	20	0.001	Homo sapiens
6	Gap junction trafficking and regulation	2	56	0.004	0.0049	0.0783	7	24	0.002	Homo sapiens
2	Gene and protein expression by JAK-STAT signaling after Interleukin-12 stimulation	2	73	0.005	0.000151	0.000996	1	36	0.003	Homo sapiens
3	Gene and protein expression by JAK-STAT signaling after Interleukin-12 stimulation	4	73	0.005	0.000113	0.0168	2	36	0.003	Homo sapiens
6	Gene and protein expression by JAK-STAT signaling after Interleukin-12 stimulation	2	73	0.005	0.00816	0.0816	1	36	0.003	Homo sapiens
2	Hemostasis	2	801	0.055	0.0169	0.0306	1	334	0.025	Homo sapiens
3	Hemostasis	9	801	0.055	0.0013	0.0298	7	334	0.025	Homo sapiens
2	Immune System	2	2681	0.185	0.158	0.158	2	1621	0.121	Homo sapiens
4	Immune System	30	2681	0.185	1.02e-06	0.000688	243	1621	0.121	Homo sapiens
2	Innate Immune System	1	1333	0.092	0.32	0.32	1	708	0.053	Homo sapiens
4	Innate Immune System	17	1333	0.092	0.000107	0.00663	143	708	0.053	Homo sapiens
4	Interferon Signaling	11	394	0.027	2.16e-06	0.000724	5	69	0.005	Homo sapiens
2	Interleukin-12 family signaling	2	96	0.007	0.00026	0.00104	1	114	0.008	Homo sapiens
3	Interleukin-12 family signaling	4	96	0.007	0.00032	0.0179	2	114	0.008	Homo sapiens
2	Interleukin-12 signaling	2	84	0.006	0.0002	0.000996	1	56	0.004	Homo sapiens
3	Interleukin-12 signaling	4	84	0.006	0.000193	0.0177	2	56	0.004	Homo sapiens
5	Interleukin-4 and Interleukin-13 signaling	8	211	0.015	2.27e-05	0.0154	4	47	0.004	Homo sapiens
4	Iron uptake and transport	4	83	0.006	0.00065	0.0184	3	34	0.003	Homo sapiens
5	Iron uptake and transport	4	83	0.006	0.00119	0.0603	3	34	0.003	Homo sapiens
4	Josephin domain DUBs	3	13	0.001	3.44e-05	0.0031	3	6	0	Homo sapiens
1	Late endosomal microautophagy	4	35	0.002	7.11e-06	0.00239	3	3	0	Homo sapiens
7	Late endosomal microautophagy	3	35	0.002	0.000651	0.0541	3	3	0	Homo sapiens
6	Loss of Nlp from mitotic centrosomes	2	71	0.005	0.00774	0.0816	2	2	0	Homo sapiens
6	Loss of proteins required for interphase microtubule organization from the centrosome	2	71	0.005	0.00774	0.0816	3	3	0	Homo sapiens
6	M Phase	4	416	0.029	0.00698	0.0816	17	91	0.007	Homo sapiens
1	Membrane binding and targetting of GAG proteins	3	17	0.001	3.02e-05	0.00593	3	4	0	Homo sapiens
7	Membrane binding and targetting of GAG proteins	3	17	0.001	8e-05	0.0209	3	4	0	Homo sapiens
2	Metabolism	1	3634	0.25	0.684	0.684	7	2247	0.167	Ho
4	MHC class II antigen presentation	5	148	0.01	0.000673	0.0184	25	26	0.002	Homo sapiens
6	Mitotic Prometaphase	3	211	0.015	0.00691	0.0816	13	20	0.001	Homo sapiens
4	Modulation by Mtb of host immune system	3	11	0.001	2.1e-05	0.00281	2	6	0	Homo sapiens
1	Muscle contraction	5	213	0.015	0.000831	0.0366	17	42	0.003	Homo sapiens
2	Muscle contraction	1	213	0.015	0.0574	0.0574	1	42	0.003	Homo sapiens
2	Neutrophil degranulation	1	480	0.033	0.126	0.126	1	10	0.001	Homo sapiens
4	Neutrophil degranulation	11	480	0.033	1.38e-05	0.00232	9	10	0.001	Homo sapiens
5	Neutrophil degranulation	9	480	0.033	0.00131	0.0603	8	10	0.001	Homo sapiens
3	Paradoxical activation of RAF signaling by kinase inactive BRAF	3	54	0.004	0.000834	0.0217	5	7	0.001	Homo sapiens
5	PCP/CE pathway	4	99	0.007	0.00226	0.0603	3	24	0.002	Homo sapiens
3	Platelet degranulation	5	137	0.009	0.000101	0.0168	3	11	0.001	Homo sapiens
5	Platelet degranulation	5	137	0.009	0.001	0.0603	4	11	0.001	Homo sapiens
7	Platelet degranulation	4	137	0.009	0.00421	0.148	2	11	0.001	Homo sapiens
6	Prefoldin mediated transfer of substrate to CCT/TriC	2	29	0.002	0.00135	0.0677	2	2	0	Homo sapiens
7	Protein methylation	2	19	0.001	0.00379	0.148	3	9	0.001	Homo sapiens
6	Recycling pathway of L1	2	55	0.004	0.00473	0.0783	5	14	0.001	Homo sapiens
3	Regulation of actin dynamics for phagocytic cup formation	4	158	0.011	0.00201	0.0382	12	24	0.002	Homo sapiens
5	Regulation of activated PAK-2p34 by proteasome mediated degradation	3	50	0.003	0.00275	0.0603	2	2	0	Homo sapiens
1	Respiratory electron transport	4	118	0.008	0.000745	0.035	8	19	0.001	Homo sapiens
2	Respiratory electron transport	1	118	0.008	0.0321	0.0321	7	19	0.001	Homo sapiens
1	Respiratory electron transport, ATP synthesis by chemiosmotic coupling, and heat production by uncoupling proteins.	5	153	0.011	0.000185	0.0171	11	31	0.002	Homo sapiens
2	Respiratory electron transport, ATP synthesis by chemiosmotic coupling, and heat production by uncoupling proteins.	1	153	0.011	0.0415	0.0415	7	31	0.002	Homo sapiens
3	Response to elevated platelet cytosolic Ca2+	5	144	0.01	0.000127	0.0168	3	14	0.001	Homo sapiens
5	Response to elevated platelet cytosolic Ca2+	5	144	0.01	0.00124	0.0603	4	14	0.001	Homo sapiens
7	Response to elevated platelet cytosolic Ca2+	4	144	0.01	0.00501	0.148	2	14	0.001	Homo sapiens
3	RHO GTPases activate IQGAPs	3	36	0.002	0.000258	0.0177	2	5	0	Homo sapiens
6	RHO GTPases activate IQGAPs	2	36	0.002	0.00207	0.0677	2	5	0	Homo sapiens
5	rRNA processing in the mitochondrion	3	40	0.003	0.00147	0.0603	1	6	0	Homo sapiens
6	RUNX1 regulates transcription of genes involved in BCR signaling	2	7	0	8.09e-05	0.0176	2	4	0	Homo sapiens
1	RUNX1 regulates transcription of genes involved in differentiation of myeloid cells	2	11	0.001	0.000686	0.035	2	7	0.001	Homo sapiens
5	RUNX1 regulates transcription of genes involved in differentiation of myeloid cells	2	11	0.001	0.00174	0.0603	2	7	0.001	Homo sapiens
7	RUNX1 regulates transcription of genes involved in differentiation of myeloid cells	2	11	0.001	0.0013	0.0872	2	7	0.001	Homo sapiens
1	RUNX2 regulates genes involved in differentiation of myeloid cells	2	6	0	0.000206	0.0171	2	2	0	Homo sapiens
5	RUNX2 regulates genes involved in differentiation of myeloid cells	2	6	0	0.000528	0.0603	2	2	0	Homo sapiens
7	RUNX2 regulates genes involved in differentiation of myeloid cells	2	6	0	0.000393	0.0436	2	2	0	Homo sapiens
4	Signal regulatory protein family interactions	3	18	0.001	9e-05	0.00663	2	10	0.001	Homo sapiens
3	Signaling by BRAF and RAF fusions	3	73	0.005	0.00197	0.0382	5	5	0	Homo sapiens
6	Signaling by FLT3 fusion proteins	2	32	0.002	0.00164	0.0677	1	18	0.001	Homo sapiens
6	Signaling by FLT3 ITD and TKD mutants	2	30	0.002	0.00145	0.0677	1	24	0.002	Homo sapiens
2	Signaling by Interleukins	2	643	0.044	0.0111	0.0269	1	493	0.037	Homo sapiens
3	Signaling by Interleukins	9	643	0.044	0.000268	0.0177	6	493	0.037	Homo sapiens
5	Signaling by Interleukins	13	643	0.044	4.87e-05	0.0166	18	493	0.037	Homo sapiens
3	Signaling by moderate kinase activity BRAF mutants	3	54	0.004	0.000834	0.0217	5	7	0.001	Homo sapiens
3	Signaling by RAF1 mutants	3	49	0.003	0.00063	0.0217	5	7	0.001	Homo sapiens
3	Signaling by RAS mutants	3	54	0.004	0.000834	0.0217	5	9	0.001	Homo sapiens
3	Signaling downstream of RAS mutants	3	54	0.004	0.000834	0.0217	5	7	0.001	Homo sapiens
4	SMAD2/SMAD3:SMAD4 heterotrimer regulates transcription	4	39	0.003	3.69e-05	0.0031	3	17	0.001	Homo sapiens
5	SMAD2/SMAD3:SMAD4 heterotrimer regulates transcription	3	39	0.003	0.00136	0.0603	3	17	0.001	Homo sapiens
1	Smooth Muscle Contraction	3	49	0.003	0.000669	0.035	7	11	0.001	Homo sapiens
2	Smooth Muscle Contraction	1	49	0.003	0.0134	0.0269	1	11	0.001	Homo sapiens
6	STAT5 activation downstream of FLT3 ITD mutants	2	21	0.001	0.000717	0.0677	1	14	0.001	Homo sapiens
4	Surfactant metabolism	4	52	0.004	0.000112	0.00663	8	29	0.002	Homo sapiens
1	Synthesis And Processing Of GAG, GAGPOL Polyproteins	3	18	0.001	3.57e-05	0.00593	3	5	0	Homo sapiens
7	Synthesis And Processing Of GAG, GAGPOL Polyproteins	3	18	0.001	9.38e-05	0.0209	3	5	0	Homo sapiens
7	Synthesis of 12-eicosatetraenoic acid derivatives	2	19	0.001	0.00379	0.148	2	6	0	Homo sapiens
7	Synthesis of 15-eicosatetraenoic acid derivatives	2	22	0.002	0.00503	0.148	1	4	0	Homo sapiens
7	Synthesis of 5-eicosatetraenoic acids	2	24	0.002	0.00595	0.148	1	4	0	Homo sapiens
4	TCR signaling	5	147	0.01	0.000652	0.0184	16	52	0.004	Homo sapiens
1	The citric acid (TCA) cycle and respiratory electron transport	6	235	0.016	0.000155	0.017	13	67	0.005	Homo sapiens
2	The citric acid (TCA) cycle and respiratory electron transport	1	235	0.016	0.0632	0.0632	7	67	0.005	Homo sapiens
1	TP53 Regulates Metabolic Genes	4	126	0.009	0.00095	0.0389	4	34	0.003	Homo sapiens
4	Transcriptional activity of SMAD2/SMAD3:SMAD4 heterotrimer	4	55	0.004	0.000138	0.00663	12	38	0.003	Homo sapiens
5	Transcriptional regulation by RUNX2	5	147	0.01	0.00136	0.0603	11	84	0.006	Homo sapiens
7	Transcriptional regulation by RUNX2	4	147	0.01	0.00538	0.148	11	84	0.006	Homo sapiens
5	tRNA processing in the mitochondrion	3	45	0.003	0.00205	0.0603	1	3	0	Homo sapiens
5	UCH proteinases	4	98	0.007	0.00218	0.0603	7	11	0.001	Homo sapiens
5	Vpu mediated degradation of CD4	3	53	0.004	0.00324	0.0603	2	5	0	Homo sapiens

## Sheet: combined top 5
Cluster	Pathway name	Entities found	Entities Total	Entities ratio	Entities pValue	Entities FD	Reactions found	Reactions total	Reactions ratio			pValue -LOG10
										Species name
1	Assembly Of The HIV Virion	3	27	0.002	0.000118	0.0157	4	16	0.001	Homo sapiens		3.92812
1	Cellular response to chemical stress	7	208	0.014	7.2e-06	0.00239	9	71	0.005	Homo sapiens		5.14267
1	Late endosomal microautophagy	4	35	0.002	7.11e-06	0.00239	3	3	0	Homo sapiens		5.14813
1	Membrane binding and targetting of GAG proteins	3	17	0.001	3.02e-05	0.00593	3	4	0	Homo sapiens		4.51999
1	Synthesis And Processing Of GAG, GAGPOL Polyproteins	3	18	0.001	3.57e-05	0.00593	3	5	0	Homo sapiens		4.44733
2	Dissolution of Fibrin Clot	2	14	0.001	5.57e-06	9.47e-05	1	19	0.001	Homo sapiens		5.25414
2	Gene and protein expression by JAK-STAT signaling after Interleukin-12 stimulation	2	73	0.005	0.000151	0.000996	1	36	0.003	Homo sapiens		3.82102
2	Interleukin-12 family signaling	2	96	0.007	0.00026	0.00104	1	114	0.008	Homo sapiens		3.58503
2	Interleukin-12 signaling	2	84	0.006	0.0002	0.000996	1	56	0.004	Homo sapiens		3.69897
2	Signaling by Interleukins	2	643	0.044	0.0111	0.0269	1	493	0.037	Homo sapiens		1.95468
3	Gene and protein expression by JAK-STAT signaling after Interleukin-12 stimulation	4	73	0.005	0.000113	0.0168	2	36	0.003	Homo sapiens		3.94692
3	Interleukin-12 signaling	4	84	0.006	0.000193	0.0177	2	56	0.004	Homo sapiens		3.71444
3	Platelet degranulation	5	137	0.009	0.000101	0.0168	3	11	0.001	Homo sapiens		3.99568
3	Response to elevated platelet cytosolic Ca2+	5	144	0.01	0.000127	0.0168	3	14	0.001	Homo sapiens		3.8962
3	RHO GTPases activate IQGAPs	3	36	0.002	0.000258	0.0177	2	5	0	Homo sapiens		3.58838
4	Amyloid fiber formation	6	89	0.006	4.19e-06	0.000938	8	33	0.002	Homo sapiens		5.37779
4	Immune System	30	2681	0.185	1.02e-06	0.000688	243	1621	0.121	Homo sapiens		5.9914
4	Interferon Signaling	11	394	0.027	2.16e-06	0.000724	5	69	0.005	Homo sapiens		5.66555
4	Modulation by Mtb of host immune system	3	11	0.001	2.1e-05	0.00281	2	6	0	Homo sapiens		4.67778
4	Neutrophil degranulation	11	480	0.033	1.38e-05	0.00232	9	10	0.001	Homo sapiens		4.86012
5	Interleukin-4 and Interleukin-13 signaling	8	211	0.015	2.27e-05	0.0154	4	47	0.004	Homo sapiens		4.64397
5	Iron uptake and transport	4	83	0.006	0.00119	0.0603	3	34	0.003	Homo sapiens		2.92445
5	Platelet degranulation	5	137	0.009	0.001	0.0603	4	11	0.001	Homo sapiens		3
5	RUNX2 regulates genes involved in differentiation of myeloid cells	2	6	0	0.000528	0.0603	2	2	0	Homo sapiens		3.27737
5	Signaling by Interleukins	13	643	0.044	4.87e-05	0.0166	18	493	0.037	Homo sapiens		4.31247
6	Prefoldin mediated transfer of substrate to CCT/TriC	2	29	0.002	0.00135	0.0677	2	2	0	Homo sapiens		2.86967
6	RUNX1 regulates transcription of genes involved in BCR signaling	2	7	0	8.09e-05	0.0176	2	4	0	Homo sapiens		4.09205
6	Signaling by FLT3 fusion proteins	2	32	0.002	0.00164	0.0677	1	18	0.001	Homo sapiens		2.78516
6	Signaling by FLT3 ITD and TKD mutants	2	30	0.002	0.00145	0.0677	1	24	0.002	Homo sapiens		2.83863
6	STAT5 activation downstream of FLT3 ITD mutants	2	21	0.001	0.000717	0.0677	1	14	0.001	Homo sapiens		3.14448
7	Assembly Of The HIV Virion	3	27	0.002	0.000307	0.0412	4	16	0.001	Homo sapiens		3.51286
7	Cellular response to chemical stress	7	208	0.014	6.14e-05	0.0209	11	71	0.005	Homo sapiens		4.21183
7	Detoxification of Reactive Oxygen Species	4	65	0.004	0.000275	0.0412	6	34	0.003	Homo sapiens		3.56067
7	Membrane binding and targetting of GAG proteins	3	17	0.001	8e-05	0.0209	3	4	0	Homo sapiens		4.09691
7	Synthesis And Processing Of GAG, GAGPOL Polyproteins	3	18	0.001	9.38e-05	0.0209	3	5	0	Homo sapiens		4.0278
