# Supplementary material for: PD-1 and TIM-3 differentially regulate subsets of mouse IL-17A–producing γδ T cells
Source: J Exp Med. 2022 Dec 7;220(2):e20211431. doi: 10.1084/jem.20211431 (PMC9732671; doi:10.1084/jem.20211431)
Supplement: Table S4 — lists differently expressed genes between Cd163l1- and 5830411n06Rik-expressing cells from Fig. 5 E. [file JEM_20211431_TableS4.xlsx]

## Sheet: High_Expression_Cd163l1_vs_5830
GeneName	Top	p.value	FDR	summary.logFC	logFC.Cd163l1_High
H2-DMb2	80	3.05176e-05	0.00459404	4.08746	4.08746
Fxyd4	140	0.000244141	0.0210013	3.80735	3.80735
Lime1	240	0.00195312	0.0980062	3.45943	3.45943
4732440D04Rik	297	0.00390625	0.157334	3.32193	3.32193
Fcgrt	298	0.00390625	0.157334	3.32193	3.32193
Alox5ap	52	8.67993e-07	0.000201024	3.27302	3.27302
Birc5	108	7.62939e-05	0.00850748	3.24793	3.24793
a	125	0.000144958	0.0139659	3.16993	3.16993
Rabgap1	382	0.0078125	0.241246	3.16993	3.16993
Prr5l	383	0.0078125	0.241246	3.16993	3.16993
Nhsl2	384	0.0078125	0.241246	3.16993	3.16993
Gm16104	386	0.0078125	0.241246	3.16993	3.16993
Ccl9	388	0.0078125	0.241246	3.16993	3.16993
Tmem41a	390	0.0078125	0.241246	3.16993	3.16993
Ccnb2	143	0.000274658	0.0228393	3.08746	3.08746
Ighm	144	0.000274658	0.0228393	3.08746	3.08746
Fam169b	172	0.000518799	0.036115	3	3
Rab12	173	0.000518799	0.036115	3	3
Mrc1	500	0.015625	0.366093	3	3
Fut7	501	0.015625	0.366093	3	3
Pla2g12a	504	0.015625	0.366093	3	3
Tekt2	505	0.015625	0.366093	3	3
Rassf4	506	0.015625	0.366093	3	3
D930028M14Rik	507	0.015625	0.366093	3	3
Trpm4	508	0.015625	0.366093	3	3
Serp2	509	0.015625	0.366093	3	3
Nol10	510	0.015625	0.366093	3	3
Kctd17	511	0.015625	0.366093	3	3
Ggt1	200	0.000976562	0.0585112	2.90689	2.90689
Fcgr2b	233	0.00183105	0.0942367	2.80735	2.80735
Il1b	234	0.00183105	0.0942367	2.80735	2.80735
Batf3	695	0.03125	0.524156	2.80735	2.80735
E2f2	696	0.03125	0.524156	2.80735	2.80735
Slc25a33	697	0.03125	0.524156	2.80735	2.80735
D930016D06Rik	698	0.03125	0.524156	2.80735	2.80735
Tnip3	699	0.03125	0.524156	2.80735	2.80735
Clec4b1	700	0.03125	0.524156	2.80735	2.80735
Matk	702	0.03125	0.524156	2.80735	2.80735
D10Wsu102e	703	0.03125	0.524156	2.80735	2.80735
Lpl	704	0.03125	0.524156	2.80735	2.80735
Ear2	705	0.03125	0.524156	2.80735	2.80735
Trdv5	706	0.03125	0.524156	2.80735	2.80735
Cxcl16	707	0.03125	0.524156	2.80735	2.80735
Galc	711	0.03125	0.524156	2.80735	2.80735
Tjap1	714	0.03125	0.524156	2.80735	2.80735
Ms4a6d	715	0.03125	0.524156	2.80735	2.80735
Mpeg1	716	0.03125	0.524156	2.80735	2.80735
Nccrp1	717	0.03125	0.524156	2.80735	2.80735
Stmn2	135	0.000221252	0.0197374	2.73697	2.73697
H2-DMa	39	1.83236e-08	5.65824e-06	2.71621	2.71621
Fcer1g	55	1.38261e-06	0.000299698	2.58496	2.58496
Kin	350	0.00634766	0.215946	2.58496	2.58496
Pip4k2a	351	0.00634766	0.215946	2.58496	2.58496
Perp	352	0.00634766	0.215946	2.58496	2.58496
Slc36a3os	353	0.00634766	0.215946	2.58496	2.58496
Rom1	354	0.00634766	0.215946	2.58496	2.58496
Ift172	984	0.0625	0.735765	2.58496	2.58496
Igkc	986	0.0625	0.735765	2.58496	2.58496
St3gal5	987	0.0625	0.735765	2.58496	2.58496
Mansc1	991	0.0625	0.735765	2.58496	2.58496
Ccne1	992	0.0625	0.735765	2.58496	2.58496
Gm26526	993	0.0625	0.735765	2.58496	2.58496
Pak1	994	0.0625	0.735765	2.58496	2.58496
Trim12a	995	0.0625	0.735765	2.58496	2.58496
Olfr655	996	0.0625	0.735765	2.58496	2.58496
Mylpf	997	0.0625	0.735765	2.58496	2.58496
Timeless	998	0.0625	0.735765	2.58496	2.58496
A430046D13Rik	999	0.0625	0.735765	2.58496	2.58496
Cbfa2t3	1001	0.0625	0.735765	2.58496	2.58496
Acsf3	1002	0.0625	0.735765	2.58496	2.58496
Ccnb1ip1	1003	0.0625	0.735765	2.58496	2.58496
Rhobtb2	1005	0.0625	0.735765	2.58496	2.58496
Tsc22d1	1006	0.0625	0.735765	2.58496	2.58496
Scimp	1008	0.0625	0.735765	2.58496	2.58496
Ccl8	1009	0.0625	0.735765	2.58496	2.58496
Cd300c2	1010	0.0625	0.735765	2.58496	2.58496
Cbr2	1011	0.0625	0.735765	2.58496	2.58496
Mef2c	1013	0.0625	0.735765	2.58496	2.58496
Acat2	1017	0.0625	0.735765	2.58496	2.58496
Csf1r	1020	0.0625	0.735765	2.58496	2.58496
Cep55	1021	0.0625	0.735765	2.58496	2.58496
Clec10a	1023	0.0625	0.735765	2.58496	2.58496
Pclaf	58	2.42991e-06	0.00049738	2.54432	2.54432
Top2a	214	0.00131226	0.0738481	2.5025	2.5025
Ifitm3	68	7.42753e-06	0.00131544	2.45943	2.45943
Gatm	446	0.0117188	0.31418	2.45943	2.45943
Sbk1	449	0.0117188	0.31418	2.45943	2.45943
H2-Oa	170	0.000488281	0.0345904	2.39232	2.39232
5830411N06Rik	3	1.81808e-23	7.29838e-20	2.35649	2.35649
Ms4a6c	70	8.36458e-06	0.00143907	2.32193	2.32193
Mgl2	309	0.00418091	0.162947	2.32193	2.32193
Gmeb2	586	0.0214844	0.434851	2.32193	2.32193
Noct	587	0.0214844	0.434851	2.32193	2.32193
Naaa	590	0.0214844	0.434851	2.32193	2.32193
Pan2	591	0.0214844	0.434851	2.32193	2.32193
Specc1	592	0.0214844	0.434851	2.32193	2.32193
Igfbp4	593	0.0214844	0.434851	2.32193	2.32193
Eno1b	594	0.0214844	0.434851	2.32193	2.32193
Gcnt1	595	0.0214844	0.434851	2.32193	2.32193
Rdh10	1505	0.125	0.924882	2.32193	2.32193
C230024C17Rik	1509	0.125	0.924882	2.32193	2.32193
Gm37469	1510	0.125	0.924882	2.32193	2.32193
Ifi213	1511	0.125	0.924882	2.32193	2.32193
Akt3	1512	0.125	0.924882	2.32193	2.32193
A130010J15Rik	1514	0.125	0.924882	2.32193	2.32193
Acbd7	1515	0.125	0.924882	2.32193	2.32193
Dbndd2	1523	0.125	0.924882	2.32193	2.32193
Fcrls	1528	0.125	0.924882	2.32193	2.32193
Il6ra	1529	0.125	0.924882	2.32193	2.32193
Fam219a	1532	0.125	0.924882	2.32193	2.32193
Ipo13	1534	0.125	0.924882	2.32193	2.32193
Sap25	1539	0.125	0.924882	2.32193	2.32193
Aplf	1541	0.125	0.924882	2.32193	2.32193
Clec4a1	1542	0.125	0.924882	2.32193	2.32193
Cdca3	1544	0.125	0.924882	2.32193	2.32193
Mgst1	1545	0.125	0.924882	2.32193	2.32193
Stk38l	1546	0.125	0.924882	2.32193	2.32193
Ncr1	1547	0.125	0.924882	2.32193	2.32193
Zfp566	1549	0.125	0.924882	2.32193	2.32193
Xndc1	1552	0.125	0.924882	2.32193	2.32193
Prdm4	1558	0.125	0.924882	2.32193	2.32193
Nudt7	1565	0.125	0.924882	2.32193	2.32193
Sult5a1	1566	0.125	0.924882	2.32193	2.32193
Cdkn3	1567	0.125	0.924882	2.32193	2.32193
2010315B03Rik	1573	0.125	0.924882	2.32193	2.32193
Nsg2	1575	0.125	0.924882	2.32193	2.32193
Myo1c	1582	0.125	0.924882	2.32193	2.32193
Hoxb4	1583	0.125	0.924882	2.32193	2.32193
Med24	1585	0.125	0.924882	2.32193	2.32193
Gpr137b	1586	0.125	0.924882	2.32193	2.32193
1810034E14Rik	1587	0.125	0.924882	2.32193	2.32193
Zfp729b	1588	0.125	0.924882	2.32193	2.32193
Arsk	1589	0.125	0.924882	2.32193	2.32193
Zbed3	1591	0.125	0.924882	2.32193	2.32193
Gm36161	1592	0.125	0.924882	2.32193	2.32193
Ttc7b	1595	0.125	0.924882	2.32193	2.32193
Ccdc134	1601	0.125	0.924882	2.32193	2.32193
Smagp	1603	0.125	0.924882	2.32193	2.32193
Trem2	1610	0.125	0.924882	2.32193	2.32193
Dnmbp	1614	0.125	0.924882	2.32193	2.32193
Il1r2	1615	0.125	0.924882	2.32193	2.32193
Ifi211	1616	0.125	0.924882	2.32193	2.32193
Ifi202b	1617	0.125	0.924882	2.32193	2.32193
Galnt3	1618	0.125	0.924882	2.32193	2.32193
Tbc1d2	1620	0.125	0.924882	2.32193	2.32193
Htra3	1621	0.125	0.924882	2.32193	2.32193
Mmp12	1624	0.125	0.924882	2.32193	2.32193
Tagln	1625	0.125	0.924882	2.32193	2.32193
Stmn1	60	3.12131e-06	0.000626499	2.2854	2.2854
Loxl2	148	0.000310749	0.0252519	2.26303	2.26303
H2-Aa	24	4.06796e-10	2.04127e-07	2.24286	2.24286
Gsn	369	0.00738525	0.239732	2.22239	2.22239
Clec4n	370	0.00738525	0.239732	2.22239	2.22239
Cmah	371	0.00738525	0.239732	2.22239	2.22239
Mt1	71	8.96304e-06	0.00152031	2.20945	2.20945
Wfdc17	267	0.00257683	0.116227	2.16993	2.16993
Mcm6	783	0.0390625	0.590251	2.16993	2.16993
2900093K20Rik	785	0.0390625	0.590251	2.16993	2.16993
Ube2c	786	0.0390625	0.590251	2.16993	2.16993
Mcub	787	0.0390625	0.590251	2.16993	2.16993
Osgin2	788	0.0390625	0.590251	2.16993	2.16993
Cd9	789	0.0390625	0.590251	2.16993	2.16993
Dennd5b	790	0.0390625	0.590251	2.16993	2.16993
Mnt	792	0.0390625	0.590251	2.16993	2.16993
Egln3	794	0.0390625	0.590251	2.16993	2.16993
Zbtb11	795	0.0390625	0.590251	2.16993	2.16993
H2-Eb1	796	0.0390625	0.590251	2.16993	2.16993
Rps6kb2	797	0.0390625	0.590251	2.16993	2.16993
Metrnl	197	0.000910521	0.0556162	2.1375	2.1375
Rnf144a	151	0.000324914	0.0259135	2.11548	2.11548
Rnpep	470	0.0129395	0.327374	2.11548	2.11548
Mllt11	471	0.0129395	0.327374	2.11548	2.11548
Cd81	473	0.0129395	0.327374	2.11548	2.11548
Cd14	475	0.0129395	0.327374	2.11548	2.11548
Ms4a4b	476	0.0129395	0.327374	2.11548	2.11548
Ccr7	316	0.00442505	0.168642	2.08746	2.08746
Tppp3	40	2.32365e-08	6.99594e-06	2.07039	2.07039
Lcn4	223	0.00154388	0.0833764	2.07039	2.07039
Ifi27l2a	43	3.8077e-08	1.06642e-05	2.04731	2.04731
1500009L16Rik	9	3.89324e-14	5.20959e-11	2.02466	2.02466
Ifitm2	150	0.000324063	0.0259135	2	2
Cd55	374	0.00753784	0.241246	2	2
Sumf2	375	0.00753784	0.241246	2	2
Lamc1	606	0.0224609	0.442027	2	2
Rapgef1	607	0.0224609	0.442027	2	2
Slc33a1	608	0.0224609	0.442027	2	2
Ccne2	609	0.0224609	0.442027	2	2
Frrs1	1092	0.0703125	0.758779	2	2
Cdkn2a	1093	0.0703125	0.758779	2	2
Fam213b	1095	0.0703125	0.758779	2	2
Clec4a2	1100	0.0703125	0.758779	2	2
Clec12a	1101	0.0703125	0.758779	2	2
Atp10a	1102	0.0703125	0.758779	2	2
Ifitm10	1104	0.0703125	0.758779	2	2
Cd63	1105	0.0703125	0.758779	2	2
Naf1	1106	0.0703125	0.758779	2	2
Tk1	1108	0.0703125	0.758779	2	2
Hist1h2ae	1109	0.0703125	0.758779	2	2
Polk	1110	0.0703125	0.758779	2	2
Pld4	1111	0.0703125	0.758779	2	2
Sgk3	2519	0.25	1	2	2
Rab23	2520	0.25	1	2	2
Cnnm4	2521	0.25	1	2	2
Plcl1	2522	0.25	1	2	2
Fn1	2523	0.25	1	2	2
Rab17	2524	0.25	1	2	2
D2hgdh	2525	0.25	1	2	2
Gm7967	2526	0.25	1	2	2
Steap3	2527	0.25	1	2	2
1700025G04Rik	2528	0.25	1	2	2
Mettl18	2529	0.25	1	2	2
Nuf2	2530	0.25	1	2	2
Traf5	2531	0.25	1	2	2
Tmem141	2533	0.25	1	2	2
Stom	2534	0.25	1	2	2
Upp2	2535	0.25	1	2	2
Sirpa	2539	0.25	1	2	2
B4galt5	2544	0.25	1	2	2
Hdac6	2545	0.25	1	2	2
Armcx2	2546	0.25	1	2	2
Apex2	2547	0.25	1	2	2
Fam120c	2548	0.25	1	2	2
Fcgr1	2550	0.25	1	2	2
Gstm1	2551	0.25	1	2	2
Cyb561d1	2552	0.25	1	2	2
Kyat3	2553	0.25	1	2	2
Casp9	2558	0.25	1	2	2
Mthfr	2561	0.25	1	2	2
C1qtnf12	2564	0.25	1	2	2
Gsap	2566	0.25	1	2	2
Zbtb49	2567	0.25	1	2	2
Klhl8	2568	0.25	1	2	2
Cav1	2570	0.25	1	2	2
Hipk2	2571	0.25	1	2	2
Zfp777	2573	0.25	1	2	2
Hotairm1	2574	0.25	1	2	2
Gm28809	2577	0.25	1	2	2
Ptpro	2578	0.25	1	2	2
Ldhb	2579	0.25	1	2	2
C5ar1	2582	0.25	1	2	2
Svip	2585	0.25	1	2	2
Bag3	2587	0.25	1	2	2
Sash1	2588	0.25	1	2	2
Cep85l	2590	0.25	1	2	2
Gm31763	2592	0.25	1	2	2
Gucd1	2593	0.25	1	2	2
Lrrc75b	2594	0.25	1	2	2
BC025920	2596	0.25	1	2	2
Angpt2	2600	0.25	1	2	2
Mt2	2603	0.25	1	2	2
Ccdc102a	2604	0.25	1	2	2
Hp	2605	0.25	1	2	2
Ankrd28	2607	0.25	1	2	2
Cdca2	2608	0.25	1	2	2
Izumo1r	2609	0.25	1	2	2
Cib2	2614	0.25	1	2	2
Plcd1	2620	0.25	1	2	2
Cx3cr1	2621	0.25	1	2	2
Gas2l1	2622	0.25	1	2	2
9330160F10Rik	2624	0.25	1	2	2
Pld2	2625	0.25	1	2	2
Ccl3	2627	0.25	1	2	2
Ints2	2629	0.25	1	2	2
Cd300lf	2631	0.25	1	2	2
Sgsh	2632	0.25	1	2	2
Hist1h4a	2634	0.25	1	2	2
Dusp22	2635	0.25	1	2	2
Syk	2637	0.25	1	2	2
Zfp953	2638	0.25	1	2	2
Zfp874a	2640	0.25	1	2	2
Il6st	2641	0.25	1	2	2
Nim1k	2643	0.25	1	2	2
BC147527	2644	0.25	1	2	2
Pygl	2645	0.25	1	2	2
Zfyve26	2646	0.25	1	2	2
Dcaf4	2647	0.25	1	2	2
Zbtb42	2648	0.25	1	2	2
Gm34794	2649	0.25	1	2	2
Gpihbp1	2650	0.25	1	2	2
Cbx6	2651	0.25	1	2	2
Prr5	2652	0.25	1	2	2
Tbc1d22a	2654	0.25	1	2	2
Mapk11	2655	0.25	1	2	2
Fkbp11	2656	0.25	1	2	2
Slc4a8	2657	0.25	1	2	2
Cpped1	2658	0.25	1	2	2
Btla	2660	0.25	1	2	2
Cmtr1	2661	0.25	1	2	2
Zfp952	2662	0.25	1	2	2
Tcf4	2669	0.25	1	2	2
Cwf19l1	2670	0.25	1	2	2
Sufu	2671	0.25	1	2	2
Sfxn2	2672	0.25	1	2	2
Trub1	2673	0.25	1	2	2
Klf8	2674	0.25	1	2	2
AI839979	2676	0.25	1	2	2
Crybb1	2678	0.25	1	2	2
Palm3	2681	0.25	1	2	2
Gas8	2682	0.25	1	2	2
2310031A07Rik	2684	0.25	1	2	2
Hfe	2685	0.25	1	2	2
Gm28557	2686	0.25	1	2	2
Grhl1	2688	0.25	1	2	2
AC122509.1	2689	0.25	1	2	2
Ms4a1	2691	0.25	1	2	2
Gda	2692	0.25	1	2	2
Lepr	466	0.0127258	0.326774	1.90689	1.90689
Ppp2cb	467	0.0127258	0.326774	1.90689	1.90689
Polr3d	469	0.0127258	0.326774	1.90689	1.90689
Acsbg1	29	1.01683e-09	4.22265e-07	1.88583	1.88583
Slc17a9	769	0.0385742	0.590251	1.87447	1.87447
Mospd1	770	0.0385742	0.590251	1.87447	1.87447
Pdp1	772	0.0385742	0.590251	1.87447	1.87447
Btbd10	774	0.0385742	0.590251	1.87447	1.87447
Alas1	777	0.0385742	0.590251	1.87447	1.87447
Akap10	778	0.0385742	0.590251	1.87447	1.87447
Csf2ra	780	0.0385742	0.590251	1.87447	1.87447
Nucb2	85	3.84591e-05	0.00544898	1.8625	1.8625
Cryba4	119	0.000106045	0.0107319	1.848	1.848
Prdx4	100	6.16964e-05	0.0074301	1.82597	1.82597
Glipr2	13	7.71416e-13	7.14628e-10	1.81323	1.81323
Klrd1	69	7.66517e-06	0.00133785	1.80735	1.80735
Gna15	82	3.58879e-05	0.00527071	1.80735	1.80735
Cd28	191	0.000821395	0.0516382	1.80735	1.80735
Prkcq	303	0.00407732	0.160994	1.80735	1.80735
Lrrc8d	304	0.00407732	0.160994	1.80735	1.80735
Havcr2	305	0.00407732	0.160994	1.80735	1.80735
Selenoi	581	0.0212708	0.434851	1.80735	1.80735
2310022A10Rik	582	0.0212708	0.434851	1.80735	1.80735
Nupr1	583	0.0212708	0.434851	1.80735	1.80735
Atg9a	1506	0.125	0.924882	1.80735	1.80735
Ncf2	1508	0.125	0.924882	1.80735	1.80735
Fam129b	1518	0.125	0.924882	1.80735	1.80735
Slc43a3	1519	0.125	0.924882	1.80735	1.80735
Cdk16	1524	0.125	0.924882	1.80735	1.80735
Tsr2	1526	0.125	0.924882	1.80735	1.80735
Gfi1	1537	0.125	0.924882	1.80735	1.80735
Hvcn1	1538	0.125	0.924882	1.80735	1.80735
Clec4a3	1543	0.125	0.924882	1.80735	1.80735
Zfp773	1548	0.125	0.924882	1.80735	1.80735
Snapc2	1559	0.125	0.924882	1.80735	1.80735
Casp3	1560	0.125	0.924882	1.80735	1.80735
Il15	1563	0.125	0.924882	1.80735	1.80735
Ipo4	1568	0.125	0.924882	1.80735	1.80735
Farp1	1571	0.125	0.924882	1.80735	1.80735
Clybl	1572	0.125	0.924882	1.80735	1.80735
Urgcp	1574	0.125	0.924882	1.80735	1.80735
Hba-a1	1576	0.125	0.924882	1.80735	1.80735
Mfap3	1577	0.125	0.924882	1.80735	1.80735
Gm16062	1579	0.125	0.924882	1.80735	1.80735
Tnfrsf13b	1580	0.125	0.924882	1.80735	1.80735
Mis12	1581	0.125	0.924882	1.80735	1.80735
Msh3	1590	0.125	0.924882	1.80735	1.80735
Gstz1	1594	0.125	0.924882	1.80735	1.80735
Lgmn	1596	0.125	0.924882	1.80735	1.80735
Rida	1597	0.125	0.924882	1.80735	1.80735
Ext1	1598	0.125	0.924882	1.80735	1.80735
Yeats2	1604	0.125	0.924882	1.80735	1.80735
App	1605	0.125	0.924882	1.80735	1.80735
BC051537	1608	0.125	0.924882	1.80735	1.80735
8030462N17Rik	1611	0.125	0.924882	1.80735	1.80735
Ms4a7	1612	0.125	0.924882	1.80735	1.80735
Tmc6	450	0.0118179	0.31418	1.76553	1.76553
Sh3bp1	451	0.0118179	0.31418	1.76553	1.76553
Gpank1	453	0.0118179	0.31418	1.76553	1.76553
Rasgrp2	14	1.60842e-12	1.38358e-09	1.75633	1.75633
Dync1li1	215	0.00131873	0.0738671	1.75489	1.75489
Cd7	27	6.53908e-10	2.91667e-07	1.74193	1.74193
Ccr10	358	0.00661075	0.222383	1.73697	1.73697
Nhej1	1054	0.0654297	0.73642	1.73697	1.73697
BC028528	1057	0.0654297	0.73642	1.73697	1.73697
Grhpr	1058	0.0654297	0.73642	1.73697	1.73697
Nat8f1	1061	0.0654297	0.73642	1.73697	1.73697
Napsa	1062	0.0654297	0.73642	1.73697	1.73697
Sbno2	1063	0.0654297	0.73642	1.73697	1.73697
Apaf1	1064	0.0654297	0.73642	1.73697	1.73697
Mcm5	1065	0.0654297	0.73642	1.73697	1.73697
Cep19	1067	0.0654297	0.73642	1.73697	1.73697
Uhrf1	1068	0.0654297	0.73642	1.73697	1.73697
Scgb1a1	1070	0.0654297	0.73642	1.73697	1.73697
Got1	248	0.0021024	0.102094	1.70044	1.70044
Fcgr3	743	0.0351562	0.560035	1.70044	1.70044
Jmjd7	744	0.0351562	0.560035	1.70044	1.70044
Plekha5	746	0.0351562	0.560035	1.70044	1.70044
Map4k1	747	0.0351562	0.560035	1.70044	1.70044
Akt1s1	748	0.0351562	0.560035	1.70044	1.70044
Cd209a	750	0.0351562	0.560035	1.70044	1.70044
Lactb	751	0.0351562	0.560035	1.70044	1.70044
Prkch	754	0.0351562	0.560035	1.70044	1.70044
Gm9493	756	0.0351562	0.560035	1.70044	1.70044
Gm14005	552	0.0192108	0.416857	1.67807	1.67807
Lat2	425	0.010622	0.299316	1.66297	1.66297
Prpf31	426	0.010622	0.299316	1.66297	1.66297
S1pr1	121	0.000127539	0.0126938	1.65711	1.65711
Chchd5	343	0.00592461	0.206812	1.65208	1.65208
Shkbp1	344	0.00592461	0.206812	1.65208	1.65208
Ccl6	345	0.00592461	0.206812	1.65208	1.65208
Atp8b4	285	0.00332689	0.140582	1.64386	1.64386
Vamp3	237	0.00187823	0.0950398	1.63743	1.63743
Gm8369	238	0.00187823	0.0950398	1.63743	1.63743
Zfp740	133	0.000198039	0.0179322	1.62149	1.62149
Tyrobp	229	0.00165805	0.0871962	1.58496	1.58496
Txlng	410	0.00935531	0.274795	1.58496	1.58496
Ccdc167	526	0.0169005	0.386945	1.58496	1.58496
Srcap	689	0.0308838	0.524156	1.58496	1.58496
Etaa1os	690	0.0308838	0.524156	1.58496	1.58496
Nsf	691	0.0308838	0.524156	1.58496	1.58496
Exoc7	692	0.0308838	0.524156	1.58496	1.58496
Mbtps2	933	0.057373	0.730384	1.58496	1.58496
Zfp646	937	0.057373	0.730384	1.58496	1.58496
Tmtc2	939	0.057373	0.730384	1.58496	1.58496
Gas7	940	0.057373	0.730384	1.58496	1.58496
Cdc27	941	0.057373	0.730384	1.58496	1.58496
Nampt	942	0.057373	0.730384	1.58496	1.58496
Ino80c	944	0.057373	0.730384	1.58496	1.58496
Ms4a4c	945	0.057373	0.730384	1.58496	1.58496
Ly96	1393	0.109375	0.924882	1.58496	1.58496
Dyrk3	1394	0.109375	0.924882	1.58496	1.58496
Fam78a	1395	0.109375	0.924882	1.58496	1.58496
Gm14326	1396	0.109375	0.924882	1.58496	1.58496
Rint1	1399	0.109375	0.924882	1.58496	1.58496
U2af1l4	1402	0.109375	0.924882	1.58496	1.58496
Bc1	1403	0.109375	0.924882	1.58496	1.58496
Arhgef18	1404	0.109375	0.924882	1.58496	1.58496
Rap1gap2	1406	0.109375	0.924882	1.58496	1.58496
Vipas39	1407	0.109375	0.924882	1.58496	1.58496
Haao	1409	0.109375	0.924882	1.58496	1.58496
Exoc6	1411	0.109375	0.924882	1.58496	1.58496
Tgfbrap1	2206	0.21875	1	1.58496	1.58496
Tnfrsf11a	2207	0.21875	1	1.58496	1.58496
Slamf6	2208	0.21875	1	1.58496	1.58496
Nusap1	2210	0.21875	1	1.58496	1.58496
Fam83d	2213	0.21875	1	1.58496	1.58496
Tnfsf10	2216	0.21875	1	1.58496	1.58496
Gm37170	2217	0.21875	1	1.58496	1.58496
Serpini1	2218	0.21875	1	1.58496	1.58496
Smg5	2219	0.21875	1	1.58496	1.58496
Kpna6	2222	0.21875	1	1.58496	1.58496
Cyp51	2224	0.21875	1	1.58496	1.58496
Tacc3	2225	0.21875	1	1.58496	1.58496
Fbxo21	2226	0.21875	1	1.58496	1.58496
Ankrd61	2227	0.21875	1	1.58496	1.58496
Hebp1	2230	0.21875	1	1.58496	1.58496
Plbd1	2231	0.21875	1	1.58496	1.58496
Gm45509	2234	0.21875	1	1.58496	1.58496
Fkrp	2235	0.21875	1	1.58496	1.58496
Ankrd27	2237	0.21875	1	1.58496	1.58496
Asb7	2238	0.21875	1	1.58496	1.58496
Eri2	2240	0.21875	1	1.58496	1.58496
Prkcb	2241	0.21875	1	1.58496	1.58496
Cars	2242	0.21875	1	1.58496	1.58496
Rab3ip	2243	0.21875	1	1.58496	1.58496
Tdrp	2245	0.21875	1	1.58496	1.58496
Ints10	2246	0.21875	1	1.58496	1.58496
Crtam	2252	0.21875	1	1.58496	1.58496
Vps11	2253	0.21875	1	1.58496	1.58496
Gm26614	2254	0.21875	1	1.58496	1.58496
Top3a	2256	0.21875	1	1.58496	1.58496
Eno3	2257	0.21875	1	1.58496	1.58496
Ghdc	2260	0.21875	1	1.58496	1.58496
1700052K11Rik	2261	0.21875	1	1.58496	1.58496
Strada	2262	0.21875	1	1.58496	1.58496
Ptch1	2264	0.21875	1	1.58496	1.58496
Fastkd3	2265	0.21875	1	1.58496	1.58496
Heatr5a	2266	0.21875	1	1.58496	1.58496
Pigh	2267	0.21875	1	1.58496	1.58496
Rps6ka5	2268	0.21875	1	1.58496	1.58496
Nudcd1	2269	0.21875	1	1.58496	1.58496
C730034F03Rik	2272	0.21875	1	1.58496	1.58496
Tiam1	2276	0.21875	1	1.58496	1.58496
Zfp51	2278	0.21875	1	1.58496	1.58496
Ppp4r1	2280	0.21875	1	1.58496	1.58496
Gm13481	2283	0.21875	1	1.58496	1.58496
Mybl1	4383	0.5	1	1.58496	1.58496
Ccnyl1	4386	0.5	1	1.58496	1.58496
Idh1	4387	0.5	1	1.58496	1.58496
Pecr	4388	0.5	1	1.58496	1.58496
C130026I21Rik	4389	0.5	1	1.58496	1.58496
Gm7160	4391	0.5	1	1.58496	1.58496
Nav1	4394	0.5	1	1.58496	1.58496
Slamf9	4397	0.5	1	1.58496	1.58496
Enah	4398	0.5	1	1.58496	1.58496
Diexf	4399	0.5	1	1.58496	1.58496
Hacd1	4400	0.5	1	1.58496	1.58496
Enkur	4401	0.5	1	1.58496	1.58496
Mrps2	4403	0.5	1	1.58496	1.58496
Kyat1	4404	0.5	1	1.58496	1.58496
Erich2	4408	0.5	1	1.58496	1.58496
Cdca7	4409	0.5	1	1.58496	1.58496
Qser1	4411	0.5	1	1.58496	1.58496
Prrg4	4412	0.5	1	1.58496	1.58496
Eif2ak4	4414	0.5	1	1.58496	1.58496
Rad51	4415	0.5	1	1.58496	1.58496
Sqor	4416	0.5	1	1.58496	1.58496
Srxn1	4417	0.5	1	1.58496	1.58496
Aurka	4419	0.5	1	1.58496	1.58496
Slc9a7	4421	0.5	1	1.58496	1.58496
Renbp	4424	0.5	1	1.58496	1.58496
Pfkfb1	4427	0.5	1	1.58496	1.58496
Sirpb1c	4429	0.5	1	1.58496	1.58496
Prune1	4434	0.5	1	1.58496	1.58496
Chil3	4436	0.5	1	1.58496	1.58496
Gm9889	4437	0.5	1	1.58496	1.58496
Extl2	4438	0.5	1	1.58496	1.58496
Manba	4442	0.5	1	1.58496	1.58496
Emcn	4443	0.5	1	1.58496	1.58496
Ddah1	4446	0.5	1	1.58496	1.58496
Adgrl4	4447	0.5	1	1.58496	1.58496
Nol6	4449	0.5	1	1.58496	1.58496
Fancg	4450	0.5	1	1.58496	1.58496
Cdkn2b	4454	0.5	1	1.58496	1.58496
Dmrta1	4455	0.5	1	1.58496	1.58496
Raver2	4457	0.5	1	1.58496	1.58496
Echdc2	4459	0.5	1	1.58496	1.58496
Rad54l	4460	0.5	1	1.58496	1.58496
Ipp	4461	0.5	1	1.58496	1.58496
Clspn	4463	0.5	1	1.58496	1.58496
Tmem240	4465	0.5	1	1.58496	1.58496
4930580E04Rik	4467	0.5	1	1.58496	1.58496
Gm9970	4471	0.5	1	1.58496	1.58496
Tlr1	4472	0.5	1	1.58496	1.58496
Spp1	4474	0.5	1	1.58496	1.58496
Gbp6	4475	0.5	1	1.58496	1.58496
Gm15446	4476	0.5	1	1.58496	1.58496
Pole	4477	0.5	1	1.58496	1.58496
Gatc	4480	0.5	1	1.58496	1.58496
Bcl7a	4482	0.5	1	1.58496	1.58496
Gtf2ird1	4483	0.5	1	1.58496	1.58496
Hspb1	4484	0.5	1	1.58496	1.58496
4933404O12Rik	4485	0.5	1	1.58496	1.58496
Zfp113	4486	0.5	1	1.58496	1.58496
Gng11	4489	0.5	1	1.58496	1.58496
Asns	4490	0.5	1	1.58496	1.58496
Gstk1	4492	0.5	1	1.58496	1.58496
Sfxn5	4494	0.5	1	1.58496	1.58496
Creld1	4497	0.5	1	1.58496	1.58496
Gm44148	4499	0.5	1	1.58496	1.58496
Cracr2a	4501	0.5	1	1.58496	1.58496
Mgp	4503	0.5	1	1.58496	1.58496
St8sia1	4504	0.5	1	1.58496	1.58496
Zfp94	4507	0.5	1	1.58496	1.58496
Cd79a	4508	0.5	1	1.58496	1.58496
Myod1	4517	0.5	1	1.58496	1.58496
Snrpn	4518	0.5	1	1.58496	1.58496
Prss23	4521	0.5	1	1.58496	1.58496
Hbb-bt	4523	0.5	1	1.58496	1.58496
Tspyl4	4533	0.5	1	1.58496	1.58496
Gamt	4534	0.5	1	1.58496	1.58496
Col4a1	4540	0.5	1	1.58496	1.58496
Pomk	4541	0.5	1	1.58496	1.58496
Zfp882	4548	0.5	1	1.58496	1.58496
Cpne2	4551	0.5	1	1.58496	1.58496
B3gnt9	4552	0.5	1	1.58496	1.58496
Plcg2	4555	0.5	1	1.58496	1.58496
Gm45894	4556	0.5	1	1.58496	1.58496
Mss51	4557	0.5	1	1.58496	1.58496
Slc39a14	4560	0.5	1	1.58496	1.58496
Sftpc	4561	0.5	1	1.58496	1.58496
Dgkh	4562	0.5	1	1.58496	1.58496
Diaph3	4565	0.5	1	1.58496	1.58496
Dync2h1	4568	0.5	1	1.58496	1.58496
Bbs9	4570	0.5	1	1.58496	1.58496
Arhgef12	4572	0.5	1	1.58496	1.58496
Il10ra	4574	0.5	1	1.58496	1.58496
Usp28	4575	0.5	1	1.58496	1.58496
Pou2af1	4577	0.5	1	1.58496	1.58496
2700012I20Rik	4578	0.5	1	1.58496	1.58496
Gm37401	4581	0.5	1	1.58496	1.58496
Arpp21	4584	0.5	1	1.58496	1.58496
1700048O20Rik	4587	0.5	1	1.58496	1.58496
Zkscan17	4588	0.5	1	1.58496	1.58496
Hes7	4590	0.5	1	1.58496	1.58496
Ctns	4591	0.5	1	1.58496	1.58496
Rtn4rl1	4592	0.5	1	1.58496	1.58496
Rad51c	4594	0.5	1	1.58496	1.58496
Mks1	4595	0.5	1	1.58496	1.58496
Itga3	4596	0.5	1	1.58496	1.58496
Cep95	4599	0.5	1	1.58496	1.58496
D11Wsu47e	4600	0.5	1	1.58496	1.58496
Fbf1	4602	0.5	1	1.58496	1.58496
Dapk1	4607	0.5	1	1.58496	1.58496
Fancc	4608	0.5	1	1.58496	1.58496
Zfp458	4609	0.5	1	1.58496	1.58496
9430065F17Rik	4610	0.5	1	1.58496	1.58496
Cenph	4613	0.5	1	1.58496	1.58496
Pelo	4614	0.5	1	1.58496	1.58496
Gm4419	4616	0.5	1	1.58496	1.58496
Gm4425	4617	0.5	1	1.58496	1.58496
Stxbp6	4618	0.5	1	1.58496	1.58496
Fancm	4619	0.5	1	1.58496	1.58496
Arel1	4620	0.5	1	1.58496	1.58496
Gm26531	4621	0.5	1	1.58496	1.58496
AC152827.1	4622	0.5	1	1.58496	1.58496
Pacs2	4624	0.5	1	1.58496	1.58496
Matn2	4625	0.5	1	1.58496	1.58496
Ptk2	4627	0.5	1	1.58496	1.58496
Ly6d	4628	0.5	1	1.58496	1.58496
Hgh1	4629	0.5	1	1.58496	1.58496
Commd5	4630	0.5	1	1.58496	1.58496
Xpnpep3	4631	0.5	1	1.58496	1.58496
Cenpm	4632	0.5	1	1.58496	1.58496
Arfgap3	4634	0.5	1	1.58496	1.58496
Ttc38	4635	0.5	1	1.58496	1.58496
Zbed4	4636	0.5	1	1.58496	1.58496
Pus7l	4637	0.5	1	1.58496	1.58496
Nmral1	4639	0.5	1	1.58496	1.58496
Tnp2	4640	0.5	1	1.58496	1.58496
2610318N02Rik	4642	0.5	1	1.58496	1.58496
Cdc45	4643	0.5	1	1.58496	1.58496
Nepro	4646	0.5	1	1.58496	1.58496
Clcn7	4647	0.5	1	1.58496	1.58496
Gm20442	4650	0.5	1	1.58496	1.58496
Mdc1	4651	0.5	1	1.58496	1.58496
Rab31	4656	0.5	1	1.58496	1.58496
1110020A21Rik	4657	0.5	1	1.58496	1.58496
Ercc3	4660	0.5	1	1.58496	1.58496
C330018D20Rik	4661	0.5	1	1.58496	1.58496
Spink10	4662	0.5	1	1.58496	1.58496
Gm17669	4663	0.5	1	1.58496	1.58496
Rab27b	4664	0.5	1	1.58496	1.58496
Ska1	4665	0.5	1	1.58496	1.58496
Gm10353	4669	0.5	1	1.58496	1.58496
Tut1	4670	0.5	1	1.58496	1.58496
Gm26580	4675	0.5	1	1.58496	1.58496
Cd34	4678	0.5	1	1.58496	1.58496
Zeb2os	4679	0.5	1	1.58496	1.58496
Mal	4681	0.5	1	1.58496	1.58496
Ahcy	4684	0.5	1	1.58496	1.58496
Lonrf3	4685	0.5	1	1.58496	1.58496
Avpr2	4686	0.5	1	1.58496	1.58496
Tktl1	4687	0.5	1	1.58496	1.58496
Triqk	4690	0.5	1	1.58496	1.58496
Mterf1b	4691	0.5	1	1.58496	1.58496
Hs3st1	4692	0.5	1	1.58496	1.58496
Slc4a4	4694	0.5	1	1.58496	1.58496
Adap1	4695	0.5	1	1.58496	1.58496
Gm15473	4696	0.5	1	1.58496	1.58496
Pparg	4697	0.5	1	1.58496	1.58496
Gm48671	4701	0.5	1	1.58496	1.58496
Sowahc	4702	0.5	1	1.58496	1.58496
Tle2	4704	0.5	1	1.58496	1.58496
Fcor	4705	0.5	1	1.58496	1.58496
Nrg1	4706	0.5	1	1.58496	1.58496
Gm48283	4707	0.5	1	1.58496	1.58496
Gm27017	4710	0.5	1	1.58496	1.58496
Pde4a	4712	0.5	1	1.58496	1.58496
Tmod2	4713	0.5	1	1.58496	1.58496
Gm12279	4716	0.5	1	1.58496	1.58496
Gm11205	4717	0.5	1	1.58496	1.58496
Elobl	4718	0.5	1	1.58496	1.58496
Dgkeos	4719	0.5	1	1.58496	1.58496
Atp6v0a1	4721	0.5	1	1.58496	1.58496
Tcrg-V3	4723	0.5	1	1.58496	1.58496
Wdr25	4725	0.5	1	1.58496	1.58496
Tnfrsf13c	4726	0.5	1	1.58496	1.58496
Wnt10b	4727	0.5	1	1.58496	1.58496
Rsph1	4730	0.5	1	1.58496	1.58496
Trem1	4733	0.5	1	1.58496	1.58496
Hsbp1l1	4734	0.5	1	1.58496	1.58496
Aldh3b1	4735	0.5	1	1.58496	1.58496
Fosl1	4736	0.5	1	1.58496	1.58496
Arhgap19	4738	0.5	1	1.58496	1.58496
Il17f	21	9.04811e-11	5.18888e-08	1.55102	1.55102
Plac8	264	0.00256321	0.116227	1.53605	1.53605
Etv6	319	0.00455138	0.17137	1.53051	1.53051
Cd48	2	1.88678e-24	1.13613e-20	1.52698	1.52698
Lyz2	123	0.000134514	0.0131704	1.52356	1.52356
Gosr2	394	0.00813006	0.247845	1.52356	1.52356
Fyb	137	0.000234446	0.020609	1.51937	1.51937
Hist1h2ap	491	0.0146333	0.357462	1.51457	1.51457
Rrm2	492	0.0146333	0.357462	1.51457	1.51457
H2-DMb1	493	0.0146333	0.357462	1.51457	1.51457
Cd79b	186	0.00071727	0.0464413	1.50901	1.50901
Ttc39c	213	0.00126003	0.0712422	1.5025	1.5025
Ier3	648	0.0266037	0.494426	1.5025	1.5025
Dnajc25	868	0.0490417	0.675755	1.48543	1.48543
Pnp	872	0.0490417	0.675755	1.48543	1.48543
Frat1	874	0.0490417	0.675755	1.48543	1.48543
Klf2	23	1.77537e-10	9.296e-08	1.47883	1.47883
Pitpnc1	147	0.000306947	0.0251467	1.45943	1.45943
Ivd	1268	0.0922852	0.864525	1.45943	1.45943
Slc16a1	1269	0.0922852	0.864525	1.45943	1.45943
Gm26825	1270	0.0922852	0.864525	1.45943	1.45943
Creb3l2	1272	0.0922852	0.864525	1.45943	1.45943
Mkrn2	1273	0.0922852	0.864525	1.45943	1.45943
Smpd2	1274	0.0922852	0.864525	1.45943	1.45943
Fut11	1275	0.0922852	0.864525	1.45943	1.45943
Vps25	1277	0.0922852	0.864525	1.45943	1.45943
Nploc4	1278	0.0922852	0.864525	1.45943	1.45943
Setd4	1280	0.0922852	0.864525	1.45943	1.45943
Scaf8	1281	0.0922852	0.864525	1.45943	1.45943
Kif23	616	0.0226558	0.442211	1.44057	1.44057
Itgb1	33	2.8465e-09	1.0388e-06	1.43539	1.43539
Umad1	812	0.0413895	0.61085	1.41504	1.41504
Emc9	815	0.0413895	0.61085	1.41504	1.41504
Heatr6	816	0.0413895	0.61085	1.41504	1.41504
Msc	1946	0.179688	1	1.41504	1.41504
Olfm1	1947	0.179688	1	1.41504	1.41504
Cd302	1948	0.179688	1	1.41504	1.41504
Spi1	1949	0.179688	1	1.41504	1.41504
Knstrn	1950	0.179688	1	1.41504	1.41504
Zfp217	1951	0.179688	1	1.41504	1.41504
Cfp	1953	0.179688	1	1.41504	1.41504
Pola1	1954	0.179688	1	1.41504	1.41504
Mul1	1956	0.179688	1	1.41504	1.41504
Ctnnbip1	1957	0.179688	1	1.41504	1.41504
Prr14l	1958	0.179688	1	1.41504	1.41504
Opa3	1959	0.179688	1	1.41504	1.41504
Tshz3	1960	0.179688	1	1.41504	1.41504
Slc29a3	1961	0.179688	1	1.41504	1.41504
Arrdc2	1962	0.179688	1	1.41504	1.41504
Ctsh	1965	0.179688	1	1.41504	1.41504
Dvl2	1966	0.179688	1	1.41504	1.41504
Simc1	1967	0.179688	1	1.41504	1.41504
Mthfd1	1968	0.179688	1	1.41504	1.41504
Ly6c2	1971	0.179688	1	1.41504	1.41504
Zfp707	1972	0.179688	1	1.41504	1.41504
Ak3	1978	0.179688	1	1.41504	1.41504
Tex30	162	0.000394043	0.029271	1.40439	1.40439
Hspb11	327	0.00509764	0.18774	1.39855	1.39855
Mmp25	549	0.0191573	0.416857	1.39232	1.39232
Cabin1	261	0.0024589	0.113458	1.38702	1.38702
Cd74	17	1.18148e-11	8.36972e-09	1.38027	1.38027
Klhl12	1157	0.0768127	0.787282	1.37851	1.37851
Sec16a	1158	0.0768127	0.787282	1.37851	1.37851
Nup214	1159	0.0768127	0.787282	1.37851	1.37851
C1qa	1162	0.0768127	0.787282	1.37851	1.37851
Asl	1163	0.0768127	0.787282	1.37851	1.37851
Rnf103	1165	0.0768127	0.787282	1.37851	1.37851
Gatsl3	1169	0.0768127	0.787282	1.37851	1.37851
Sertad2	1170	0.0768127	0.787282	1.37851	1.37851
Cpeb4	1171	0.0768127	0.787282	1.37851	1.37851
Senp3	1172	0.0768127	0.787282	1.37851	1.37851
Tatdn1	1173	0.0768127	0.787282	1.37851	1.37851
Kcnn4	312	0.004324	0.166698	1.36923	1.36923
Ctla4	124	0.000141637	0.0137559	1.36257	1.36257
Carhsp1	245	0.00208811	0.102094	1.36257	1.36257
Sp3os	736	0.0346897	0.560035	1.36257	1.36257
Pik3ca	738	0.0346897	0.560035	1.36257	1.36257
Mocs2	379	0.00763208	0.241246	1.34792	1.34792
Pepd	156	0.000357955	0.0276337	1.32193	1.32193
Hook3	668	0.0289593	0.52131	1.32193	1.32193
Tmem39a	669	0.0289593	0.52131	1.32193	1.32193
Ogfr	1031	0.0635681	0.736047	1.32193	1.32193
Gba	1032	0.0635681	0.736047	1.32193	1.32193
Slc30a9	1033	0.0635681	0.736047	1.32193	1.32193
Taf6	1034	0.0635681	0.736047	1.32193	1.32193
Abce1	1035	0.0635681	0.736047	1.32193	1.32193
Dcaf11	1036	0.0635681	0.736047	1.32193	1.32193
5033430I15Rik	1037	0.0635681	0.736047	1.32193	1.32193
Nrros	1040	0.0635681	0.736047	1.32193	1.32193
Arnt	1737	0.145996	0.997295	1.32193	1.32193
Mms22l	1738	0.145996	0.997295	1.32193	1.32193
Slc31a2	1739	0.145996	0.997295	1.32193	1.32193
Ptafr	1740	0.145996	0.997295	1.32193	1.32193
C1qb	1741	0.145996	0.997295	1.32193	1.32193
A930024E05Rik	1742	0.145996	0.997295	1.32193	1.32193
Trrap	1743	0.145996	0.997295	1.32193	1.32193
Gm45552	1744	0.145996	0.997295	1.32193	1.32193
Acer3	1746	0.145996	0.997295	1.32193	1.32193
Cc2d1a	1750	0.145996	0.997295	1.32193	1.32193
Ddx56	1754	0.145996	0.997295	1.32193	1.32193
Zfp738	1757	0.145996	0.997295	1.32193	1.32193
Lpcat1	1758	0.145996	0.997295	1.32193	1.32193
Hira	1760	0.145996	0.997295	1.32193	1.32193
Eef1akmt4	1761	0.145996	0.997295	1.32193	1.32193
Gm28285	1762	0.145996	0.997295	1.32193	1.32193
Rfx3	1763	0.145996	0.997295	1.32193	1.32193
Abi2	3483	0.375	1	1.32193	1.32193
Acsl3	3484	0.375	1	1.32193	1.32193
Dclre1c	3487	0.375	1	1.32193	1.32193
Plxdc2	3489	0.375	1	1.32193	1.32193
Egfl7	3490	0.375	1	1.32193	1.32193
Ptprj	3492	0.375	1	1.32193	1.32193
Gm14325	3495	0.375	1	1.32193	1.32193
Mmgt1	3497	0.375	1	1.32193	1.32193
Jpx	3499	0.375	1	1.32193	1.32193
P2ry10b	3500	0.375	1	1.32193	1.32193
Gpr174	3501	0.375	1	1.32193	1.32193
Gm38411	3502	0.375	1	1.32193	1.32193
Ttf2	3503	0.375	1	1.32193	1.32193
2610301B20Rik	3505	0.375	1	1.32193	1.32193
Aco1	3506	0.375	1	1.32193	1.32193
Dnajc6	3508	0.375	1	1.32193	1.32193
Mutyh	3509	0.375	1	1.32193	1.32193
Zbtb48	3515	0.375	1	1.32193	1.32193
Slc2a9	3516	0.375	1	1.32193	1.32193
Klhl5	3517	0.375	1	1.32193	1.32193
Tgfbr3	3518	0.375	1	1.32193	1.32193
Ddx51	3519	0.375	1	1.32193	1.32193
Gpr146	3524	0.375	1	1.32193	1.32193
St7	3525	0.375	1	1.32193	1.32193
Camk1	3526	0.375	1	1.32193	1.32193
Isoc2a	3529	0.375	1	1.32193	1.32193
Ptov1	3533	0.375	1	1.32193	1.32193
Sult2b1	3534	0.375	1	1.32193	1.32193
2900076A07Rik	3536	0.375	1	1.32193	1.32193
Qprt	3538	0.375	1	1.32193	1.32193
Osbpl5	3539	0.375	1	1.32193	1.32193
Cep57l1	3540	0.375	1	1.32193	1.32193
Prep	3541	0.375	1	1.32193	1.32193
Kcnmb4os2	3544	0.375	1	1.32193	1.32193
Alg11	3545	0.375	1	1.32193	1.32193
Ckap2	3546	0.375	1	1.32193	1.32193
Nfix	3547	0.375	1	1.32193	1.32193
Lyl1	3548	0.375	1	1.32193	1.32193
Gins2	3550	0.375	1	1.32193	1.32193
Ldlr	3553	0.375	1	1.32193	1.32193
Hinfp	3554	0.375	1	1.32193	1.32193
Man2c1	3556	0.375	1	1.32193	1.32193
Nmnat3	3558	0.375	1	1.32193	1.32193
Zmynd10	3559	0.375	1	1.32193	1.32193
Fbxl2	3560	0.375	1	1.32193	1.32193
Dlg4	3562	0.375	1	1.32193	1.32193
Nxn	3563	0.375	1	1.32193	1.32193
Fam222b	3564	0.375	1	1.32193	1.32193
Rab11fip4	3565	0.375	1	1.32193	1.32193
Tanc2	3568	0.375	1	1.32193	1.32193
Iars	3570	0.375	1	1.32193	1.32193
Zfp346	3572	0.375	1	1.32193	1.32193
Zfp58	3573	0.375	1	1.32193	1.32193
Nln	3575	0.375	1	1.32193	1.32193
Plk2	3577	0.375	1	1.32193	1.32193
Trib1	3580	0.375	1	1.32193	1.32193
Tef	3582	0.375	1	1.32193	1.32193
Rogdi	3584	0.375	1	1.32193	1.32193
Clec16a	3585	0.375	1	1.32193	1.32193
Ccdc191	3587	0.375	1	1.32193	1.32193
Telo2	3590	0.375	1	1.32193	1.32193
Fam234a	3591	0.375	1	1.32193	1.32193
Wiz	3593	0.375	1	1.32193	1.32193
Tbcc	3594	0.375	1	1.32193	1.32193
Tfeb	3595	0.375	1	1.32193	1.32193
Gm26510	3598	0.375	1	1.32193	1.32193
Dpysl3	3601	0.375	1	1.32193	1.32193
Tubb6	3602	0.375	1	1.32193	1.32193
Cep78	3603	0.375	1	1.32193	1.32193
Scd2	3604	0.375	1	1.32193	1.32193
Gm14305	3606	0.375	1	1.32193	1.32193
Lrrk2	3609	0.375	1	1.32193	1.32193
Irf4	180	0.000617378	0.041306	1.30666	1.30666
Cks1b	332	0.00540157	0.194764	1.29956	1.29956
Slc37a3	333	0.00540157	0.194764	1.29956	1.29956
Crip2	334	0.00540157	0.194764	1.29956	1.29956
Exosc3	317	0.00453386	0.17137	1.28011	1.28011
Pafah1b3	892	0.0524788	0.703006	1.28011	1.28011
Rras	893	0.0524788	0.703006	1.28011	1.28011
Pold3	894	0.0524788	0.703006	1.28011	1.28011
Topbp1	895	0.0524788	0.703006	1.28011	1.28011
Vps53	896	0.0524788	0.703006	1.28011	1.28011
Dmxl1	899	0.0524788	0.703006	1.28011	1.28011
Mthfd2	413	0.0094753	0.276298	1.27302	1.27302
Kcnab2	295	0.00380165	0.154957	1.26303	1.26303
Trmt10a	567	0.0200616	0.424122	1.26303	1.26303
Lhfpl3	1466	0.118469	0.924882	1.26303	1.26303
Fam118b	1468	0.118469	0.924882	1.26303	1.26303
Aftph	1469	0.118469	0.924882	1.26303	1.26303
Tlcd1	1470	0.118469	0.924882	1.26303	1.26303
Tmem267	1472	0.118469	0.924882	1.26303	1.26303
Oxct1	1474	0.118469	0.924882	1.26303	1.26303
Itpr3	1476	0.118469	0.924882	1.26303	1.26303
Nek6	830	0.0432853	0.625833	1.24793	1.24793
Med8	356	0.00660882	0.222383	1.23704	1.23704
Myo1g	357	0.00660882	0.222383	1.23704	1.23704
Degs1	159	0.000377792	0.0286148	1.22239	1.22239
Dusp10	198	0.000914391	0.0556162	1.22239	1.22239
Zeb2	485	0.013853	0.343982	1.22239	1.22239
Wdfy1	1304	0.0962524	0.880827	1.22239	1.22239
3110009E18Rik	1305	0.0962524	0.880827	1.22239	1.22239
Bpnt1	1306	0.0962524	0.880827	1.22239	1.22239
Gapvd1	1307	0.0962524	0.880827	1.22239	1.22239
Mad2l1	1310	0.0962524	0.880827	1.22239	1.22239
Ripk3	1314	0.0962524	0.880827	1.22239	1.22239
Inf2	1316	0.0962524	0.880827	1.22239	1.22239
Fam20b	2910	0.289062	1	1.22239	1.22239
Ptges2	2911	0.289062	1	1.22239	1.22239
Casc4	2913	0.289062	1	1.22239	1.22239
Stk35	2914	0.289062	1	1.22239	1.22239
Osbpl2	2916	0.289062	1	1.22239	1.22239
Dennd4b	2918	0.289062	1	1.22239	1.22239
Alg14	2919	0.289062	1	1.22239	1.22239
Pabpc4	2921	0.289062	1	1.22239	1.22239
Adgrb2	2923	0.289062	1	1.22239	1.22239
Pramef8	2924	0.289062	1	1.22239	1.22239
Spon2	2925	0.289062	1	1.22239	1.22239
Uevld	2927	0.289062	1	1.22239	1.22239
Myb	2930	0.289062	1	1.22239	1.22239
Arhgap18	2931	0.289062	1	1.22239	1.22239
Lilr4b	2933	0.289062	1	1.22239	1.22239
Rufy2	2934	0.289062	1	1.22239	1.22239
Xpot	2935	0.289062	1	1.22239	1.22239
Gcdh	2936	0.289062	1	1.22239	1.22239
Gan	2937	0.289062	1	1.22239	1.22239
Gm26782	2939	0.289062	1	1.22239	1.22239
Arid3b	2946	0.289062	1	1.22239	1.22239
Slc25a20	2947	0.289062	1	1.22239	1.22239
Osm	2948	0.289062	1	1.22239	1.22239
Prpsap2	2953	0.289062	1	1.22239	1.22239
Pigl	2954	0.289062	1	1.22239	1.22239
Mrm1	2955	0.289062	1	1.22239	1.22239
Narfl	2961	0.289062	1	1.22239	1.22239
Trip10	2963	0.289062	1	1.22239	1.22239
Afg3l2	2965	0.289062	1	1.22239	1.22239
Esrra	2966	0.289062	1	1.22239	1.22239
Ms4a4a	2967	0.289062	1	1.22239	1.22239
C030037D09Rik	2968	0.289062	1	1.22239	1.22239
S1pr4	78	2.32627e-05	0.0035917	1.21632	1.21632
Mrps18a	188	0.000766765	0.0491178	1.21299	1.21299
Pycard	37	9.09396e-09	2.95996e-06	1.19967	1.19967
Sdhaf3	1179	0.0783539	0.792954	1.19265	1.19265
Rpa1	1183	0.0783539	0.792954	1.19265	1.19265
Mterf3	1186	0.0783539	0.792954	1.19265	1.19265
Abcc5	1188	0.0783539	0.792954	1.19265	1.19265
Bach1	1189	0.0783539	0.792954	1.19265	1.19265
Bak1	1190	0.0783539	0.792954	1.19265	1.19265
Vim	4	1.10816e-20	3.3364e-17	1.19052	1.19052
Phf20l1	128	0.000157571	0.0148252	1.18641	1.18641
Copa	630	0.0243065	0.461709	1.18442	1.18442
Il17ra	632	0.0243065	0.461709	1.18442	1.18442
Tagap	634	0.0243065	0.461709	1.18442	1.18442
Smc4	254	0.00222753	0.105438	1.16993	1.16993
Tmem242	569	0.0200739	0.424122	1.16993	1.16993
Amdhd2	570	0.0200739	0.424122	1.16993	1.16993
Fbxo22	1043	0.0639147	0.73642	1.16993	1.16993
Cenpf	2323	0.226562	1	1.16993	1.16993
Wdr5	2324	0.226562	1	1.16993	1.16993
Dapl1	2327	0.226562	1	1.16993	1.16993
Rbl1	2328	0.226562	1	1.16993	1.16993
Stau1	2329	0.226562	1	1.16993	1.16993
Sh2d1a	2330	0.226562	1	1.16993	1.16993
5430427O19Rik	2331	0.226562	1	1.16993	1.16993
Lrrcc1	2332	0.226562	1	1.16993	1.16993
Pfn2	2333	0.226562	1	1.16993	1.16993
Ldlrap1	2336	0.226562	1	1.16993	1.16993
C1qc	2337	0.226562	1	1.16993	1.16993
Lrrc47	2339	0.226562	1	1.16993	1.16993
Fbrsl1	2340	0.226562	1	1.16993	1.16993
Tyw1	2342	0.226562	1	1.16993	1.16993
3010003L21Rik	2345	0.226562	1	1.16993	1.16993
Sirt3	2347	0.226562	1	1.16993	1.16993
Naa16	2351	0.226562	1	1.16993	1.16993
Cd68	2355	0.226562	1	1.16993	1.16993
Plxdc1	2356	0.226562	1	1.16993	1.16993
Phf10	2362	0.226562	1	1.16993	1.16993
Slc30a6	2364	0.226562	1	1.16993	1.16993
Zfp236	2365	0.226562	1	1.16993	1.16993
Zdhhc16	2366	0.226562	1	1.16993	1.16993
Hbp1	337	0.00548634	0.196059	1.16046	1.16046
Yeats4	174	0.000534721	0.0370095	1.15754	1.15754
Orai2	523	0.016589	0.381991	1.15754	1.15754
Zfp664	889	0.052239	0.703006	1.152	1.152
Cdkn2aip	890	0.052239	0.703006	1.152	1.152
Scpep1	75	1.37151e-05	0.00220227	1.15024	1.15024
Ms4a6b	59	2.43672e-06	0.00049738	1.14018	1.14018
Dtl	820	0.0427739	0.625154	1.1375	1.1375
Abca2	821	0.0427739	0.625154	1.1375	1.1375
Nqo2	824	0.0427739	0.625154	1.1375	1.1375
Scai	1922	0.179565	1	1.1375	1.1375
Mmadhc	1923	0.179565	1	1.1375	1.1375
Larp1b	1926	0.179565	1	1.1375	1.1375
Lzic	1929	0.179565	1	1.1375	1.1375
Usp12	1932	0.179565	1	1.1375	1.1375
Rgs14	1936	0.179565	1	1.1375	1.1375
1600012H06Rik	1939	0.179565	1	1.1375	1.1375
Klhdc3	1940	0.179565	1	1.1375	1.1375
Ndufs2	251	0.00218624	0.104479	1.12553	1.12553
Crmp1	741	0.035082	0.560035	1.12553	1.12553
Gusb	742	0.035082	0.560035	1.12553	1.12553
Ppp1cb	381	0.00778744	0.241246	1.12199	1.12199
Edem2	661	0.0288167	0.52131	1.11548	1.11548
Sec23ip	662	0.0288167	0.52131	1.11548	1.11548
Smarca4	663	0.0288167	0.52131	1.11548	1.11548
Anapc1	1718	0.143463	0.997295	1.11548	1.11548
Pag1	1719	0.143463	0.997295	1.11548	1.11548
Atoh8	1722	0.143463	0.997295	1.11548	1.11548
Rybp	1723	0.143463	0.997295	1.11548	1.11548
Tubgcp2	1725	0.143463	0.997295	1.11548	1.11548
Wdfy2	1726	0.143463	0.997295	1.11548	1.11548
Gclc	1727	0.143463	0.997295	1.11548	1.11548
Tkt	330	0.00535486	0.194764	1.10962	1.10962
Snrpd1	83	3.69261e-05	0.00535785	1.10188	1.10188
Ctss	290	0.00368996	0.153235	1.09954	1.09954
Gzmb	558	0.0195205	0.419795	1.09954	1.09954
Stx5a	560	0.0195205	0.419795	1.09954	1.09954
Cenpl	1445	0.115318	0.924882	1.09954	1.09954
Tdrkh	1447	0.115318	0.924882	1.09954	1.09954
Virma	1449	0.115318	0.924882	1.09954	1.09954
Mrpl50	1451	0.115318	0.924882	1.09954	1.09954
Abtb1	1452	0.115318	0.924882	1.09954	1.09954
Zmiz1	1454	0.115318	0.924882	1.09954	1.09954
Slc25a45	1456	0.115318	0.924882	1.09954	1.09954
Hsf2	179	0.000610259	0.0410578	1.09622	1.09622
Klf3	432	0.0109736	0.305207	1.08246	1.08246
Actn2	433	0.0109736	0.305207	1.08246	1.08246
Abracl	18	2.02551e-11	1.35518e-08	1.0821	1.0821
Itpa	1148	0.0755187	0.787282	1.078	1.078
Tmem29	1149	0.0755187	0.787282	1.078	1.078
Rnaseh1	1151	0.0755187	0.787282	1.078	1.078
Map3k1	373	0.00750818	0.241246	1.074	1.074
Marcksl1	970	0.0614283	0.735765	1.07039	1.07039
Hip1r	972	0.0614283	0.735765	1.07039	1.07039
Mturn	973	0.0614283	0.735765	1.07039	1.07039
Insig1	879	0.0501025	0.684109	1.06413	1.06413
Tpm1	880	0.0501025	0.684109	1.06413	1.06413
Trpm7	807	0.0409596	0.609736	1.05889	1.05889
Birc3	808	0.0409596	0.609736	1.05889	1.05889
Jmjd6	809	0.0409596	0.609736	1.05889	1.05889
Klhl6	260	0.00244423	0.113215	1.05658	1.05658
Dctn1	731	0.0335524	0.552766	1.05445	1.05445
Rab22a	538	0.0186238	0.413793	1.04439	1.04439
Ccz1	539	0.0186238	0.413793	1.04439	1.04439
Emc8	461	0.0126603	0.326774	1.03953	1.03953
Sharpin	463	0.0126603	0.326774	1.03953	1.03953
Pcf11	401	0.0086415	0.259525	1.03562	1.03562
Ssr2	81	3.14076e-05	0.00466964	1.02915	1.02915
Bad	227	0.00160556	0.0851798	1.02466	1.02466
1700097N02Rik	57	2.18387e-06	0.000461409	1.02237	1.02237
H2-Ab1	204	0.00104961	0.0619628	1	1
Actr10	339	0.00558267	0.198325	1	1
Soat1	395	0.0081469	0.247845	1	1
Khsrp	419	0.00985345	0.28321	1	1
Pts	455	0.0119281	0.315023	1	1
Glul	721	0.0315395	0.52681	1	1
Fam219b	768	0.0384773	0.590251	1	1
Itgae	1119	0.0707555	0.758779	1	1
Hlf	1120	0.0707555	0.758779	1	1
2310009B15Rik	1241	0.0871586	0.842416	1	1
Pigt	1244	0.0871586	0.842416	1	1
Dock11	1365	0.107752	0.924882	1	1
Gm5547	1367	0.107752	0.924882	1	1
Alkbh2	1369	0.107752	0.924882	1	1
Rrp8	1371	0.107752	0.924882	1	1
Akt1	1372	0.107752	0.924882	1	1
Srebf2	1373	0.107752	0.924882	1	1
Ifnar1	1375	0.107752	0.924882	1	1
Ehd1	1376	0.107752	0.924882	1	1
Psmd5	1666	0.133801	0.96258	1	1
Mepce	1667	0.133801	0.96258	1	1
Gtf2h1	1669	0.133801	0.96258	1	1
Slc44a2	1670	0.133801	0.96258	1	1
Golga4	1671	0.133801	0.96258	1	1
Ift52	1863	0.167068	1	1	1
Plpp5	1868	0.167068	1	1	1
Uba7	1869	0.167068	1	1	1
Ube2z	1871	0.167068	1	1	1
Cpsf2	1873	0.167068	1	1	1
Sell	2142	0.210114	1	1	1
Cep170	2143	0.210114	1	1	1
Rcor3	2144	0.210114	1	1	1
3830403N18Rik	2146	0.210114	1	1	1
Atpaf1	2148	0.210114	1	1	1
Stx2	2150	0.210114	1	1	1
Tlnrd1	2152	0.210114	1	1	1
Abraxas2	2154	0.210114	1	1	1
Ctu2	2156	0.210114	1	1	1
Gm49336	2159	0.210114	1	1	1
Vrk2	2160	0.210114	1	1	1
Fbxw11	2162	0.210114	1	1	1
Lyrm9	2163	0.210114	1	1	1
Tubb2a	2164	0.210114	1	1	1
Mfsd5	2167	0.210114	1	1	1
Cluap1	2168	0.210114	1	1	1
Asb1	2774	0.266846	1	1	1
Galk2	2779	0.266846	1	1	1
Ap5s1	2780	0.266846	1	1	1
Med14	2781	0.266846	1	1	1
Mtmr1	2782	0.266846	1	1	1
Strip1	2784	0.266846	1	1	1
Dapp1	2785	0.266846	1	1	1
Snapc3	2787	0.266846	1	1	1
Tyms	2790	0.266846	1	1	1
Card11	2793	0.266846	1	1	1
Mrpl53	2794	0.266846	1	1	1
Ctr9	2800	0.266846	1	1	1
Abca7	2801	0.266846	1	1	1
Gna11	2802	0.266846	1	1	1
Tfdp2	2804	0.266846	1	1	1
Gmppb	2805	0.266846	1	1	1
Gm9856	2806	0.266846	1	1	1
Galk1	2808	0.266846	1	1	1
Gm20324	2811	0.266846	1	1	1
Tango2	2813	0.266846	1	1	1
Dpp9	2814	0.266846	1	1	1
Gnaq	2815	0.266846	1	1	1
Stn1	2816	0.266846	1	1	1
Nif3l1	3274	0.34375	1	1	1
Ggta1	3276	0.34375	1	1	1
Spred1	3277	0.34375	1	1	1
Gm14403	3278	0.34375	1	1	1
Slc35a2	3279	0.34375	1	1	1
Zfp275	3280	0.34375	1	1	1
Plk4	3281	0.34375	1	1	1
Ift80	3282	0.34375	1	1	1
Cdc20	3285	0.34375	1	1	1
Pus7	3286	0.34375	1	1	1
Khk	3288	0.34375	1	1	1
Gm15614	3289	0.34375	1	1	1
Sdad1	3290	0.34375	1	1	1
Zfp605	3292	0.34375	1	1	1
Mtmr14	3297	0.34375	1	1	1
Bloc1s3	3298	0.34375	1	1	1
Efl1	3300	0.34375	1	1	1
Zswim4	3304	0.34375	1	1	1
Fam149b	3306	0.34375	1	1	1
Arl11	3309	0.34375	1	1	1
R3hcc1	3310	0.34375	1	1	1
Gpalpp1	3311	0.34375	1	1	1
Spc24	3312	0.34375	1	1	1
Mon1a	3313	0.34375	1	1	1
Tcta	3314	0.34375	1	1	1
Ano10	3315	0.34375	1	1	1
Abhd5	3316	0.34375	1	1	1
Ccdc88a	3317	0.34375	1	1	1
Smyd4	3318	0.34375	1	1	1
Ccl2	3319	0.34375	1	1	1
Rnf213	3323	0.34375	1	1	1
Tbc1d7	3324	0.34375	1	1	1
Nek9	3326	0.34375	1	1	1
Eml5	3327	0.34375	1	1	1
Ighv8-12	3329	0.34375	1	1	1
Pdxp	3331	0.34375	1	1	1
Tigit	3334	0.34375	1	1	1
Rab40c	3335	0.34375	1	1	1
Tmem63b	3337	0.34375	1	1	1
Fam210a	3339	0.34375	1	1	1
Cd6	3340	0.34375	1	1	1
Slc39a10	4047	0.453125	1	1	1
Ifi206	4054	0.453125	1	1	1
Pkp4	4056	0.453125	1	1	1
Mettl8	4057	0.453125	1	1	1
Pced1a	4059	0.453125	1	1	1
Gne	4067	0.453125	1	1	1
Nfxl1	4074	0.453125	1	1	1
2810006K23Rik	4077	0.453125	1	1	1
Zfand2a	4078	0.453125	1	1	1
Leng9	4081	0.453125	1	1	1
Zfp296	4082	0.453125	1	1	1
Zfp574	4083	0.453125	1	1	1
Itpripl2	4085	0.453125	1	1	1
Uros	4086	0.453125	1	1	1
Ifitm1	4087	0.453125	1	1	1
Fam241b	4089	0.453125	1	1	1
Klf16	4092	0.453125	1	1	1
Pwp1	4093	0.453125	1	1	1
Plxnc1	4094	0.453125	1	1	1
Csrp2	4095	0.453125	1	1	1
Stat2	4096	0.453125	1	1	1
Arhgef10	4097	0.453125	1	1	1
Map1s	4098	0.453125	1	1	1
Gm9725	4099	0.453125	1	1	1
Samd1	4101	0.453125	1	1	1
Katnb1	4102	0.453125	1	1	1
Ppp2r1b	4108	0.453125	1	1	1
Myo18a	4112	0.453125	1	1	1
Ccl7	4113	0.453125	1	1	1
Socs7	4114	0.453125	1	1	1
Rundc1	4115	0.453125	1	1	1
Map2k6	4116	0.453125	1	1	1
Rhbdf2	4117	0.453125	1	1	1
Rptor	4118	0.453125	1	1	1
B3galnt2	4119	0.453125	1	1	1
Sos2	4120	0.453125	1	1	1
Actn1	4121	0.453125	1	1	1
Lpp	4123	0.453125	1	1	1
Cep97	4125	0.453125	1	1	1
Emilin2	4128	0.453125	1	1	1
Rhoq	4129	0.453125	1	1	1
Pik3c3	4130	0.453125	1	1	1
Mirt1	4134	0.453125	1	1	1
Tmem131	5466	0.625	1	1	1
Mfsd6	5468	0.625	1	1	1
Pms1	5469	0.625	1	1	1
Pgap1	5470	0.625	1	1	1
Tmem198	5473	0.625	1	1	1
Mterf4	5475	0.625	1	1	1
Dars2	5476	0.625	1	1	1
Gm26670	5477	0.625	1	1	1
Mastl	5479	0.625	1	1	1
Usp20	5484	0.625	1	1	1
Qrfp	5485	0.625	1	1	1
Eng	5486	0.625	1	1	1
Ttc21b	5488	0.625	1	1	1
Tfpi	5489	0.625	1	1	1
Aven	5490	0.625	1	1	1
Rmdn3	5491	0.625	1	1	1
Lcmt2	5492	0.625	1	1	1
Slc30a4	5493	0.625	1	1	1
Hck	5496	0.625	1	1	1
Trp53inp2	5497	0.625	1	1	1
Rbm12	5498	0.625	1	1	1
Gm14302	5499	0.625	1	1	1
Gm14418	5501	0.625	1	1	1
Clcn5	5503	0.625	1	1	1
Suv39h1	5504	0.625	1	1	1
Cybb	5505	0.625	1	1	1
Tspan7	5506	0.625	1	1	1
Zmym3	5508	0.625	1	1	1
Atp7a	5509	0.625	1	1	1
Gm5127	5510	0.625	1	1	1
Zc2hc1a	5511	0.625	1	1	1
Mgst2	5513	0.625	1	1	1
Gm26771	5515	0.625	1	1	1
Pygo2	5516	0.625	1	1	1
Gpsm2	5520	0.625	1	1	1
Gm43352	5524	0.625	1	1	1
Slc39a8	5525	0.625	1	1	1
Fam206a	5528	0.625	1	1	1
Kdm4a	5531	0.625	1	1	1
Sfn	5533	0.625	1	1	1
Man1c1	5534	0.625	1	1	1
Cnr2	5535	0.625	1	1	1
Zfp933	5537	0.625	1	1	1
Nos3	5539	0.625	1	1	1
Slc35f6	5540	0.625	1	1	1
Tmem129	5541	0.625	1	1	1
Tnip2	5542	0.625	1	1	1
Man2b2	5543	0.625	1	1	1
Ncapg	5544	0.625	1	1	1
Pgm1	5545	0.625	1	1	1
Gpat3	5546	0.625	1	1	1
Tmem120b	5549	0.625	1	1	1
Tpst1	5550	0.625	1	1	1
Dtx2	5551	0.625	1	1	1
Smurf1	5553	0.625	1	1	1
Rad52	5557	0.625	1	1	1
Apobec1	5558	0.625	1	1	1
Caprin2	5560	0.625	1	1	1
Lair1	5561	0.625	1	1	1
Cox6b2	5562	0.625	1	1	1
Isoc2b	5563	0.625	1	1	1
Gm26802	5566	0.625	1	1	1
Ppp1r37	5567	0.625	1	1	1
Gm26890	5568	0.625	1	1	1
Coq8b	5569	0.625	1	1	1
Zfp850	5570	0.625	1	1	1
Zfp420	5571	0.625	1	1	1
Haus5	5572	0.625	1	1	1
Grwd1	5574	0.625	1	1	1
Wdr73	5576	0.625	1	1	1
Relt	5577	0.625	1	1	1
Ears2	5582	0.625	1	1	1
Kif22	5583	0.625	1	1	1
1700008J07Rik	5584	0.625	1	1	1
Stk32c	5586	0.625	1	1	1
Armt1	5590	0.625	1	1	1
Cdk1	5591	0.625	1	1	1
Dip2a	5592	0.625	1	1	1
Slc19a1	5593	0.625	1	1	1
Tbxa2r	5594	0.625	1	1	1
Lrig3	5595	0.625	1	1	1
Ctxn1	5597	0.625	1	1	1
Vac14	5600	0.625	1	1	1
Klhl36	5601	0.625	1	1	1
Galns	5602	0.625	1	1	1
Exoc8	5604	0.625	1	1	1
Zcchc24	5605	0.625	1	1	1
Rpgrip1	5609	0.625	1	1	1
Tmtc4	5613	0.625	1	1	1
Gm16845	5616	0.625	1	1	1
Fdxacb1	5620	0.625	1	1	1
Npat	5621	0.625	1	1	1
Mei4	5624	0.625	1	1	1
Ppp2r3a	5625	0.625	1	1	1
Pik3r4	5626	0.625	1	1	1
Hyal2	5627	0.625	1	1	1
Polm	5631	0.625	1	1	1
Ubtd2	5632	0.625	1	1	1
Tgtp1	5633	0.625	1	1	1
Ltc4s	5634	0.625	1	1	1
Adamts2	5635	0.625	1	1	1
Kif3a	5636	0.625	1	1	1
Sparc	5637	0.625	1	1	1
Ksr1	5642	0.625	1	1	1
Slfn9	5643	0.625	1	1	1
Zpbp2	5644	0.625	1	1	1
Tmem106a	5645	0.625	1	1	1
Hid1	5646	0.625	1	1	1
Faap100	5650	0.625	1	1	1
Rreb1	5652	0.625	1	1	1
Zfp748	5654	0.625	1	1	1
Gm47428	5655	0.625	1	1	1
Ssbp2	5657	0.625	1	1	1
Dhfr	5658	0.625	1	1	1
Ccnb1	5661	0.625	1	1	1
Gm21188	5662	0.625	1	1	1
Pole2	5664	0.625	1	1	1
Dact1	5666	0.625	1	1	1
Dglucy	5669	0.625	1	1	1
Dab2	5671	0.625	1	1	1
Drosha	5672	0.625	1	1	1
Sqle	5673	0.625	1	1	1
Csf2rb	5678	0.625	1	1	1
Gm29666	5680	0.625	1	1	1
Tubgcp6	5682	0.625	1	1	1
Csad	5685	0.625	1	1	1
Prkdc	5686	0.625	1	1	1
Cebpd	5687	0.625	1	1	1
Il1rap	5688	0.625	1	1	1
Wdr4	5693	0.625	1	1	1
Fkbpl	5694	0.625	1	1	1
Gm16279	5695	0.625	1	1	1
Pla2g7	5697	0.625	1	1	1
Guca1a	5698	0.625	1	1	1
Slc25a23	5700	0.625	1	1	1
Xdh	5701	0.625	1	1	1
Gm3550	5704	0.625	1	1	1
Dtwd2	5705	0.625	1	1	1
Ighmbp2	5709	0.625	1	1	1
Cpt1a	5710	0.625	1	1	1
Gm28935	5713	0.625	1	1	1
Dtx4	5714	0.625	1	1	1
Gm10053	5715	0.625	1	1	1
Kif20b	5716	0.625	1	1	1
Slc35g1	5717	0.625	1	1	1
Ubtd1	5719	0.625	1	1	1
R3hcc1l	5720	0.625	1	1	1
Tcf7l2	5721	0.625	1	1	1
Atrnl1	5722	0.625	1	1	1
Hsd17b13	5727	0.625	1	1	1
Gprc5a	5728	0.625	1	1	1
Cenpj	5729	0.625	1	1	1
Rwdd2a	5730	0.625	1	1	1
Gm9888	5731	0.625	1	1	1
Arl10	5732	0.625	1	1	1
Camk2n2	5734	0.625	1	1	1
Popdc2	5735	0.625	1	1	1
Ptgdr2	5736	0.625	1	1	1
Prex2	8175	1	1	1	1
Aff3	8193	1	1	1	1
Als2	8216	1	1	1	1
Cxcr2	8236	1	1	1	1
2810459M11Rik	8254	1	1	1	1
Gm17634	8276	1	1	1	1
Phlpp1	8277	1	1	1	1
Zranb3	8281	1	1	1	1
Tmcc2	8288	1	1	1	1
Aspm	8303	1	1	1	1
Hmcn1	8306	1	1	1	1
Serpinc1	8322	1	1	1	1
Slc19a2	8327	1	1	1	1
Atp1b1	8328	1	1	1	1
Apoa2	8335	1	1	1	1
F11r	8338	1	1	1	1
Cd46	8372	1	1	1	1
Gm45902	8375	1	1	1	1
Clic3	8395	1	1	1	1
Nacc2	8399	1	1	1	1
Med22	8405	1	1	1	1
Spaca9	8411	1	1	1	1
Cercam	8417	1	1	1	1
Sh2d3c	8433	1	1	1	1
Phf19	8443	1	1	1	1
Pdk1	8463	1	1	1	1
Fkbp7	8472	1	1	1	1
Lrp4	8493	1	1	1	1
Mdk	8496	1	1	1	1
Cry2	8497	1	1	1	1
Lmo2	8505	1	1	1	1
Gchfr	8519	1	1	1	1
Ltk	8524	1	1	1	1
Capn3	8531	1	1	1	1
Stard9	8533	1	1	1	1
Ppip5k1	8535	1	1	1	1
Spg11	8539	1	1	1	1
Ap4e1	8548	1	1	1	1
Mavs	8560	1	1	1	1
Sox12	8576	1	1	1	1
Mcts2	8578	1	1	1	1
Id1	8579	1	1	1	1
Cdk5rap1	8583	1	1	1	1
Tti1	8595	1	1	1	1
Slc25a43	8657	1	1	1	1
Gria3	8660	1	1	1	1
Mtm1	8675	1	1	1	1
Mid2	8723	1	1	1	1
D3Ertd254e	8754	1	1	1	1
Ccna2	8756	1	1	1	1
Il2	8757	1	1	1	1
Wwtr1	8768	1	1	1	1
Gucy1a1	8779	1	1	1	1
Adam15	8802	1	1	1	1
Gm42743	8833	1	1	1	1
Phtf1os	8843	1	1	1	1
Arhgap29	8860	1	1	1	1
Tifa	8866	1	1	1	1
Cenpe	8873	1	1	1	1
Adh1	8876	1	1	1	1
Cyr61	8879	1	1	1	1
Mcoln3	8881	1	1	1	1
Gipc2	8887	1	1	1	1
Depdc1a	8893	1	1	1	1
Plag1	8894	1	1	1	1
Mob3b	8911	1	1	1	1
Gm12454	8925	1	1	1	1
Car9	8926	1	1	1	1
Tdrd7	8932	1	1	1	1
Trim14	8936	1	1	1	1
Akap2	8944	1	1	1	1
E130308A19Rik	8947	1	1	1	1
Trim32	8957	1	1	1	1
Nfib	8959	1	1	1	1
Acer2	8961	1	1	1	1
Zmym6	9018	1	1	1	1
Gm26722	9022	1	1	1	1
Nbl1	9050	1	1	1	1
Aldh4a1	9053	1	1	1	1
Spsb1	9078	1	1	1	1
AW011738	9097	1	1	1	1
Lmbr1	9115	1	1	1	1
Gm16223	9137	1	1	1	1
Fam114a1	9146	1	1	1	1
Gm7467	9155	1	1	1	1
Anxa3	9172	1	1	1	1
1010001B22Rik	9191	1	1	1	1
Gm17655	9193	1	1	1	1
Plcxd1	9194	1	1	1	1
Msi1	9212	1	1	1	1
Kctd7	9250	1	1	1	1
Ncf1	9255	1	1	1	1
Tfr2	9266	1	1	1	1
Pilrb2	9269	1	1	1	1
Dnaaf5	9274	1	1	1	1
Zfp282	9339	1	1	1	1
Zfp956	9341	1	1	1	1
Creb5	9358	1	1	1	1
Chn2	9359	1	1	1	1
Cd8a	9374	1	1	1	1
Ccdc142os	9384	1	1	1	1
Gm19265	9390	1	1	1	1
Plxna1	9398	1	1	1	1
Ankrd26	9425	1	1	1	1
Cacna2d4	9427	1	1	1	1
Ccdc77	9430	1	1	1	1
C3ar1	9438	1	1	1	1
Lag3	9443	1	1	1	1
Acrbp	9447	1	1	1	1
D6Wsu163e	9451	1	1	1	1
BC035044	9461	1	1	1	1
Klra5	9468	1	1	1	1
Sox5	9479	1	1	1	1
Tmc4	9487	1	1	1	1
Lilra5	9489	1	1	1	1
Gm3854	9494	1	1	1	1
Zfp28	9495	1	1	1	1
Peg3	9496	1	1	1	1
Ppm1n	9518	1	1	1	1
Irgq	9527	1	1	1	1
Cyp2f2	9534	1	1	1	1
Ppp1r14a	9550	1	1	1	1
Zfp568	9555	1	1	1	1
Lmtk3	9599	1	1	1	1
Gas2	9604	1	1	1	1
Tjp1	9609	1	1	1	1
Mctp2	9617	1	1	1	1
Dgat2	9638	1	1	1	1
Serpinh1	9639	1	1	1	1
Olfr607	9653	1	1	1	1
Trim34a	9655	1	1	1	1
Zfp668	9706	1	1	1	1
Lhpp	9715	1	1	1	1
Gm21781	9743	1	1	1	1
Myct1	9746	1	1	1	1
Zc3h12d	9752	1	1	1	1
Rab32	9754	1	1	1	1
Afg1l	9775	1	1	1	1
Aifm2	9794	1	1	1	1
Gzmm	9815	1	1	1	1
Mex3d	9819	1	1	1	1
Gm26541	9821	1	1	1	1
Zfr2	9826	1	1	1	1
Timp3	9839	1	1	1	1
Fgd6	9848	1	1	1	1
Kitl	9856	1	1	1	1
Ptprb	9861	1	1	1	1
Lyz1	9862	1	1	1	1
Ifngas1	9868	1	1	1	1
F10	9909	1	1	1	1
Gas6	9912	1	1	1	1
Coprs	9914	1	1	1	1
Rnf122	9937	1	1	1	1
Slc7a2	9944	1	1	1	1
Hpgd	9955	1	1	1	1
Lzts1	9968	1	1	1	1
Mmaa	9999	1	1	1	1
Adgrg3	10029	1	1	1	1
Zfp319	10031	1	1	1	1
Cdh5	10036	1	1	1	1
Pla2g15	10050	1	1	1	1
Phlpp2	10061	1	1	1	1
Fuk	10064	1	1	1	1
Plau	10120	1	1	1	1
Tmem254a	10126	1	1	1	1
Sfmbt1	10129	1	1	1	1
Gm43647	10164	1	1	1	1
Bcl2l2	10169	1	1	1	1
Rnf31	10173	1	1	1	1
Phf11a	10184	1	1	1	1
Gm26916	10189	1	1	1	1
4930480K23Rik	10195	1	1	1	1
9930012K11Rik	10198	1	1	1	1
Dct	10209	1	1	1	1
Dzip1	10211	1	1	1	1
Slc36a4	10220	1	1	1	1
Carm1	10232	1	1	1	1
Eepd1	10238	1	1	1	1
Ttc36	10258	1	1	1	1
Fxyd2	10260	1	1	1	1
Cryab	10270	1	1	1	1
Smad6	10286	1	1	1	1
Car12	10296	1	1	1	1
Aph1c	10297	1	1	1	1
Gsta4	10312	1	1	1	1
Plscr1	10328	1	1	1	1
Gk5	10334	1	1	1	1
Cldn18	10343	1	1	1	1
Slco2a1	10347	1	1	1	1
Tmem108	10350	1	1	1	1
Acad11	10351	1	1	1	1
4833445I07Rik	10371	1	1	1	1
Eomes	10390	1	1	1	1
Fam198a	10399	1	1	1	1
Kif15	10403	1	1	1	1
Clec3b	10404	1	1	1	1
Egfr	10432	1	1	1	1
Ebf1	10454	1	1	1	1
Gm26542	10460	1	1	1	1
Slc22a4	10472	1	1	1	1
Fbxw10	10503	1	1	1	1
Camkk1	10538	1	1	1	1
Sgsm2	10542	1	1	1	1
Hic1	10545	1	1	1	1
Serpinf1	10546	1	1	1	1
Tlcd2	10549	1	1	1	1
Adap2os	10567	1	1	1	1
5730455P16Rik	10568	1	1	1	1
Unc45b	10573	1	1	1	1
Slfn1	10574	1	1	1	1
Wfdc21	10578	1	1	1	1
Gm15892	10595	1	1	1	1
Akap1	10597	1	1	1	1
Stxbp4	10601	1	1	1	1
Rsad1	10603	1	1	1	1
Klhl11	10630	1	1	1	1
Cavin1	10634	1	1	1	1
Naglu	10635	1	1	1	1
Aarsd1	10641	1	1	1	1
Hexim2	10649	1	1	1	1
Gm11696	10664	1	1	1	1
Cdc42ep4	10670	1	1	1	1
Recql5	10681	1	1	1	1
Unk	10682	1	1	1	1
Hexdc	10700	1	1	1	1
Hecw1	10711	1	1	1	1
AK157302	10719	1	1	1	1
Zfp169	10753	1	1	1	1
Mxd3	10763	1	1	1	1
Dok3	10766	1	1	1	1
Ctla2b	10780	1	1	1	1
6720489N17Rik	10783	1	1	1	1
Gm5141	10784	1	1	1	1
Zfp493	10797	1	1	1	1
Elovl7	10830	1	1	1	1
Ankrd55	10833	1	1	1	1
Plpp1	10835	1	1	1	1
Itga1	10837	1	1	1	1
Kif3c	10840	1	1	1	1
Asap2	10853	1	1	1	1
AC153140.2	10854	1	1	1	1
Dnaaf2	10884	1	1	1	1
Gm10457	10888	1	1	1	1
Gm15283	10897	1	1	1	1
Tgfb3	10920	1	1	1	1
Slc25a47	10950	1	1	1	1
BC022687	10961	1	1	1	1
Ghr	10970	1	1	1	1
Lifr	10972	1	1	1	1
Myo10	10983	1	1	1	1
Sdc2	10987	1	1	1	1
Mtbp	10995	1	1	1	1
Tbc1d31	10996	1	1	1	1
C1qtnf6	11033	1	1	1	1
Cntn1	11065	1	1	1	1
Nckap5l	11077	1	1	1	1
Gm15537	11100	1	1	1	1
Tmem186	11108	1	1	1	1
Ciita	11112	1	1	1	1
Ahsg	11141	1	1	1	1
B630019A10Rik	11145	1	1	1	1
Fbxo45	11158	1	1	1	1
Retnla	11186	1	1	1	1
C330027C09Rik	11187	1	1	1	1
Cyyr1	11196	1	1	1	1
Gm10785	11207	1	1	1	1
Cbr3	11210	1	1	1	1
Gm15340	11215	1	1	1	1
Bace2	11219	1	1	1	1
Snx9	11227	1	1	1	1
Vmn2r95	11244	1	1	1	1
CT010433.1	11246	1	1	1	1
Ccdc78	11274	1	1	1	1
Nme4	11279	1	1	1	1
Zfp799	11296	1	1	1	1
Zfp955a	11299	1	1	1	1
H2-M5	11339	1	1	1	1
Adgrf5	11343	1	1	1	1
Xpo5	11353	1	1	1	1
Gm26785	11354	1	1	1	1
Ddx11	11391	1	1	1	1
Gfra3	11443	1	1	1	1
Cxxc5	11450	1	1	1	1
1700086O06Rik	11457	1	1	1	1
Scgb3a2	11458	1	1	1	1
Cdo1	11463	1	1	1	1
Gm4951	11470	1	1	1	1
Pard6g	11490	1	1	1	1
Cnih2	11507	1	1	1	1
Gm17227	11527	1	1	1	1
Pip5k1b	11551	1	1	1	1
Cpeb3	11560	1	1	1	1
Hhex	11562	1	1	1	1
Rrp12	11578	1	1	1	1
Kazald1	11584	1	1	1	1
Hps6	11588	1	1	1	1
Grk5	11605	1	1	1	1
AC168977.1	11608	1	1	1	1
Gm9947	11609	1	1	1	1
Fam135a	11614	1	1	1	1
Etnk2	11629	1	1	1	1
Gm15445	11630	1	1	1	1
Fmo2	11634	1	1	1	1
Fcna	11642	1	1	1	1
Dab2ip	11647	1	1	1	1
Itpka	11654	1	1	1	1
Mcm8	11658	1	1	1	1
Procr	11660	1	1	1	1
Iqsec2	11677	1	1	1	1
Gm5150	11680	1	1	1	1
Med12l	11685	1	1	1	1
Gm16069	11688	1	1	1	1
Ptgfrn	11695	1	1	1	1
Fggy	11716	1	1	1	1
Orc1	11718	1	1	1	1
Col16a1	11723	1	1	1	1
Sdc3	11724	1	1	1	1
Zfp46	11726	1	1	1	1
Ldb2	11735	1	1	1	1
Gm8013	11740	1	1	1	1
Gm36551	11747	1	1	1	1
Amz1	11749	1	1	1	1
Gm44226	11757	1	1	1	1
Sftpb	11759	1	1	1	1
Fbln2	11764	1	1	1	1
Gm15492	11765	1	1	1	1
Zfand4	11766	1	1	1	1
Pex26	11767	1	1	1	1
Cd4	11769	1	1	1	1
Cyp2s1	11779	1	1	1	1
Arhgap33	11781	1	1	1	1
Gm26935	11783	1	1	1	1
Scn1b	11785	1	1	1	1
Fzd4	11788	1	1	1	1
Ddias	11789	1	1	1	1
Olfr60	11801	1	1	1	1
Gm26752	11803	1	1	1	1
Pde7b	11808	1	1	1	1
Pald1	11813	1	1	1	1
Derl3	11818	1	1	1	1
Palm	11821	1	1	1	1
Ckap4	11825	1	1	1	1
Dram1	11827	1	1	1	1
Ikzf4	11834	1	1	1	1
Tmem198b	11835	1	1	1	1
Pex11g	11836	1	1	1	1
Col4a2	11838	1	1	1	1
F7	11839	1	1	1	1
Elmo3	11856	1	1	1	1
Cenpn	11862	1	1	1	1
Gm20406	11864	1	1	1	1
Tubb3	11865	1	1	1	1
Tarbp1	11866	1	1	1	1
Gm47794	11867	1	1	1	1
Gm26772	11868	1	1	1	1
Homez	11872	1	1	1	1
AC174678.1	11873	1	1	1	1
Prss51	11876	1	1	1	1
Gm26733	11880	1	1	1	1
Olfr905	11886	1	1	1	1
Nlrx1	11888	1	1	1	1
Col12a1	11892	1	1	1	1
9430037G07Rik	11893	1	1	1	1
Ccdc157	11905	1	1	1	1
Vstm2a	11908	1	1	1	1
Meis1	11909	1	1	1	1
Hmmr	11912	1	1	1	1
Gm12185	11913	1	1	1	1
D930048N14Rik	11914	1	1	1	1
Shmt1	11916	1	1	1	1
Cntrob	11920	1	1	1	1
Fam57a	11921	1	1	1	1
Tmigd1	11922	1	1	1	1
Cntd1	11927	1	1	1	1
Mrc2	11930	1	1	1	1
Fam20a	11933	1	1	1	1
Hist1h2br	11943	1	1	1	1
Prss16	11944	1	1	1	1
Gm26688	11947	1	1	1	1
Tmem171	11961	1	1	1	1
Fkbp1b	11962	1	1	1	1
Samd15	11971	1	1	1	1
Apol9a	11984	1	1	1	1
Apol9b	11985	1	1	1	1
Gm9918	11994	1	1	1	1
Gap43	12004	1	1	1	1
Dcbld2	12006	1	1	1	1
Tbc1d24	12008	1	1	1	1
Gm20109	12012	1	1	1	1
Tff1	12014	1	1	1	1
H2-Ob	12017	1	1	1	1
Dnph1	12018	1	1	1	1
Tubb4a	12020	1	1	1	1
Bvht	12026	1	1	1	1
Pygm	12031	1	1	1	1
Dclre1a	12042	1	1	1	1
Smpdl3a	92	4.55401e-05	0.00596129	0.986061	0.986061
Ctsa	163	0.000396178	0.029271	0.981853	0.981853
Samhd1	184	0.00068423	0.0447836	0.980371	0.980371
Ypel5	243	0.00206027	0.102094	0.976541	0.976541
Ly6a	106	7.32795e-05	0.00832552	0.971431	0.971431
Stk10	377	0.00762052	0.241246	0.969626	0.969626
Zc3h13	405	0.00921049	0.272085	0.968291	0.968291
Dgkz	564	0.0198343	0.42277	0.961526	0.961526
Slc35d1	834	0.0435585	0.625833	0.95109	0.95109
Eps15	835	0.0435585	0.625833	0.95109	0.95109
Pqlc3	837	0.0435585	0.625833	0.95109	0.95109
Fxn	838	0.0435585	0.625833	0.95109	0.95109
Pih1d1	902	0.0532519	0.70861	0.947533	0.947533
Hyou1	903	0.0532519	0.70861	0.947533	0.947533
Utp3	1049	0.0652453	0.73642	0.943416	0.943416
Vps26a	1050	0.0652453	0.73642	0.943416	0.943416
Yod1	1201	0.0801433	0.799294	0.938599	0.938599
Zfp524	1203	0.0801433	0.799294	0.938599	0.938599
Washc1	1204	0.0801433	0.799294	0.938599	0.938599
Gm2a	35	4.56444e-09	1.57056e-06	0.938072	0.938072
Sars	458	0.0125025	0.326774	0.93587	0.93587
Eif4h	459	0.0125025	0.326774	0.93587	0.93587
Rwdd4a	1330	0.0987371	0.888591	0.932886	0.932886
Cdk13	1332	0.0987371	0.888591	0.932886	0.932886
Sypl	1333	0.0987371	0.888591	0.932886	0.932886
2410089E03Rik	1334	0.0987371	0.888591	0.932886	0.932886
Ccr6	1336	0.0987371	0.888591	0.932886	0.932886
Dnajc15	277	0.00311269	0.135329	0.930737	0.930737
Eif4ebp2	603	0.0222414	0.442027	0.925999	0.925999
Rpl10-ps3	604	0.0222414	0.442027	0.925999	0.925999
Dus1l	1493	0.122078	0.924882	0.925999	0.925999
Ccdc88b	1495	0.122078	0.924882	0.925999	0.925999
Cdc37l1	1497	0.122078	0.924882	0.925999	0.925999
Rilpl2	102	6.64759e-05	0.00774873	0.923379	0.923379
Utp14a	1785	0.15159	1	0.917538	0.917538
Mtfr1	1786	0.15159	1	0.917538	0.917538
Trim33	1787	0.15159	1	0.917538	0.917538
Fes	1790	0.15159	1	0.917538	0.917538
Ankhd1	1793	0.15159	1	0.917538	0.917538
Tcrg-C2	34	4.53821e-09	1.57056e-06	0.912182	0.912182
Cenpa	287	0.00346185	0.144761	0.909802	0.909802
Derl2	288	0.00346185	0.144761	0.909802	0.909802
Eif4a3	486	0.0139339	0.345279	0.906891	0.906891
Strbp	859	0.0487668	0.675755	0.906891	0.906891
Sh3bgrl	860	0.0487668	0.675755	0.906891	0.906891
Gcc2	861	0.0487668	0.675755	0.906891	0.906891
Ptrhd1	862	0.0487668	0.675755	0.906891	0.906891
Prpf39	863	0.0487668	0.675755	0.906891	0.906891
Proser1	2031	0.189247	1	0.906891	0.906891
Acp6	2032	0.189247	1	0.906891	0.906891
Snd1	2033	0.189247	1	0.906891	0.906891
Sertad3	2035	0.189247	1	0.906891	0.906891
Tmem126b	2036	0.189247	1	0.906891	0.906891
Cep63	2038	0.189247	1	0.906891	0.906891
Ttc33	2041	0.189247	1	0.906891	0.906891
Ehbp1l1	2045	0.189247	1	0.906891	0.906891
Lgals3	5	2.80267e-20	5.76254e-17	0.90598	0.90598
Uqcrfs1	51	6.1885e-07	0.000146134	0.904843	0.904843
Arih1	964	0.0595839	0.735765	0.900464	0.900464
Bst2	280	0.00318868	0.136945	0.893085	0.893085
Gmps	638	0.024746	0.467111	0.893085	0.893085
Hmgcr	1137	0.0729514	0.770661	0.893085	0.893085
Mbd1	1139	0.0729514	0.770661	0.893085	0.893085
Dock8	1140	0.0729514	0.770661	0.893085	0.893085
Inpp1	2433	0.237885	1	0.893085	0.893085
Spopl	2435	0.237885	1	0.893085	0.893085
Tesk1	2438	0.237885	1	0.893085	0.893085
Tmem245	2440	0.237885	1	0.893085	0.893085
Hsdl2	2441	0.237885	1	0.893085	0.893085
Mtmr6	2449	0.237885	1	0.893085	0.893085
Med7	2451	0.237885	1	0.893085	0.893085
Mprip	2452	0.237885	1	0.893085	0.893085
Gpr68	2455	0.237885	1	0.893085	0.893085
Bag6	2457	0.237885	1	0.893085	0.893085
Stk38	680	0.0300289	0.524156	0.887525	0.887525
Plekha2	1257	0.0895311	0.85594	0.884523	0.884523
Ppm1m	1258	0.0895311	0.85594	0.884523	0.884523
Arl6ip6	761	0.0364834	0.576601	0.881356	0.881356
Mdp1	392	0.00803671	0.246903	0.874469	0.874469
Mapk1	542	0.0186573	0.413793	0.874469	0.874469
Taf7	543	0.0186573	0.413793	0.874469	0.874469
Hmces	841	0.0443842	0.635575	0.874469	0.874469
Pmf1	1415	0.110184	0.924882	0.874469	0.874469
Fbxo9	1417	0.110184	0.924882	0.874469	0.874469
Entpd5	1419	0.110184	0.924882	0.874469	0.874469
Rnf19a	1420	0.110184	0.924882	0.874469	0.874469
Zc3h7a	1421	0.110184	0.924882	0.874469	0.874469
Mcm3	3003	0.301758	1	0.874469	0.874469
Acadl	3004	0.301758	1	0.874469	0.874469
Tanc1	3005	0.301758	1	0.874469	0.874469
Pdk3	3008	0.301758	1	0.874469	0.874469
Casp6	3011	0.301758	1	0.874469	0.874469
Gpx7	3012	0.301758	1	0.874469	0.874469
Rfc3	3016	0.301758	1	0.874469	0.874469
Pdcd2l	3017	0.301758	1	0.874469	0.874469
Gm42715	3019	0.301758	1	0.874469	0.874469
Shprh	3020	0.301758	1	0.874469	0.874469
Ccsap	3022	0.301758	1	0.874469	0.874469
Ap1g2	3025	0.301758	1	0.874469	0.874469
Zfp949	3029	0.301758	1	0.874469	0.874469
Cluh	3031	0.301758	1	0.874469	0.874469
Atxn7l3	3034	0.301758	1	0.874469	0.874469
Tmc8	3035	0.301758	1	0.874469	0.874469
Cwc27	3038	0.301758	1	0.874469	0.874469
Ubxn7	3042	0.301758	1	0.874469	0.874469
Slc26a2	3047	0.301758	1	0.874469	0.874469
Zfp516	3048	0.301758	1	0.874469	0.874469
Frat2	3050	0.301758	1	0.874469	0.874469
Snrpd3	67	6.69028e-06	0.00120255	0.866733	0.866733
Cdk6	270	0.0026847	0.119747	0.864345	0.864345
Rcsd1	651	0.0273401	0.505771	0.862496	0.862496
Rnmt	1695	0.136046	0.966608	0.862496	0.862496
Ripor2	1073	0.065994	0.740006	0.857981	0.857981
Them6	1074	0.065994	0.740006	0.857981	0.857981
Grap2	728	0.033144	0.547535	0.85561	0.85561
Pmaip1	729	0.033144	0.547535	0.85561	0.85561
Glrx	138	0.000241487	0.0210013	0.847997	0.847997
Ccl5	338	0.005573	0.198325	0.847997	0.847997
Glrx2	428	0.0106375	0.299316	0.847997	0.847997
Fxr1	802	0.0402236	0.602516	0.847997	0.847997
Stx4a	803	0.0402236	0.602516	0.847997	0.847997
Atf2	1878	0.168638	1	0.847997	0.847997
Tec	1881	0.168638	1	0.847997	0.847997
Fam3c	1882	0.168638	1	0.847997	0.847997
Tmbim1	3672	0.387695	1	0.847997	0.847997
Camsap2	3673	0.387695	1	0.847997	0.847997
Rnasel	3674	0.387695	1	0.847997	0.847997
Flvcr1	3676	0.387695	1	0.847997	0.847997
Rcn1	3677	0.387695	1	0.847997	0.847997
Asxl1	3679	0.387695	1	0.847997	0.847997
Snx21	3680	0.387695	1	0.847997	0.847997
Tspyl2	3681	0.387695	1	0.847997	0.847997
Pear1	3682	0.387695	1	0.847997	0.847997
Chd1l	3683	0.387695	1	0.847997	0.847997
Pf4	3686	0.387695	1	0.847997	0.847997
Pptc7	3687	0.387695	1	0.847997	0.847997
Tmem168	3689	0.387695	1	0.847997	0.847997
Arap1	3695	0.387695	1	0.847997	0.847997
Slc39a3	3697	0.387695	1	0.847997	0.847997
Chpt1	3698	0.387695	1	0.847997	0.847997
Nedd1	3699	0.387695	1	0.847997	0.847997
Frs2	3700	0.387695	1	0.847997	0.847997
Fto	3703	0.387695	1	0.847997	0.847997
Wwox	3705	0.387695	1	0.847997	0.847997
Flnb	3708	0.387695	1	0.847997	0.847997
Sik2	3712	0.387695	1	0.847997	0.847997
Hmg20a	3713	0.387695	1	0.847997	0.847997
Dopey1	3714	0.387695	1	0.847997	0.847997
Snx14	3715	0.387695	1	0.847997	0.847997
Ccr5	3716	0.387695	1	0.847997	0.847997
Bcas3	3720	0.387695	1	0.847997	0.847997
Tsen54	3721	0.387695	1	0.847997	0.847997
Dcxr	3722	0.387695	1	0.847997	0.847997
Smim13	3723	0.387695	1	0.847997	0.847997
Riok2	3726	0.387695	1	0.847997	0.847997
Atf6b	3728	0.387695	1	0.847997	0.847997
Srfbp1	3729	0.387695	1	0.847997	0.847997
Eml3	3730	0.387695	1	0.847997	0.847997
Nutf2-ps1	3731	0.387695	1	0.847997	0.847997
Ttc39b	864	0.0488739	0.675755	0.839535	0.839535
Tmem165	865	0.0488739	0.675755	0.839535	0.839535
Taok3	866	0.0488739	0.675755	0.839535	0.839535
Me2	867	0.0488739	0.675755	0.839535	0.839535
Mllt10	1337	0.0988717	0.888591	0.836501	0.836501
Stx16	1338	0.0988717	0.888591	0.836501	0.836501
Pdia4	177	0.000584639	0.0397786	0.83335	0.83335
Hdlbp	957	0.0594634	0.735765	0.830075	0.830075
Hexa	959	0.0594634	0.735765	0.830075	0.830075
Plec	962	0.0594634	0.735765	0.830075	0.830075
Neurl3	2121	0.21004	1	0.830075	0.830075
5430416N02Rik	2127	0.21004	1	0.830075	0.830075
Trnt1	2128	0.21004	1	0.830075	0.830075
Tfdp1	2131	0.21004	1	0.830075	0.830075
Cog8	2132	0.21004	1	0.830075	0.830075
Ezh1	2135	0.21004	1	0.830075	0.830075
Sptlc2	2137	0.21004	1	0.830075	0.830075
Cramp1l	2139	0.21004	1	0.830075	0.830075
Vps51	2141	0.21004	1	0.830075	0.830075
Anapc16	445	0.0116345	0.31418	0.827163	0.827163
Atpif1	101	6.44784e-05	0.00768825	0.826464	0.826464
Ethe1	367	0.00731312	0.239326	0.824913	0.824913
Abcf1	368	0.00731312	0.239326	0.824913	0.824913
Eif4e3	322	0.00461854	0.172736	0.823122	0.823122
Prelid3b	612	0.0224629	0.442027	0.823122	0.823122
Sag	1484	0.121449	0.924882	0.823122	0.823122
Eif2b4	1486	0.121449	0.924882	0.823122	0.823122
Lmnb1	1488	0.121449	0.924882	0.823122	0.823122
Hdac2	1129	0.0724543	0.770661	0.819428	0.819428
B230307C23Rik	1131	0.0724543	0.770661	0.819428	0.819428
Csnk1g2	840	0.0440465	0.631491	0.817136	0.817136
Ssu72	217	0.00141864	0.07837	0.815575	0.815575
Pttg1	218	0.00141864	0.07837	0.815575	0.815575
Nudcd2	724	0.0327658	0.544273	0.807355	0.807355
Htatip2	1251	0.0884295	0.850605	0.807355	0.807355
Lyrm2	1773	0.149613	1	0.807355	0.807355
Stk19	1776	0.149613	1	0.807355	0.807355
A630001G21Rik	2731	0.263176	1	0.807355	0.807355
Rabl6	2733	0.263176	1	0.807355	0.807355
Nop14	2736	0.263176	1	0.807355	0.807355
Cdk2ap1	2738	0.263176	1	0.807355	0.807355
Rassf3	2741	0.263176	1	0.807355	0.807355
Msmo1	2742	0.263176	1	0.807355	0.807355
Gcsh	2743	0.263176	1	0.807355	0.807355
Fam58b	2745	0.263176	1	0.807355	0.807355
Plcxd2	2749	0.263176	1	0.807355	0.807355
Hdgfl2	2751	0.263176	1	0.807355	0.807355
Trappc8	2752	0.263176	1	0.807355	0.807355
Dsel	4780	0.507812	1	0.807355	0.807355
Phlda3	4781	0.507812	1	0.807355	0.807355
Dedd	4783	0.507812	1	0.807355	0.807355
Slamf1	4784	0.507812	1	0.807355	0.807355
Nvl	4785	0.507812	1	0.807355	0.807355
Rpp38	4786	0.507812	1	0.807355	0.807355
Sephs1	4787	0.507812	1	0.807355	0.807355
Ly75	4788	0.507812	1	0.807355	0.807355
Slc25a12	4789	0.507812	1	0.807355	0.807355
Armcx5	4792	0.507812	1	0.807355	0.807355
Prcc	4795	0.507812	1	0.807355	0.807355
Polr1e	4798	0.507812	1	0.807355	0.807355
Cep104	4800	0.507812	1	0.807355	0.807355
Grsf1	4803	0.507812	1	0.807355	0.807355
Pitpnm2	4804	0.507812	1	0.807355	0.807355
Trim56	4806	0.507812	1	0.807355	0.807355
Mcm2	4810	0.507812	1	0.807355	0.807355
Klhl42	4812	0.507812	1	0.807355	0.807355
Gm26610	4813	0.507812	1	0.807355	0.807355
Ado	4814	0.507812	1	0.807355	0.807355
Pias4	4815	0.507812	1	0.807355	0.807355
Syce2	4818	0.507812	1	0.807355	0.807355
Fbxl8	4819	0.507812	1	0.807355	0.807355
Cdk10	4820	0.507812	1	0.807355	0.807355
Prkcd	4821	0.507812	1	0.807355	0.807355
Rft1	4822	0.507812	1	0.807355	0.807355
Fam35a	4823	0.507812	1	0.807355	0.807355
A230050P20Rik	4825	0.507812	1	0.807355	0.807355
Fdx1l	4826	0.507812	1	0.807355	0.807355
Scaper	4828	0.507812	1	0.807355	0.807355
Mto1	4829	0.507812	1	0.807355	0.807355
Etaa1	4830	0.507812	1	0.807355	0.807355
Zfp62	4831	0.507812	1	0.807355	0.807355
Iba57	4835	0.507812	1	0.807355	0.807355
Trim16	4836	0.507812	1	0.807355	0.807355
Dgke	4838	0.507812	1	0.807355	0.807355
Cbx8	4840	0.507812	1	0.807355	0.807355
Baiap2	4841	0.507812	1	0.807355	0.807355
Zfp934	4843	0.507812	1	0.807355	0.807355
Slf1	4844	0.507812	1	0.807355	0.807355
Klf11	4845	0.507812	1	0.807355	0.807355
Sec23a	4846	0.507812	1	0.807355	0.807355
Parp14	4848	0.507812	1	0.807355	0.807355
Gm10036	4853	0.507812	1	0.807355	0.807355
Hsd17b4	4854	0.507812	1	0.807355	0.807355
Mpst	906	0.0534388	0.70861	0.807355	0.807355
Lrrfip1	165	0.000403578	0.0294563	0.80408	0.80408
Fcf1	637	0.0244609	0.462453	0.799701	0.799701
Rpa3	320	0.00455356	0.17137	0.797507	0.797507
Cenpw	1046	0.0649086	0.73642	0.796467	0.796467
Mrpl34	1047	0.0649086	0.73642	0.796467	0.796467
Tnks2	1048	0.0649086	0.73642	0.796467	0.796467
Spcs3	533	0.0183161	0.413793	0.793549	0.793549
Mtx1	1379	0.108129	0.924882	0.793549	0.793549
1600020E01Rik	1380	0.108129	0.924882	0.793549	0.793549
Atp6ap2	856	0.0479403	0.673682	0.788496	0.788496
Brix1	857	0.0479403	0.673682	0.788496	0.788496
Casp8ap2	1997	0.184933	1	0.788496	0.788496
Coro1c	1998	0.184933	1	0.788496	0.788496
Kctd10	1999	0.184933	1	0.788496	0.788496
Mcee	2001	0.184933	1	0.788496	0.788496
Trim30a	2003	0.184933	1	0.788496	0.788496
Gmpr2	2004	0.184933	1	0.788496	0.788496
Cby1	2005	0.184933	1	0.788496	0.788496
Gfer	2006	0.184933	1	0.788496	0.788496
Fmr1	1192	0.0789407	0.793246	0.784271	0.784271
Tpgs1	1195	0.0789407	0.793246	0.784271	0.784271
Isyna1	1196	0.0789407	0.793246	0.784271	0.784271
Tmem109	1197	0.0789407	0.793246	0.784271	0.784271
[truncated: 10,044 more rows]
