# Supplementary material for: PD-1 and TIM-3 differentially regulate subsets of mouse IL-17A–producing γδ T cells
Source: J Exp Med. 2022 Dec 7;220(2):e20211431. doi: 10.1084/jem.20211431 (PMC9732671; doi:10.1084/jem.20211431)
Supplement: Table S5 — lists differently expressed genes between CD27− γδ T cells from WT and KB1P mice corresponding to Fig. 6 A. [file JEM_20211431_TableS5.xlsx]

## Sheet: Combined
link	html	index	symbol	Mean TU16	Mean WTone	TU16 vs WTone log2FoldChange	TU16 vs WTone Fold Change	TU16 vs WTone Adjusted p	Mean TUseven	Mean WT23	TUseven vs WT23 log2FoldChange	TUseven vs WT23 Fold Change	TUseven vs WT23 Adjusted p	Significant TU16 vs WTone	Significant TUseven vs WT23	Total Significant	Tumour3_Clus1	Tumour4_Clus1	Tumour3_Clus2	Tumour4_Clus2	Tumour3_Clus3	Tumour4_Clus3	Tumour3_Clus4	Tumour4_Clus4	Tumour3_Clus5	Tumour4_Clus5	Tumour3_Clus6	Tumour4_Clus6	WT3_Clus1	WT4_Clus1	Tumour3_Clus7	Tumour4_Clus7	WT3_Clus2	WT4_Clus2	WT3_Clus3	WT4_Clus3
A1bg	http://www.ensembl.org/Homo_sapiens/Gene/Summary?db=core;g=A1bg	300	A1bg	0	0	#N/A	#N/A	#N/A	0	0	#N/A	#N/A	#N/A	#N/A	#N/A	0	0	0	0	0	0	0	0	0	0	0	0	0	0	0	0	0	0	0	0	0
Aadac	http://www.ensembl.org/Homo_sapiens/Gene/Summary?db=core;g=Aadac	332	Aadac	0	0	#N/A	#N/A	#N/A	0	0	#N/A	#N/A	#N/A	#N/A	#N/A	0	0	0	0	0	0	0	0	0	0	0	0	0	0	0	0	0	0	0	0	0
Acsm1	http://www.ensembl.org/Homo_sapiens/Gene/Summary?db=core;g=Acsm1	491	Acsm1	0	0	#N/A	#N/A	#N/A	0	0	#N/A	#N/A	#N/A	#N/A	#N/A	0	0	0	0	0	0	0	0	0	0	0	0	0	0	0	0	0	0	0	0	0
Adgre1	http://www.ensembl.org/Homo_sapiens/Gene/Summary?db=core;g=Adgre1	546	Adgre1	0	0	#N/A	#N/A	#N/A	0	0	#N/A	#N/A	#N/A	#N/A	#N/A	0	0	0	0	0	0	0	0	0	0	0	0	0	0	0	0	0	0	0	0	0
Adh1	http://www.ensembl.org/Homo_sapiens/Gene/Summary?db=core;g=Adh1	556	Adh1	0	0	#N/A	#N/A	#N/A	0	0	#N/A	#N/A	#N/A	#N/A	#N/A	0	0	0	0	0	0	0	0	0	0	0	0	0	0	0	0	0	0	0	0	0
Agt	http://www.ensembl.org/Homo_sapiens/Gene/Summary?db=core;g=Agt	616	Agt	0	0	#N/A	#N/A	#N/A	0	0	#N/A	#N/A	#N/A	#N/A	#N/A	0	0	0	0	0	0	0	0	0	0	0	0	0	0	0	0	0	0	0	0	0
AI182371	http://www.ensembl.org/Homo_sapiens/Gene/Summary?db=core;g=AI182371	630	AI182371	0	0	#N/A	#N/A	#N/A	0	0	#N/A	#N/A	#N/A	#N/A	#N/A	0	0	0	0	0	0	0	0	0	0	0	0	0	0	0	0	0	0	0	0	0
Akr1c14	http://www.ensembl.org/Homo_sapiens/Gene/Summary?db=core;g=Akr1c14	675	Akr1c14	0	0	#N/A	#N/A	#N/A	0	0	#N/A	#N/A	#N/A	#N/A	#N/A	0	0	0	0	0	0	0	0	0	0	0	0	0	0	0	0	0	0	0	0	0
Akr1c6	http://www.ensembl.org/Homo_sapiens/Gene/Summary?db=core;g=Akr1c6	676	Akr1c6	0	0	#N/A	#N/A	#N/A	0	0	#N/A	#N/A	#N/A	#N/A	#N/A	0	0	0	0	0	0	0	0	0	0	0	0	0	0	0	0	0	0	0	0	0
Alas2	http://www.ensembl.org/Homo_sapiens/Gene/Summary?db=core;g=Alas2	689	Alas2	0	0	#N/A	#N/A	#N/A	0	0	#N/A	#N/A	#N/A	#N/A	#N/A	0	0	0	0	0	0	0	0	0	0	0	0	0	0	0	0	0	0	0	0	0
Aldh1l1	http://www.ensembl.org/Homo_sapiens/Gene/Summary?db=core;g=Aldh1l1	697	Aldh1l1	0	0	#N/A	#N/A	#N/A	0	0	#N/A	#N/A	#N/A	#N/A	#N/A	0	0	0	0	0	0	0	0	0	0	0	0	0	0	0	0	0	0	0	0	0
Aldob	http://www.ensembl.org/Homo_sapiens/Gene/Summary?db=core;g=Aldob	707	Aldob	0	0	#N/A	#N/A	#N/A	0	0	#N/A	#N/A	#N/A	#N/A	#N/A	0	0	0	0	0	0	0	0	0	0	0	0	0	0	0	0	0	0	0	0	0
Ang5	http://www.ensembl.org/Homo_sapiens/Gene/Summary?db=core;g=Ang5	767	Ang5	0	0	#N/A	#N/A	#N/A	0	0	#N/A	#N/A	#N/A	#N/A	#N/A	0	0	0	0	0	0	0	0	0	0	0	0	0	0	0	0	0	0	0	0	0
Angptl3	http://www.ensembl.org/Homo_sapiens/Gene/Summary?db=core;g=Angptl3	771	Angptl3	0	0	#N/A	#N/A	#N/A	0	0	#N/A	#N/A	#N/A	#N/A	#N/A	0	0	0	0	0	0	0	0	0	0	0	0	0	0	0	0	0	0	0	0	0
Apoa1	http://www.ensembl.org/Homo_sapiens/Gene/Summary?db=core;g=Apoa1	877	Apoa1	0	0	#N/A	#N/A	#N/A	0	0	#N/A	#N/A	#N/A	#N/A	#N/A	0	0	0	0	0	0	0	0	0	0	0	0	0	0	0	0	0	0	0	0	0
Apoa5	http://www.ensembl.org/Homo_sapiens/Gene/Summary?db=core;g=Apoa5	879	Apoa5	0	0	#N/A	#N/A	#N/A	0	0	#N/A	#N/A	#N/A	#N/A	#N/A	0	0	0	0	0	0	0	0	0	0	0	0	0	0	0	0	0	0	0	0	0
Apob	http://www.ensembl.org/Homo_sapiens/Gene/Summary?db=core;g=Apob	880	Apob	0	0	#N/A	#N/A	#N/A	0	0	#N/A	#N/A	#N/A	#N/A	#N/A	0	0	0	0	0	0	0	0	0	0	0	0	0	0	0	0	0	0	0	0	0
Apoc4	http://www.ensembl.org/Homo_sapiens/Gene/Summary?db=core;g=Apoc4	886	Apoc4	0	0	#N/A	#N/A	#N/A	0	0	#N/A	#N/A	#N/A	#N/A	#N/A	0	0	0	0	0	0	0	0	0	0	0	0	0	0	0	0	0	0	0	0	0
Apof	http://www.ensembl.org/Homo_sapiens/Gene/Summary?db=core;g=Apof	888	Apof	0	0	#N/A	#N/A	#N/A	0	0	#N/A	#N/A	#N/A	#N/A	#N/A	0	0	0	0	0	0	0	0	0	0	0	0	0	0	0	0	0	0	0	0	0
Apoh	http://www.ensembl.org/Homo_sapiens/Gene/Summary?db=core;g=Apoh	889	Apoh	0	0	#N/A	#N/A	#N/A	0	0	#N/A	#N/A	#N/A	#N/A	#N/A	0	0	0	0	0	0	0	0	0	0	0	0	0	0	0	0	0	0	0	0	0
Apom	http://www.ensembl.org/Homo_sapiens/Gene/Summary?db=core;g=Apom	894	Apom	0	0	#N/A	#N/A	#N/A	0	0	#N/A	#N/A	#N/A	#N/A	#N/A	0	0	0	0	0	0	0	0	0	0	0	0	0	0	0	0	0	0	0	0	0
Apon	http://www.ensembl.org/Homo_sapiens/Gene/Summary?db=core;g=Apon	895	Apon	0	0	#N/A	#N/A	#N/A	0	0	#N/A	#N/A	#N/A	#N/A	#N/A	0	0	0	0	0	0	0	0	0	0	0	0	0	0	0	0	0	0	0	0	0
Asgr1	http://www.ensembl.org/Homo_sapiens/Gene/Summary?db=core;g=Asgr1	1071	Asgr1	0	0	#N/A	#N/A	#N/A	0	0	#N/A	#N/A	#N/A	#N/A	#N/A	0	0	0	0	0	0	0	0	0	0	0	0	0	0	0	0	0	0	0	0	0
Asgr2	http://www.ensembl.org/Homo_sapiens/Gene/Summary?db=core;g=Asgr2	1072	Asgr2	0	0	#N/A	#N/A	#N/A	0	0	#N/A	#N/A	#N/A	#N/A	#N/A	0	0	0	0	0	0	0	0	0	0	0	0	0	0	0	0	0	0	0	0	0
Azgp1	http://www.ensembl.org/Homo_sapiens/Gene/Summary?db=core;g=Azgp1	1232	Azgp1	0	0	#N/A	#N/A	#N/A	0	0	#N/A	#N/A	#N/A	#N/A	#N/A	0	0	0	0	0	0	0	0	0	0	0	0	0	0	0	0	0	0	0	0	0
Blnk	http://www.ensembl.org/Homo_sapiens/Gene/Summary?db=core;g=Blnk	1413	Blnk	0	0	#N/A	#N/A	#N/A	0	0	#N/A	#N/A	#N/A	#N/A	#N/A	0	0	0	0	0	0	0	0	0	0	0	0	0	0	0	0	0	0	0	0	0
C4bp	http://www.ensembl.org/Homo_sapiens/Gene/Summary?db=core;g=C4bp	1542	C4bp	0	0	#N/A	#N/A	#N/A	0	0	#N/A	#N/A	#N/A	#N/A	#N/A	0	0	0	0	0	0	0	0	0	0	0	0	0	0	0	0	0	0	0	0	0
Car3	http://www.ensembl.org/Homo_sapiens/Gene/Summary?db=core;g=Car3	1616	Car3	0	0	#N/A	#N/A	#N/A	0	0	#N/A	#N/A	#N/A	#N/A	#N/A	0	0	0	0	0	0	0	0	0	0	0	0	0	0	0	0	0	0	0	0	0
Cd300ld	http://www.ensembl.org/Homo_sapiens/Gene/Summary?db=core;g=Cd300ld	1843	Cd300ld	0	0	#N/A	#N/A	#N/A	0	0	#N/A	#N/A	#N/A	#N/A	#N/A	0	0	0	0	0	0	0	0	0	0	0	0	0	0	0	0	0	0	0	0	0
Cd33	http://www.ensembl.org/Homo_sapiens/Gene/Summary?db=core;g=Cd33	1847	Cd33	0	0	#N/A	#N/A	#N/A	0	0	#N/A	#N/A	#N/A	#N/A	#N/A	0	0	0	0	0	0	0	0	0	0	0	0	0	0	0	0	0	0	0	0	0
Cdh6	http://www.ensembl.org/Homo_sapiens/Gene/Summary?db=core;g=Cdh6	1928	Cdh6	0	0	#N/A	#N/A	#N/A	0	0	#N/A	#N/A	#N/A	#N/A	#N/A	0	0	0	0	0	0	0	0	0	0	0	0	0	0	0	0	0	0	0	0	0
Cdr2l	http://www.ensembl.org/Homo_sapiens/Gene/Summary?db=core;g=Cdr2l	1971	Cdr2l	0	0	#N/A	#N/A	#N/A	0	0	#N/A	#N/A	#N/A	#N/A	#N/A	0	0	0	0	0	0	0	0	0	0	0	0	0	0	0	0	0	0	0	0	0
Cebpa	http://www.ensembl.org/Homo_sapiens/Gene/Summary?db=core;g=Cebpa	1977	Cebpa	0	0	#N/A	#N/A	#N/A	0	0	#N/A	#N/A	#N/A	#N/A	#N/A	0	0	0	0	0	0	0	0	0	0	0	0	0	0	0	0	0	0	0	0	0
Ces1c	http://www.ensembl.org/Homo_sapiens/Gene/Summary?db=core;g=Ces1c	2046	Ces1c	0	0	#N/A	#N/A	#N/A	0	0	#N/A	#N/A	#N/A	#N/A	#N/A	0	0	0	0	0	0	0	0	0	0	0	0	0	0	0	0	0	0	0	0	0
Ces1g	http://www.ensembl.org/Homo_sapiens/Gene/Summary?db=core;g=Ces1g	2047	Ces1g	0	0	#N/A	#N/A	#N/A	0	0	#N/A	#N/A	#N/A	#N/A	#N/A	0	0	0	0	0	0	0	0	0	0	0	0	0	0	0	0	0	0	0	0	0
Ces3a	http://www.ensembl.org/Homo_sapiens/Gene/Summary?db=core;g=Ces3a	2048	Ces3a	0	0	#N/A	#N/A	#N/A	0	0	#N/A	#N/A	#N/A	#N/A	#N/A	0	0	0	0	0	0	0	0	0	0	0	0	0	0	0	0	0	0	0	0	0
Cfhr2	http://www.ensembl.org/Homo_sapiens/Gene/Summary?db=core;g=Cfhr2	2062	Cfhr2	0	0	#N/A	#N/A	#N/A	0	0	#N/A	#N/A	#N/A	#N/A	#N/A	0	0	0	0	0	0	0	0	0	0	0	0	0	0	0	0	0	0	0	0	0
Cfi	http://www.ensembl.org/Homo_sapiens/Gene/Summary?db=core;g=Cfi	2063	Cfi	0	0	#N/A	#N/A	#N/A	0	0	#N/A	#N/A	#N/A	#N/A	#N/A	0	0	0	0	0	0	0	0	0	0	0	0	0	0	0	0	0	0	0	0	0
Cideb	http://www.ensembl.org/Homo_sapiens/Gene/Summary?db=core;g=Cideb	2139	Cideb	0	0	#N/A	#N/A	#N/A	0	0	#N/A	#N/A	#N/A	#N/A	#N/A	0	0	0	0	0	0	0	0	0	0	0	0	0	0	0	0	0	0	0	0	0
Cmbl	http://www.ensembl.org/Homo_sapiens/Gene/Summary?db=core;g=Cmbl	2228	Cmbl	0	0	#N/A	#N/A	#N/A	0	0	#N/A	#N/A	#N/A	#N/A	#N/A	0	0	0	0	0	0	0	0	0	0	0	0	0	0	0	0	0	0	0	0	0
Col16a1	http://www.ensembl.org/Homo_sapiens/Gene/Summary?db=core;g=Col16a1	2299	Col16a1	0	0	#N/A	#N/A	#N/A	0	0	#N/A	#N/A	#N/A	#N/A	#N/A	0	0	0	0	0	0	0	0	0	0	0	0	0	0	0	0	0	0	0	0	0
Col6a2	http://www.ensembl.org/Homo_sapiens/Gene/Summary?db=core;g=Col6a2	2307	Col6a2	0	0	#N/A	#N/A	#N/A	0	0	#N/A	#N/A	#N/A	#N/A	#N/A	0	0	0	0	0	0	0	0	0	0	0	0	0	0	0	0	0	0	0	0	0
Cp	http://www.ensembl.org/Homo_sapiens/Gene/Summary?db=core;g=Cp	2382	Cp	0	0	#N/A	#N/A	#N/A	0	0	#N/A	#N/A	#N/A	#N/A	#N/A	0	0	0	0	0	0	0	0	0	0	0	0	0	0	0	0	0	0	0	0	0
Cpb2	http://www.ensembl.org/Homo_sapiens/Gene/Summary?db=core;g=Cpb2	2383	Cpb2	0	0	#N/A	#N/A	#N/A	0	0	#N/A	#N/A	#N/A	#N/A	#N/A	0	0	0	0	0	0	0	0	0	0	0	0	0	0	0	0	0	0	0	0	0
Cpn2	http://www.ensembl.org/Homo_sapiens/Gene/Summary?db=core;g=Cpn2	2391	Cpn2	0	0	#N/A	#N/A	#N/A	0	0	#N/A	#N/A	#N/A	#N/A	#N/A	0	0	0	0	0	0	0	0	0	0	0	0	0	0	0	0	0	0	0	0	0
Cps1	http://www.ensembl.org/Homo_sapiens/Gene/Summary?db=core;g=Cps1	2400	Cps1	0	0	#N/A	#N/A	#N/A	0	0	#N/A	#N/A	#N/A	#N/A	#N/A	0	0	0	0	0	0	0	0	0	0	0	0	0	0	0	0	0	0	0	0	0
Crabp1	http://www.ensembl.org/Homo_sapiens/Gene/Summary?db=core;g=Crabp1	2411	Crabp1	0	0	#N/A	#N/A	#N/A	0	0	#N/A	#N/A	#N/A	#N/A	#N/A	0	0	0	0	0	0	0	0	0	0	0	0	0	0	0	0	0	0	0	0	0
Cth	http://www.ensembl.org/Homo_sapiens/Gene/Summary?db=core;g=Cth	2510	Cth	0	0	#N/A	#N/A	#N/A	0	0	#N/A	#N/A	#N/A	#N/A	#N/A	0	0	0	0	0	0	0	0	0	0	0	0	0	0	0	0	0	0	0	0	0
Cxcl14	http://www.ensembl.org/Homo_sapiens/Gene/Summary?db=core;g=Cxcl14	2562	Cxcl14	0	0	#N/A	#N/A	#N/A	0	0	#N/A	#N/A	#N/A	#N/A	#N/A	0	0	0	0	0	0	0	0	0	0	0	0	0	0	0	0	0	0	0	0	0
Cyp2a5	http://www.ensembl.org/Homo_sapiens/Gene/Summary?db=core;g=Cyp2a5	2595	Cyp2a5	0	0	#N/A	#N/A	#N/A	0	0	#N/A	#N/A	#N/A	#N/A	#N/A	0	0	0	0	0	0	0	0	0	0	0	0	0	0	0	0	0	0	0	0	0
Cyp2c29	http://www.ensembl.org/Homo_sapiens/Gene/Summary?db=core;g=Cyp2c29	2596	Cyp2c29	0	0	#N/A	#N/A	#N/A	0	0	#N/A	#N/A	#N/A	#N/A	#N/A	0	0	0	0	0	0	0	0	0	0	0	0	0	0	0	0	0	0	0	0	0
Cyp2c37	http://www.ensembl.org/Homo_sapiens/Gene/Summary?db=core;g=Cyp2c37	2597	Cyp2c37	0	0	#N/A	#N/A	#N/A	0	0	#N/A	#N/A	#N/A	#N/A	#N/A	0	0	0	0	0	0	0	0	0	0	0	0	0	0	0	0	0	0	0	0	0
Cyp2c50	http://www.ensembl.org/Homo_sapiens/Gene/Summary?db=core;g=Cyp2c50	2598	Cyp2c50	0	0	#N/A	#N/A	#N/A	0	0	#N/A	#N/A	#N/A	#N/A	#N/A	0	0	0	0	0	0	0	0	0	0	0	0	0	0	0	0	0	0	0	0	0
Cyp2c68	http://www.ensembl.org/Homo_sapiens/Gene/Summary?db=core;g=Cyp2c68	2599	Cyp2c68	0	0	#N/A	#N/A	#N/A	0	0	#N/A	#N/A	#N/A	#N/A	#N/A	0	0	0	0	0	0	0	0	0	0	0	0	0	0	0	0	0	0	0	0	0
Cyp2c69	http://www.ensembl.org/Homo_sapiens/Gene/Summary?db=core;g=Cyp2c69	2600	Cyp2c69	0	0	#N/A	#N/A	#N/A	0	0	#N/A	#N/A	#N/A	#N/A	#N/A	0	0	0	0	0	0	0	0	0	0	0	0	0	0	0	0	0	0	0	0	0
Cyp2c70	http://www.ensembl.org/Homo_sapiens/Gene/Summary?db=core;g=Cyp2c70	2601	Cyp2c70	0	0	#N/A	#N/A	#N/A	0	0	#N/A	#N/A	#N/A	#N/A	#N/A	0	0	0	0	0	0	0	0	0	0	0	0	0	0	0	0	0	0	0	0	0
Cyp2d26	http://www.ensembl.org/Homo_sapiens/Gene/Summary?db=core;g=Cyp2d26	2602	Cyp2d26	0	0	#N/A	#N/A	#N/A	0	0	#N/A	#N/A	#N/A	#N/A	#N/A	0	0	0	0	0	0	0	0	0	0	0	0	0	0	0	0	0	0	0	0	0
Cyp2d9	http://www.ensembl.org/Homo_sapiens/Gene/Summary?db=core;g=Cyp2d9	2603	Cyp2d9	0	0	#N/A	#N/A	#N/A	0	0	#N/A	#N/A	#N/A	#N/A	#N/A	0	0	0	0	0	0	0	0	0	0	0	0	0	0	0	0	0	0	0	0	0
Cyp2j5	http://www.ensembl.org/Homo_sapiens/Gene/Summary?db=core;g=Cyp2j5	2606	Cyp2j5	0	0	#N/A	#N/A	#N/A	0	0	#N/A	#N/A	#N/A	#N/A	#N/A	0	0	0	0	0	0	0	0	0	0	0	0	0	0	0	0	0	0	0	0	0
Cyp3a11	http://www.ensembl.org/Homo_sapiens/Gene/Summary?db=core;g=Cyp3a11	2611	Cyp3a11	0	0	#N/A	#N/A	#N/A	0	0	#N/A	#N/A	#N/A	#N/A	#N/A	0	0	0	0	0	0	0	0	0	0	0	0	0	0	0	0	0	0	0	0	0
Cyp3a25	http://www.ensembl.org/Homo_sapiens/Gene/Summary?db=core;g=Cyp3a25	2612	Cyp3a25	0	0	#N/A	#N/A	#N/A	0	0	#N/A	#N/A	#N/A	#N/A	#N/A	0	0	0	0	0	0	0	0	0	0	0	0	0	0	0	0	0	0	0	0	0
Cyp4a14	http://www.ensembl.org/Homo_sapiens/Gene/Summary?db=core;g=Cyp4a14	2614	Cyp4a14	0	0	#N/A	#N/A	#N/A	0	0	#N/A	#N/A	#N/A	#N/A	#N/A	0	0	0	0	0	0	0	0	0	0	0	0	0	0	0	0	0	0	0	0	0
Cyp4f18	http://www.ensembl.org/Homo_sapiens/Gene/Summary?db=core;g=Cyp4f18	2618	Cyp4f18	0	0	#N/A	#N/A	#N/A	0	0	#N/A	#N/A	#N/A	#N/A	#N/A	0	0	0	0	0	0	0	0	0	0	0	0	0	0	0	0	0	0	0	0	0
D030040B21Rik	http://www.ensembl.org/Homo_sapiens/Gene/Summary?db=core;g=D030040B21Rik	2631	D030040B21Rik	0	0	#N/A	#N/A	#N/A	0	0	#N/A	#N/A	#N/A	#N/A	#N/A	0	0	0	0	0	0	0	0	0	0	0	0	0	0	0	0	0	0	0	0	0
Dlk1	http://www.ensembl.org/Homo_sapiens/Gene/Summary?db=core;g=Dlk1	2891	Dlk1	0	0	#N/A	#N/A	#N/A	0	0	#N/A	#N/A	#N/A	#N/A	#N/A	0	0	0	0	0	0	0	0	0	0	0	0	0	0	0	0	0	0	0	0	0
Dpyd	http://www.ensembl.org/Homo_sapiens/Gene/Summary?db=core;g=Dpyd	2999	Dpyd	0	0	#N/A	#N/A	#N/A	0	0	#N/A	#N/A	#N/A	#N/A	#N/A	0	0	0	0	0	0	0	0	0	0	0	0	0	0	0	0	0	0	0	0	0
Efna2	http://www.ensembl.org/Homo_sapiens/Gene/Summary?db=core;g=Efna2	3157	Efna2	0	0	#N/A	#N/A	#N/A	0	0	#N/A	#N/A	#N/A	#N/A	#N/A	0	0	0	0	0	0	0	0	0	0	0	0	0	0	0	0	0	0	0	0	0
F5	http://www.ensembl.org/Homo_sapiens/Gene/Summary?db=core;g=F5	3451	F5	0	0	#N/A	#N/A	#N/A	0	0	#N/A	#N/A	#N/A	#N/A	#N/A	0	0	0	0	0	0	0	0	0	0	0	0	0	0	0	0	0	0	0	0	0
Fabp2	http://www.ensembl.org/Homo_sapiens/Gene/Summary?db=core;g=Fabp2	3459	Fabp2	0	0	#N/A	#N/A	#N/A	0	0	#N/A	#N/A	#N/A	#N/A	#N/A	0	0	0	0	0	0	0	0	0	0	0	0	0	0	0	0	0	0	0	0	0
Fam198a	http://www.ensembl.org/Homo_sapiens/Gene/Summary?db=core;g=Fam198a	3525	Fam198a	0	0	#N/A	#N/A	#N/A	0	0	#N/A	#N/A	#N/A	#N/A	#N/A	0	0	0	0	0	0	0	0	0	0	0	0	0	0	0	0	0	0	0	0	0
Fam25c	http://www.ensembl.org/Homo_sapiens/Gene/Summary?db=core;g=Fam25c	3555	Fam25c	0	0	#N/A	#N/A	#N/A	0	0	#N/A	#N/A	#N/A	#N/A	#N/A	0	0	0	0	0	0	0	0	0	0	0	0	0	0	0	0	0	0	0	0	0
Fbp1	http://www.ensembl.org/Homo_sapiens/Gene/Summary?db=core;g=Fbp1	3622	Fbp1	0	0	#N/A	#N/A	#N/A	0	0	#N/A	#N/A	#N/A	#N/A	#N/A	0	0	0	0	0	0	0	0	0	0	0	0	0	0	0	0	0	0	0	0	0
Fetub	http://www.ensembl.org/Homo_sapiens/Gene/Summary?db=core;g=Fetub	3705	Fetub	0	0	#N/A	#N/A	#N/A	0	0	#N/A	#N/A	#N/A	#N/A	#N/A	0	0	0	0	0	0	0	0	0	0	0	0	0	0	0	0	0	0	0	0	0
Fgf12	http://www.ensembl.org/Homo_sapiens/Gene/Summary?db=core;g=Fgf12	3713	Fgf12	0	0	#N/A	#N/A	#N/A	0	0	#N/A	#N/A	#N/A	#N/A	#N/A	0	0	0	0	0	0	0	0	0	0	0	0	0	0	0	0	0	0	0	0	0
Fgg	http://www.ensembl.org/Homo_sapiens/Gene/Summary?db=core;g=Fgg	3719	Fgg	0	0	#N/A	#N/A	#N/A	0	0	#N/A	#N/A	#N/A	#N/A	#N/A	0	0	0	0	0	0	0	0	0	0	0	0	0	0	0	0	0	0	0	0	0
Fgl1	http://www.ensembl.org/Homo_sapiens/Gene/Summary?db=core;g=Fgl1	3721	Fgl1	0	0	#N/A	#N/A	#N/A	0	0	#N/A	#N/A	#N/A	#N/A	#N/A	0	0	0	0	0	0	0	0	0	0	0	0	0	0	0	0	0	0	0	0	0
Fndc4	http://www.ensembl.org/Homo_sapiens/Gene/Summary?db=core;g=Fndc4	3779	Fndc4	0	0	#N/A	#N/A	#N/A	0	0	#N/A	#N/A	#N/A	#N/A	#N/A	0	0	0	0	0	0	0	0	0	0	0	0	0	0	0	0	0	0	0	0	0
Gdf15	http://www.ensembl.org/Homo_sapiens/Gene/Summary?db=core;g=Gdf15	3960	Gdf15	0	0	#N/A	#N/A	#N/A	0	0	#N/A	#N/A	#N/A	#N/A	#N/A	0	0	0	0	0	0	0	0	0	0	0	0	0	0	0	0	0	0	0	0	0
Gjb1	http://www.ensembl.org/Homo_sapiens/Gene/Summary?db=core;g=Gjb1	4020	Gjb1	0	0	#N/A	#N/A	#N/A	0	0	#N/A	#N/A	#N/A	#N/A	#N/A	0	0	0	0	0	0	0	0	0	0	0	0	0	0	0	0	0	0	0	0	0
Gjb2	http://www.ensembl.org/Homo_sapiens/Gene/Summary?db=core;g=Gjb2	4021	Gjb2	0	0	#N/A	#N/A	#N/A	0	0	#N/A	#N/A	#N/A	#N/A	#N/A	0	0	0	0	0	0	0	0	0	0	0	0	0	0	0	0	0	0	0	0	0
Gm11827	http://www.ensembl.org/Homo_sapiens/Gene/Summary?db=core;g=Gm11827	4100	Gm11827	0	0	#N/A	#N/A	#N/A	0	0	#N/A	#N/A	#N/A	#N/A	#N/A	0	0	0	0	0	0	0	0	0	0	0	0	0	0	0	0	0	0	0	0	0
Gm26513	http://www.ensembl.org/Homo_sapiens/Gene/Summary?db=core;g=Gm26513	4258	Gm26513	0	0	#N/A	#N/A	#N/A	0	0	#N/A	#N/A	#N/A	#N/A	#N/A	0	0	0	0	0	0	0	0	0	0	0	0	0	0	0	0	0	0	0	0	0
Gm26688	http://www.ensembl.org/Homo_sapiens/Gene/Summary?db=core;g=Gm26688	4287	Gm26688	0	0	#N/A	#N/A	#N/A	0	0	#N/A	#N/A	#N/A	#N/A	#N/A	0	0	0	0	0	0	0	0	0	0	0	0	0	0	0	0	0	0	0	0	0
Gm32633	http://www.ensembl.org/Homo_sapiens/Gene/Summary?db=core;g=Gm32633	4371	Gm32633	0	0	#N/A	#N/A	#N/A	0	0	#N/A	#N/A	#N/A	#N/A	#N/A	0	0	0	0	0	0	0	0	0	0	0	0	0	0	0	0	0	0	0	0	0
Grb10	http://www.ensembl.org/Homo_sapiens/Gene/Summary?db=core;g=Grb10	4716	Grb10	0	0	#N/A	#N/A	#N/A	0	0	#N/A	#N/A	#N/A	#N/A	#N/A	0	0	0	0	0	0	0	0	0	0	0	0	0	0	0	0	0	0	0	0	0
Gria3	http://www.ensembl.org/Homo_sapiens/Gene/Summary?db=core;g=Gria3	4722	Gria3	0	0	#N/A	#N/A	#N/A	0	0	#N/A	#N/A	#N/A	#N/A	#N/A	0	0	0	0	0	0	0	0	0	0	0	0	0	0	0	0	0	0	0	0	0
Gsta3	http://www.ensembl.org/Homo_sapiens/Gene/Summary?db=core;g=Gsta3	4749	Gsta3	0	0	#N/A	#N/A	#N/A	0	0	#N/A	#N/A	#N/A	#N/A	#N/A	0	0	0	0	0	0	0	0	0	0	0	0	0	0	0	0	0	0	0	0	0
Gsta4	http://www.ensembl.org/Homo_sapiens/Gene/Summary?db=core;g=Gsta4	4750	Gsta4	0	0	#N/A	#N/A	#N/A	0	0	#N/A	#N/A	#N/A	#N/A	#N/A	0	0	0	0	0	0	0	0	0	0	0	0	0	0	0	0	0	0	0	0	0
Gulo	http://www.ensembl.org/Homo_sapiens/Gene/Summary?db=core;g=Gulo	4798	Gulo	0	0	#N/A	#N/A	#N/A	0	0	#N/A	#N/A	#N/A	#N/A	#N/A	0	0	0	0	0	0	0	0	0	0	0	0	0	0	0	0	0	0	0	0	0
Hamp2	http://www.ensembl.org/Homo_sapiens/Gene/Summary?db=core;g=Hamp2	4857	Hamp2	0	0	#N/A	#N/A	#N/A	0	0	#N/A	#N/A	#N/A	#N/A	#N/A	0	0	0	0	0	0	0	0	0	0	0	0	0	0	0	0	0	0	0	0	0
Hand2	http://www.ensembl.org/Homo_sapiens/Gene/Summary?db=core;g=Hand2	4858	Hand2	0	0	#N/A	#N/A	#N/A	0	0	#N/A	#N/A	#N/A	#N/A	#N/A	0	0	0	0	0	0	0	0	0	0	0	0	0	0	0	0	0	0	0	0	0
Hba-a2	http://www.ensembl.org/Homo_sapiens/Gene/Summary?db=core;g=Hba-a2	4875	Hba-a2	0	0	#N/A	#N/A	#N/A	0	0	#N/A	#N/A	#N/A	#N/A	#N/A	0	0	0	0	0	0	0	0	0	0	0	0	0	0	0	0	0	0	0	0	0
Hbb-bh1	http://www.ensembl.org/Homo_sapiens/Gene/Summary?db=core;g=Hbb-bh1	4876	Hbb-bh1	0	0	#N/A	#N/A	#N/A	0	0	#N/A	#N/A	#N/A	#N/A	#N/A	0	0	0	0	0	0	0	0	0	0	0	0	0	0	0	0	0	0	0	0	0
Hgd	http://www.ensembl.org/Homo_sapiens/Gene/Summary?db=core;g=Hgd	4949	Hgd	0	0	#N/A	#N/A	#N/A	0	0	#N/A	#N/A	#N/A	#N/A	#N/A	0	0	0	0	0	0	0	0	0	0	0	0	0	0	0	0	0	0	0	0	0
Hgf	http://www.ensembl.org/Homo_sapiens/Gene/Summary?db=core;g=Hgf	4950	Hgf	0	0	#N/A	#N/A	#N/A	0	0	#N/A	#N/A	#N/A	#N/A	#N/A	0	0	0	0	0	0	0	0	0	0	0	0	0	0	0	0	0	0	0	0	0
Hmgcs2	http://www.ensembl.org/Homo_sapiens/Gene/Summary?db=core;g=Hmgcs2	5034	Hmgcs2	0	0	#N/A	#N/A	#N/A	0	0	#N/A	#N/A	#N/A	#N/A	#N/A	0	0	0	0	0	0	0	0	0	0	0	0	0	0	0	0	0	0	0	0	0
Hpd	http://www.ensembl.org/Homo_sapiens/Gene/Summary?db=core;g=Hpd	5082	Hpd	0	0	#N/A	#N/A	#N/A	0	0	#N/A	#N/A	#N/A	#N/A	#N/A	0	0	0	0	0	0	0	0	0	0	0	0	0	0	0	0	0	0	0	0	0
Hpx	http://www.ensembl.org/Homo_sapiens/Gene/Summary?db=core;g=Hpx	5094	Hpx	0	0	#N/A	#N/A	#N/A	0	0	#N/A	#N/A	#N/A	#N/A	#N/A	0	0	0	0	0	0	0	0	0	0	0	0	0	0	0	0	0	0	0	0	0
Hrg	http://www.ensembl.org/Homo_sapiens/Gene/Summary?db=core;g=Hrg	5096	Hrg	0	0	#N/A	#N/A	#N/A	0	0	#N/A	#N/A	#N/A	#N/A	#N/A	0	0	0	0	0	0	0	0	0	0	0	0	0	0	0	0	0	0	0	0	0
Igfbp5	http://www.ensembl.org/Homo_sapiens/Gene/Summary?db=core;g=Igfbp5	5242	Igfbp5	0	0	#N/A	#N/A	#N/A	0	0	#N/A	#N/A	#N/A	#N/A	#N/A	0	0	0	0	0	0	0	0	0	0	0	0	0	0	0	0	0	0	0	0	0
Itih4	http://www.ensembl.org/Homo_sapiens/Gene/Summary?db=core;g=Itih4	5454	Itih4	0	0	#N/A	#N/A	#N/A	0	0	#N/A	#N/A	#N/A	#N/A	#N/A	0	0	0	0	0	0	0	0	0	0	0	0	0	0	0	0	0	0	0	0	0
Jam2	http://www.ensembl.org/Homo_sapiens/Gene/Summary?db=core;g=Jam2	5487	Jam2	0	0	#N/A	#N/A	#N/A	0	0	#N/A	#N/A	#N/A	#N/A	#N/A	0	0	0	0	0	0	0	0	0	0	0	0	0	0	0	0	0	0	0	0	0
Kng1	http://www.ensembl.org/Homo_sapiens/Gene/Summary?db=core;g=Kng1	5698	Kng1	0	0	#N/A	#N/A	#N/A	0	0	#N/A	#N/A	#N/A	#N/A	#N/A	0	0	0	0	0	0	0	0	0	0	0	0	0	0	0	0	0	0	0	0	0
Kng2	http://www.ensembl.org/Homo_sapiens/Gene/Summary?db=core;g=Kng2	5699	Kng2	0	0	#N/A	#N/A	#N/A	0	0	#N/A	#N/A	#N/A	#N/A	#N/A	0	0	0	0	0	0	0	0	0	0	0	0	0	0	0	0	0	0	0	0	0
Leap2	http://www.ensembl.org/Homo_sapiens/Gene/Summary?db=core;g=Leap2	5790	Leap2	0	0	#N/A	#N/A	#N/A	0	0	#N/A	#N/A	#N/A	#N/A	#N/A	0	0	0	0	0	0	0	0	0	0	0	0	0	0	0	0	0	0	0	0	0
Lrp1	http://www.ensembl.org/Homo_sapiens/Gene/Summary?db=core;g=Lrp1	5904	Lrp1	0	0	#N/A	#N/A	#N/A	0	0	#N/A	#N/A	#N/A	#N/A	#N/A	0	0	0	0	0	0	0	0	0	0	0	0	0	0	0	0	0	0	0	0	0
Lurap1l	http://www.ensembl.org/Homo_sapiens/Gene/Summary?db=core;g=Lurap1l	5975	Lurap1l	0	0	#N/A	#N/A	#N/A	0	0	#N/A	#N/A	#N/A	#N/A	#N/A	0	0	0	0	0	0	0	0	0	0	0	0	0	0	0	0	0	0	0	0	0
Marc1	http://www.ensembl.org/Homo_sapiens/Gene/Summary?db=core;g=Marc1	6115	Marc1	0	0	#N/A	#N/A	#N/A	0	0	#N/A	#N/A	#N/A	#N/A	#N/A	0	0	0	0	0	0	0	0	0	0	0	0	0	0	0	0	0	0	0	0	0
Mat1a	http://www.ensembl.org/Homo_sapiens/Gene/Summary?db=core;g=Mat1a	6136	Mat1a	0	0	#N/A	#N/A	#N/A	0	0	#N/A	#N/A	#N/A	#N/A	#N/A	0	0	0	0	0	0	0	0	0	0	0	0	0	0	0	0	0	0	0	0	0
Mbl2	http://www.ensembl.org/Homo_sapiens/Gene/Summary?db=core;g=Mbl2	6154	Mbl2	0	0	#N/A	#N/A	#N/A	0	0	#N/A	#N/A	#N/A	#N/A	#N/A	0	0	0	0	0	0	0	0	0	0	0	0	0	0	0	0	0	0	0	0	0
Mdfi	http://www.ensembl.org/Homo_sapiens/Gene/Summary?db=core;g=Mdfi	6200	Mdfi	0	0	#N/A	#N/A	#N/A	0	0	#N/A	#N/A	#N/A	#N/A	#N/A	0	0	0	0	0	0	0	0	0	0	0	0	0	0	0	0	0	0	0	0	0
Me1	http://www.ensembl.org/Homo_sapiens/Gene/Summary?db=core;g=Me1	6210	Me1	0	0	#N/A	#N/A	#N/A	0	0	#N/A	#N/A	#N/A	#N/A	#N/A	0	0	0	0	0	0	0	0	0	0	0	0	0	0	0	0	0	0	0	0	0
Mettl7b	http://www.ensembl.org/Homo_sapiens/Gene/Summary?db=core;g=Mettl7b	6286	Mettl7b	0	0	#N/A	#N/A	#N/A	0	0	#N/A	#N/A	#N/A	#N/A	#N/A	0	0	0	0	0	0	0	0	0	0	0	0	0	0	0	0	0	0	0	0	0
Mug1	http://www.ensembl.org/Homo_sapiens/Gene/Summary?db=core;g=Mug1	6667	Mug1	0	0	#N/A	#N/A	#N/A	0	0	#N/A	#N/A	#N/A	#N/A	#N/A	0	0	0	0	0	0	0	0	0	0	0	0	0	0	0	0	0	0	0	0	0
Mup11	http://www.ensembl.org/Homo_sapiens/Gene/Summary?db=core;g=Mup11	6670	Mup11	0	0	#N/A	#N/A	#N/A	0	0	#N/A	#N/A	#N/A	#N/A	#N/A	0	0	0	0	0	0	0	0	0	0	0	0	0	0	0	0	0	0	0	0	0
Mup17	http://www.ensembl.org/Homo_sapiens/Gene/Summary?db=core;g=Mup17	6671	Mup17	0	0	#N/A	#N/A	#N/A	0	0	#N/A	#N/A	#N/A	#N/A	#N/A	0	0	0	0	0	0	0	0	0	0	0	0	0	0	0	0	0	0	0	0	0
Mup20	http://www.ensembl.org/Homo_sapiens/Gene/Summary?db=core;g=Mup20	6672	Mup20	0	0	#N/A	#N/A	#N/A	0	0	#N/A	#N/A	#N/A	#N/A	#N/A	0	0	0	0	0	0	0	0	0	0	0	0	0	0	0	0	0	0	0	0	0
Nat8f2	http://www.ensembl.org/Homo_sapiens/Gene/Summary?db=core;g=Nat8f2	6790	Nat8f2	0	0	#N/A	#N/A	#N/A	0	0	#N/A	#N/A	#N/A	#N/A	#N/A	0	0	0	0	0	0	0	0	0	0	0	0	0	0	0	0	0	0	0	0	0
Nek2	http://www.ensembl.org/Homo_sapiens/Gene/Summary?db=core;g=Nek2	6916	Nek2	0	0	#N/A	#N/A	#N/A	0	0	#N/A	#N/A	#N/A	#N/A	#N/A	0	0	0	0	0	0	0	0	0	0	0	0	0	0	0	0	0	0	0	0	0
Nlrc4	http://www.ensembl.org/Homo_sapiens/Gene/Summary?db=core;g=Nlrc4	7008	Nlrc4	0	0	#N/A	#N/A	#N/A	0	0	#N/A	#N/A	#N/A	#N/A	#N/A	0	0	0	0	0	0	0	0	0	0	0	0	0	0	0	0	0	0	0	0	0
Otc	http://www.ensembl.org/Homo_sapiens/Gene/Summary?db=core;g=Otc	7297	Otc	0	0	#N/A	#N/A	#N/A	0	0	#N/A	#N/A	#N/A	#N/A	#N/A	0	0	0	0	0	0	0	0	0	0	0	0	0	0	0	0	0	0	0	0	0
Pah	http://www.ensembl.org/Homo_sapiens/Gene/Summary?db=core;g=Pah	7344	Pah	0	0	#N/A	#N/A	#N/A	0	0	#N/A	#N/A	#N/A	#N/A	#N/A	0	0	0	0	0	0	0	0	0	0	0	0	0	0	0	0	0	0	0	0	0
Pcdh20	http://www.ensembl.org/Homo_sapiens/Gene/Summary?db=core;g=Pcdh20	7425	Pcdh20	0	0	#N/A	#N/A	#N/A	0	0	#N/A	#N/A	#N/A	#N/A	#N/A	0	0	0	0	0	0	0	0	0	0	0	0	0	0	0	0	0	0	0	0	0
Pcdhb22	http://www.ensembl.org/Homo_sapiens/Gene/Summary?db=core;g=Pcdhb22	7426	Pcdhb22	0	0	#N/A	#N/A	#N/A	0	0	#N/A	#N/A	#N/A	#N/A	#N/A	0	0	0	0	0	0	0	0	0	0	0	0	0	0	0	0	0	0	0	0	0
Pck1	http://www.ensembl.org/Homo_sapiens/Gene/Summary?db=core;g=Pck1	7437	Pck1	0	0	#N/A	#N/A	#N/A	0	0	#N/A	#N/A	#N/A	#N/A	#N/A	0	0	0	0	0	0	0	0	0	0	0	0	0	0	0	0	0	0	0	0	0
Phactr3	http://www.ensembl.org/Homo_sapiens/Gene/Summary?db=core;g=Phactr3	7597	Phactr3	0	0	#N/A	#N/A	#N/A	0	0	#N/A	#N/A	#N/A	#N/A	#N/A	0	0	0	0	0	0	0	0	0	0	0	0	0	0	0	0	0	0	0	0	0
Pi16	http://www.ensembl.org/Homo_sapiens/Gene/Summary?db=core;g=Pi16	7644	Pi16	0	0	#N/A	#N/A	#N/A	0	0	#N/A	#N/A	#N/A	#N/A	#N/A	0	0	0	0	0	0	0	0	0	0	0	0	0	0	0	0	0	0	0	0	0
Pigr	http://www.ensembl.org/Homo_sapiens/Gene/Summary?db=core;g=Pigr	7673	Pigr	0	0	#N/A	#N/A	#N/A	0	0	#N/A	#N/A	#N/A	#N/A	#N/A	0	0	0	0	0	0	0	0	0	0	0	0	0	0	0	0	0	0	0	0	0
Plce1	http://www.ensembl.org/Homo_sapiens/Gene/Summary?db=core;g=Plce1	7757	Plce1	0	0	#N/A	#N/A	#N/A	0	0	#N/A	#N/A	#N/A	#N/A	#N/A	0	0	0	0	0	0	0	0	0	0	0	0	0	0	0	0	0	0	0	0	0
Plg	http://www.ensembl.org/Homo_sapiens/Gene/Summary?db=core;g=Plg	7793	Plg	0	0	#N/A	#N/A	#N/A	0	0	#N/A	#N/A	#N/A	#N/A	#N/A	0	0	0	0	0	0	0	0	0	0	0	0	0	0	0	0	0	0	0	0	0
Pnck	http://www.ensembl.org/Homo_sapiens/Gene/Summary?db=core;g=Pnck	7839	Pnck	0	0	#N/A	#N/A	#N/A	0	0	#N/A	#N/A	#N/A	#N/A	#N/A	0	0	0	0	0	0	0	0	0	0	0	0	0	0	0	0	0	0	0	0	0
Pon1	http://www.ensembl.org/Homo_sapiens/Gene/Summary?db=core;g=Pon1	7919	Pon1	0	0	#N/A	#N/A	#N/A	0	0	#N/A	#N/A	#N/A	#N/A	#N/A	0	0	0	0	0	0	0	0	0	0	0	0	0	0	0	0	0	0	0	0	0
Proc	http://www.ensembl.org/Homo_sapiens/Gene/Summary?db=core;g=Proc	8111	Proc	0	0	#N/A	#N/A	#N/A	0	0	#N/A	#N/A	#N/A	#N/A	#N/A	0	0	0	0	0	0	0	0	0	0	0	0	0	0	0	0	0	0	0	0	0
Prox2	http://www.ensembl.org/Homo_sapiens/Gene/Summary?db=core;g=Prox2	8118	Prox2	0	0	#N/A	#N/A	#N/A	0	0	#N/A	#N/A	#N/A	#N/A	#N/A	0	0	0	0	0	0	0	0	0	0	0	0	0	0	0	0	0	0	0	0	0
Ptgds	http://www.ensembl.org/Homo_sapiens/Gene/Summary?db=core;g=Ptgds	8241	Ptgds	0	0	#N/A	#N/A	#N/A	0	0	#N/A	#N/A	#N/A	#N/A	#N/A	0	0	0	0	0	0	0	0	0	0	0	0	0	0	0	0	0	0	0	0	0
Rbms3	http://www.ensembl.org/Homo_sapiens/Gene/Summary?db=core;g=Rbms3	8552	Rbms3	0	0	#N/A	#N/A	#N/A	0	0	#N/A	#N/A	#N/A	#N/A	#N/A	0	0	0	0	0	0	0	0	0	0	0	0	0	0	0	0	0	0	0	0	0
Rdh7	http://www.ensembl.org/Homo_sapiens/Gene/Summary?db=core;g=Rdh7	8590	Rdh7	0	0	#N/A	#N/A	#N/A	0	0	#N/A	#N/A	#N/A	#N/A	#N/A	0	0	0	0	0	0	0	0	0	0	0	0	0	0	0	0	0	0	0	0	0
Rims1	http://www.ensembl.org/Homo_sapiens/Gene/Summary?db=core;g=Rims1	8695	Rims1	0	0	#N/A	#N/A	#N/A	0	0	#N/A	#N/A	#N/A	#N/A	#N/A	0	0	0	0	0	0	0	0	0	0	0	0	0	0	0	0	0	0	0	0	0
Rpl7a-ps5	http://www.ensembl.org/Homo_sapiens/Gene/Summary?db=core;g=Rpl7a-ps5	8887	Rpl7a-ps5	0	0	#N/A	#N/A	#N/A	0	0	#N/A	#N/A	#N/A	#N/A	#N/A	0	0	0	0	0	0	0	0	0	0	0	0	0	0	0	0	0	0	0	0	0
S100a9	http://www.ensembl.org/Homo_sapiens/Gene/Summary?db=core;g=S100a9	9040	S100a9	0	0	#N/A	#N/A	#N/A	0	0	#N/A	#N/A	#N/A	#N/A	#N/A	0	0	0	0	0	0	0	0	0	0	0	0	0	0	0	0	0	0	0	0	0
Saa2	http://www.ensembl.org/Homo_sapiens/Gene/Summary?db=core;g=Saa2	9048	Saa2	0	0	#N/A	#N/A	#N/A	0	0	#N/A	#N/A	#N/A	#N/A	#N/A	0	0	0	0	0	0	0	0	0	0	0	0	0	0	0	0	0	0	0	0	0
Scd1	http://www.ensembl.org/Homo_sapiens/Gene/Summary?db=core;g=Scd1	9115	Scd1	0	0	#N/A	#N/A	#N/A	0	0	#N/A	#N/A	#N/A	#N/A	#N/A	0	0	0	0	0	0	0	0	0	0	0	0	0	0	0	0	0	0	0	0	0
Scgb3a2	http://www.ensembl.org/Homo_sapiens/Gene/Summary?db=core;g=Scgb3a2	9121	Scgb3a2	0	0	#N/A	#N/A	#N/A	0	0	#N/A	#N/A	#N/A	#N/A	#N/A	0	0	0	0	0	0	0	0	0	0	0	0	0	0	0	0	0	0	0	0	0
Serpina10	http://www.ensembl.org/Homo_sapiens/Gene/Summary?db=core;g=Serpina10	9246	Serpina10	0	0	#N/A	#N/A	#N/A	0	0	#N/A	#N/A	#N/A	#N/A	#N/A	0	0	0	0	0	0	0	0	0	0	0	0	0	0	0	0	0	0	0	0	0
Serpina1a	http://www.ensembl.org/Homo_sapiens/Gene/Summary?db=core;g=Serpina1a	9247	Serpina1a	0	0	#N/A	#N/A	#N/A	0	0	#N/A	#N/A	#N/A	#N/A	#N/A	0	0	0	0	0	0	0	0	0	0	0	0	0	0	0	0	0	0	0	0	0
Serpina1c	http://www.ensembl.org/Homo_sapiens/Gene/Summary?db=core;g=Serpina1c	9249	Serpina1c	0	0	#N/A	#N/A	#N/A	0	0	#N/A	#N/A	#N/A	#N/A	#N/A	0	0	0	0	0	0	0	0	0	0	0	0	0	0	0	0	0	0	0	0	0
Serpina1d	http://www.ensembl.org/Homo_sapiens/Gene/Summary?db=core;g=Serpina1d	9250	Serpina1d	0	0	#N/A	#N/A	#N/A	0	0	#N/A	#N/A	#N/A	#N/A	#N/A	0	0	0	0	0	0	0	0	0	0	0	0	0	0	0	0	0	0	0	0	0
Serpina1e	http://www.ensembl.org/Homo_sapiens/Gene/Summary?db=core;g=Serpina1e	9251	Serpina1e	0	0	#N/A	#N/A	#N/A	0	0	#N/A	#N/A	#N/A	#N/A	#N/A	0	0	0	0	0	0	0	0	0	0	0	0	0	0	0	0	0	0	0	0	0
Serpina3k	http://www.ensembl.org/Homo_sapiens/Gene/Summary?db=core;g=Serpina3k	9254	Serpina3k	0	0	#N/A	#N/A	#N/A	0	0	#N/A	#N/A	#N/A	#N/A	#N/A	0	0	0	0	0	0	0	0	0	0	0	0	0	0	0	0	0	0	0	0	0
Serpina3m	http://www.ensembl.org/Homo_sapiens/Gene/Summary?db=core;g=Serpina3m	9255	Serpina3m	0	0	#N/A	#N/A	#N/A	0	0	#N/A	#N/A	#N/A	#N/A	#N/A	0	0	0	0	0	0	0	0	0	0	0	0	0	0	0	0	0	0	0	0	0
Serpina6	http://www.ensembl.org/Homo_sapiens/Gene/Summary?db=core;g=Serpina6	9256	Serpina6	0	0	#N/A	#N/A	#N/A	0	0	#N/A	#N/A	#N/A	#N/A	#N/A	0	0	0	0	0	0	0	0	0	0	0	0	0	0	0	0	0	0	0	0	0
Sfrp1	http://www.ensembl.org/Homo_sapiens/Gene/Summary?db=core;g=Sfrp1	9305	Sfrp1	0	0	#N/A	#N/A	#N/A	0	0	#N/A	#N/A	#N/A	#N/A	#N/A	0	0	0	0	0	0	0	0	0	0	0	0	0	0	0	0	0	0	0	0	0
Sftpb	http://www.ensembl.org/Homo_sapiens/Gene/Summary?db=core;g=Sftpb	9311	Sftpb	0	0	#N/A	#N/A	#N/A	0	0	#N/A	#N/A	#N/A	#N/A	#N/A	0	0	0	0	0	0	0	0	0	0	0	0	0	0	0	0	0	0	0	0	0
Slc10a1	http://www.ensembl.org/Homo_sapiens/Gene/Summary?db=core;g=Slc10a1	9420	Slc10a1	0	0	#N/A	#N/A	#N/A	0	0	#N/A	#N/A	#N/A	#N/A	#N/A	0	0	0	0	0	0	0	0	0	0	0	0	0	0	0	0	0	0	0	0	0
Slc22a30	http://www.ensembl.org/Homo_sapiens/Gene/Summary?db=core;g=Slc22a30	9452	Slc22a30	0	0	#N/A	#N/A	#N/A	0	0	#N/A	#N/A	#N/A	#N/A	#N/A	0	0	0	0	0	0	0	0	0	0	0	0	0	0	0	0	0	0	0	0	0
Slc26a7	http://www.ensembl.org/Homo_sapiens/Gene/Summary?db=core;g=Slc26a7	9499	Slc26a7	0	0	#N/A	#N/A	#N/A	0	0	#N/A	#N/A	#N/A	#N/A	#N/A	0	0	0	0	0	0	0	0	0	0	0	0	0	0	0	0	0	0	0	0	0
Slc27a2	http://www.ensembl.org/Homo_sapiens/Gene/Summary?db=core;g=Slc27a2	9501	Slc27a2	0	0	#N/A	#N/A	#N/A	0	0	#N/A	#N/A	#N/A	#N/A	#N/A	0	0	0	0	0	0	0	0	0	0	0	0	0	0	0	0	0	0	0	0	0
Slc27a5	http://www.ensembl.org/Homo_sapiens/Gene/Summary?db=core;g=Slc27a5	9503	Slc27a5	0	0	#N/A	#N/A	#N/A	0	0	#N/A	#N/A	#N/A	#N/A	#N/A	0	0	0	0	0	0	0	0	0	0	0	0	0	0	0	0	0	0	0	0	0
Slc38a3	http://www.ensembl.org/Homo_sapiens/Gene/Summary?db=core;g=Slc38a3	9556	Slc38a3	0	0	#N/A	#N/A	#N/A	0	0	#N/A	#N/A	#N/A	#N/A	#N/A	0	0	0	0	0	0	0	0	0	0	0	0	0	0	0	0	0	0	0	0	0
Slc38a4	http://www.ensembl.org/Homo_sapiens/Gene/Summary?db=core;g=Slc38a4	9557	Slc38a4	0	0	#N/A	#N/A	#N/A	0	0	#N/A	#N/A	#N/A	#N/A	#N/A	0	0	0	0	0	0	0	0	0	0	0	0	0	0	0	0	0	0	0	0	0
Slco1b2	http://www.ensembl.org/Homo_sapiens/Gene/Summary?db=core;g=Slco1b2	9610	Slco1b2	0	0	#N/A	#N/A	#N/A	0	0	#N/A	#N/A	#N/A	#N/A	#N/A	0	0	0	0	0	0	0	0	0	0	0	0	0	0	0	0	0	0	0	0	0
Sult2a1	http://www.ensembl.org/Homo_sapiens/Gene/Summary?db=core;g=Sult2a1	10063	Sult2a1	0	0	#N/A	#N/A	#N/A	0	0	#N/A	#N/A	#N/A	#N/A	#N/A	0	0	0	0	0	0	0	0	0	0	0	0	0	0	0	0	0	0	0	0	0
Sult2a2	http://www.ensembl.org/Homo_sapiens/Gene/Summary?db=core;g=Sult2a2	10064	Sult2a2	0	0	#N/A	#N/A	#N/A	0	0	#N/A	#N/A	#N/A	#N/A	#N/A	0	0	0	0	0	0	0	0	0	0	0	0	0	0	0	0	0	0	0	0	0
Sult2a3	http://www.ensembl.org/Homo_sapiens/Gene/Summary?db=core;g=Sult2a3	10065	Sult2a3	0	0	#N/A	#N/A	#N/A	0	0	#N/A	#N/A	#N/A	#N/A	#N/A	0	0	0	0	0	0	0	0	0	0	0	0	0	0	0	0	0	0	0	0	0
Sult2a7	http://www.ensembl.org/Homo_sapiens/Gene/Summary?db=core;g=Sult2a7	10066	Sult2a7	0	0	#N/A	#N/A	#N/A	0	0	#N/A	#N/A	#N/A	#N/A	#N/A	0	0	0	0	0	0	0	0	0	0	0	0	0	0	0	0	0	0	0	0	0
Tat	http://www.ensembl.org/Homo_sapiens/Gene/Summary?db=core;g=Tat	10187	Tat	0	0	#N/A	#N/A	#N/A	0	0	#N/A	#N/A	#N/A	#N/A	#N/A	0	0	0	0	0	0	0	0	0	0	0	0	0	0	0	0	0	0	0	0	0
Thrsp	http://www.ensembl.org/Homo_sapiens/Gene/Summary?db=core;g=Thrsp	10378	Thrsp	0	0	#N/A	#N/A	#N/A	0	0	#N/A	#N/A	#N/A	#N/A	#N/A	0	0	0	0	0	0	0	0	0	0	0	0	0	0	0	0	0	0	0	0	0
Tmprss6	http://www.ensembl.org/Homo_sapiens/Gene/Summary?db=core;g=Tmprss6	10639	Tmprss6	0	0	#N/A	#N/A	#N/A	0	0	#N/A	#N/A	#N/A	#N/A	#N/A	0	0	0	0	0	0	0	0	0	0	0	0	0	0	0	0	0	0	0	0	0
Ufsp1	http://www.ensembl.org/Homo_sapiens/Gene/Summary?db=core;g=Ufsp1	11166	Ufsp1	0	0	#N/A	#N/A	#N/A	0	0	#N/A	#N/A	#N/A	#N/A	#N/A	0	0	0	0	0	0	0	0	0	0	0	0	0	0	0	0	0	0	0	0	0
Ugt2b1	http://www.ensembl.org/Homo_sapiens/Gene/Summary?db=core;g=Ugt2b1	11172	Ugt2b1	0	0	#N/A	#N/A	#N/A	0	0	#N/A	#N/A	#N/A	#N/A	#N/A	0	0	0	0	0	0	0	0	0	0	0	0	0	0	0	0	0	0	0	0	0
Ugt2b34	http://www.ensembl.org/Homo_sapiens/Gene/Summary?db=core;g=Ugt2b34	11173	Ugt2b34	0	0	#N/A	#N/A	#N/A	0	0	#N/A	#N/A	#N/A	#N/A	#N/A	0	0	0	0	0	0	0	0	0	0	0	0	0	0	0	0	0	0	0	0	0
Ugt2b36	http://www.ensembl.org/Homo_sapiens/Gene/Summary?db=core;g=Ugt2b36	11174	Ugt2b36	0	0	#N/A	#N/A	#N/A	0	0	#N/A	#N/A	#N/A	#N/A	#N/A	0	0	0	0	0	0	0	0	0	0	0	0	0	0	0	0	0	0	0	0	0
Uox	http://www.ensembl.org/Homo_sapiens/Gene/Summary?db=core;g=Uox	11199	Uox	0	0	#N/A	#N/A	#N/A	0	0	#N/A	#N/A	#N/A	#N/A	#N/A	0	0	0	0	0	0	0	0	0	0	0	0	0	0	0	0	0	0	0	0	0
Urah	http://www.ensembl.org/Homo_sapiens/Gene/Summary?db=core;g=Urah	11219	Urah	0	0	#N/A	#N/A	#N/A	0	0	#N/A	#N/A	#N/A	#N/A	#N/A	0	0	0	0	0	0	0	0	0	0	0	0	0	0	0	0	0	0	0	0	0
Vpreb3	http://www.ensembl.org/Homo_sapiens/Gene/Summary?db=core;g=Vpreb3	11339	Vpreb3	0	0	#N/A	#N/A	#N/A	0	0	#N/A	#N/A	#N/A	#N/A	#N/A	0	0	0	0	0	0	0	0	0	0	0	0	0	0	0	0	0	0	0	0	0
Wasf1	http://www.ensembl.org/Homo_sapiens/Gene/Summary?db=core;g=Wasf1	11389	Wasf1	0	0	#N/A	#N/A	#N/A	0	0	#N/A	#N/A	#N/A	#N/A	#N/A	0	0	0	0	0	0	0	0	0	0	0	0	0	0	0	0	0	0	0	0	0
Xylb	http://www.ensembl.org/Homo_sapiens/Gene/Summary?db=core;g=Xylb	11525	Xylb	0	0	#N/A	#N/A	#N/A	0	0	#N/A	#N/A	#N/A	#N/A	#N/A	0	0	0	0	0	0	0	0	0	0	0	0	0	0	0	0	0	0	0	0	0
Spata7	http://www.ensembl.org/Homo_sapiens/Gene/Summary?db=core;g=Spata7	9822	Spata7	21.659	31.9656	-0.392213	-1.3124	0.871499	180.258	30.2135	2.39879	5.27361	3.2556e-05		Y	1	42.122	5.63427	41.5656	20.8765	18.8912	0	48.8968	0	12.1131	25.6859	41.8504	2.27212	58.1624	5.76887	87.9361	272.579	68.8762	7.95318	40.2498	3.77482
Rgmb	http://www.ensembl.org/Homo_sapiens/Gene/Summary?db=core;g=Rgmb	8650	Rgmb	2.18341	1.55196	0.336458	1.26265	0.578944	2.66473	0.0943704	2.29861	4.91983	0.00235494		Y	1	2.49876	1.40857	1.34807	3.91435	1.25941	0	1.77807	8.83233	2.01884	1.83471	1.30782	0	1.53059	1.57333	5.32946	0	0	0	0	0.377482
Slc35g1	http://www.ensembl.org/Homo_sapiens/Gene/Summary?db=core;g=Slc35g1	9545	Slc35g1	1.22046	0.502687	0.180549	1.13331	0.700375	3.9971	0.239582	2.22071	4.66124	0.0025351		Y	1	0.713932	0	0.224679	0	0.419804	8.56166	0	0	2.01884	1.83471	0.871883	0	0.306118	0.699257	7.9942	0	0	0	0.958328	0
Il17a	http://www.ensembl.org/Homo_sapiens/Gene/Summary?db=core;g=Il17a	5282	Il17a	139.97	25.6856	2.31009	4.95914	0.00346858	14.0222	1.23329	2.18858	4.55857	0.0129797	Y	Y	2	49.2613	4.2257	108.969	101.773	181.355	351.028	76.4568	39.7455	104.98	170.628	150.4	340.818	30.9179	20.4533	5.32946	22.7149	1.51933	0.568084	0.958328	1.88741
Scyl3	http://www.ensembl.org/Homo_sapiens/Gene/Summary?db=core;g=Scyl3	9142	Scyl3	1.84348	0.262221	1.28428	2.4356	0.0240772	11.0082	1.02772	2.06173	4.17487	0.000710898	Y	Y	2	1.42786	0	1.57275	0	0.839609	0	0.889033	8.83233	0	0	1.74377	6.81635	0	0.524443	10.6589	11.3575	0.506443	1.13617	0.958328	1.50993
Tubgcp6	http://www.ensembl.org/Homo_sapiens/Gene/Summary?db=core;g=Tubgcp6	11019	Tubgcp6	0.730697	0.568339	-0.198135	-1.14721	0.940204	3.9971	0.220981	2.03222	4.09033	0.00358285		Y	1	0.356966	0	0	1.30478	0.419804	0	0	4.41616	0	1.83471	0.435941	0	0.612236	0.524443	7.9942	0	0.506443	0	0	0.377482
Golm1	http://www.ensembl.org/Homo_sapiens/Gene/Summary?db=core;g=Golm1	4628	Golm1	5.29212	2.62299	0.641502	1.55995	0.146307	11.0082	1.94339	1.94872	3.86033	0.00137738		Y	1	3.92663	8.45141	1.57275	2.60956	2.93863	8.56166	0	8.83233	3.02826	11.0082	3.48753	9.08847	2.44894	2.79703	10.6589	11.3575	1.51933	3.4085	0.958328	1.88741
Tpbg	http://www.ensembl.org/Homo_sapiens/Gene/Summary?db=core;g=Tpbg	10737	Tpbg	2.07183	1.68326	0.541177	1.45516	0.525698	1.33237	0.126611	1.82798	3.5504	0.0219353		Y	1	4.64056	0	3.59486	1.30478	3.35843	0	1.77807	0	3.02826	3.66941	3.48753	0	2.14283	1.2237	2.66473	0	0.506443	0	0	0
Lgals8	http://www.ensembl.org/Homo_sapiens/Gene/Summary?db=core;g=Lgals8	5811	Lgals8	2.55578	3.06002	-0.166124	-1.12204	0.85532	9.32656	2.63716	1.81227	3.51196	0.00165225		Y	1	2.49876	4.2257	3.59486	2.60956	2.51883	0	3.55613	4.41616	0	3.66941	1.30782	2.27212	2.44894	3.6711	18.6531	0	2.02577	4.54467	0.958328	3.01985
Plekhn1	http://www.ensembl.org/Homo_sapiens/Gene/Summary?db=core;g=Plekhn1	7789	Plekhn1	0.605981	0.743153	0.0571811	1.04043	0.83652	7.0111	0.333952	1.78458	3.44518	0.00642719		Y	1	0.713932	0	0.898715	3.91435	0.419804	0	0.889033	0	0	0	0.435941	0	0.612236	0.874071	2.66473	11.3575	0	0	0.958328	0.377482
Lilr4b	http://www.ensembl.org/Homo_sapiens/Gene/Summary?db=core;g=Lilr4b	5825	Lilr4b	0.807152	0.327873	0.586935	1.50205	0.20516	7.9942	1.172	1.7637	3.39569	0.00983671		Y	1	1.42786	0	0.898715	0	0.419804	0	1.77807	0	2.01884	1.83471	1.30782	0	0.306118	0.349628	15.9884	0	0.506443	0	1.91666	2.26489
Kpna6	http://www.ensembl.org/Homo_sapiens/Gene/Summary?db=core;g=Kpna6	5707	Kpna6	1.16123	0.808805	0.203623	1.15159	0.753399	2.66473	0.366193	1.75488	3.37499	0.0160902		Y	1	0.356966	1.40857	0.224679	2.60956	1.25941	0	1.77807	4.41616	1.00942	0	0.871883	0	0.918354	0.699257	5.32946	0	0.506443	0	0.958328	0
Fndc3b	http://www.ensembl.org/Homo_sapiens/Gene/Summary?db=core;g=Fndc3b	3778	Fndc3b	0.471842	0.502687	0.198378	1.14741	0.746577	7.0111	0.126611	1.75342	3.37158	0.00684242		Y	1	1.78483	0	0.674036	1.30478	0	0	0.889033	0	1.00942	0	0	0	0.306118	0.699257	2.66473	11.3575	0.506443	0	0	0
Macrod1	http://www.ensembl.org/Homo_sapiens/Gene/Summary?db=core;g=Macrod1	6015	Macrod1	2.6995	2.46993	0.248775	1.1882	0.546762	11.0082	2.07496	1.72309	3.30142	0.00534145		Y	1	2.49876	5.63427	2.47147	2.60956	1.67922	0	4.44516	0	1.00942	1.83471	5.66724	4.54423	2.14283	2.79703	10.6589	11.3575	0.506443	3.4085	2.87499	1.50993
Bcl3	http://www.ensembl.org/Homo_sapiens/Gene/Summary?db=core;g=Bcl3	1364	Bcl3	3.69418	1.90197	0.877206	1.83681	0.0596181	7.9942	2.13993	1.71702	3.28757	0.00447905		Y	1	3.56966	4.2257	3.81954	3.91435	2.93863	0	6.22323	0	7.06595	3.66941	4.35941	4.54423	2.75506	1.04889	15.9884	0	3.03866	1.13617	2.87499	1.50993
9530034E10Rik	http://www.ensembl.org/Homo_sapiens/Gene/Summary?db=core;g=9530034E10Rik	290	9530034E10Rik	1.28057	2.27258	-0.151612	-1.11081	0.983184	5.67873	0.0943704	1.71701	3.28754	0.0303901		Y	1	1.0709	1.40857	0.898715	3.91435	1.25941	0	0	0	0	1.83471	0.435941	4.54423	0	4.54517	0	11.3575	0	0	0	0.377482
Sergef	http://www.ensembl.org/Homo_sapiens/Gene/Summary?db=core;g=Sergef	9239	Sergef	3.44245	2.44778	0.177732	1.1311	0.633426	11.0082	1.89893	1.71521	3.28344	0.00638144		Y	1	2.49876	0	2.92082	1.30478	1.25941	8.56166	4.44516	4.41616	2.01884	0	4.79536	9.08847	1.22447	3.6711	10.6589	11.3575	1.51933	2.27234	1.91666	1.88741
Calca	http://www.ensembl.org/Homo_sapiens/Gene/Summary?db=core;g=Calca	1569	Calca	6.24369	4.52419	0.683646	1.60619	0.243195	1.33237	0.363002	1.70959	3.27067	0.0949764			0	8.92415	1.40857	8.08844	7.82869	8.39609	0	5.3342	0	2.01884	9.17354	7.84695	15.9048	2.75506	6.29331	2.66473	0	0.506443	0.568084	0	0.377482
Smarcc2	http://www.ensembl.org/Homo_sapiens/Gene/Summary?db=core;g=Smarcc2	9649	Smarcc2	3.54748	2.88521	-0.00181448	-1.00126	0.926743	7.9942	2.24736	1.70661	3.26393	0.00539144		Y	1	3.92663	1.40857	2.24679	0	2.93863	8.56166	6.22323	4.41616	2.01884	3.66941	2.61565	4.54423	2.44894	3.32147	15.9884	0	1.01289	1.70425	2.87499	3.39733
Zfp667	http://www.ensembl.org/Homo_sapiens/Gene/Summary?db=core;g=Zfp667	11849	Zfp667	0.293333	0.590094	-0.163291	-1.11984	0.972239	7.0111	0.220981	1.69566	3.23925	0.00799605		Y	1	0.356966	1.40857	0.898715	0	0.419804	0	0	0	0	0	0.435941	0	0.306118	0.874071	2.66473	11.3575	0.506443	0	0	0.377482
Pxmp2	http://www.ensembl.org/Homo_sapiens/Gene/Summary?db=core;g=Pxmp2	8310	Pxmp2	0.811526	0.808805	-0.0153207	-1.01068	0.89819	1.33237	0	1.69052	3.22773	0.0169421		Y	1	1.0709	0	1.12339	0	0.419804	0	0	4.41616	0	0	0.435941	2.27212	0.918354	0.699257	2.66473	0	0	0	0	0
Ablim3	http://www.ensembl.org/Homo_sapiens/Gene/Summary?db=core;g=Ablim3	398	Ablim3	3.10435	2.73215	0.117172	1.08461	0.994798	0	0	1.68891	3.22414	0.0746677			0	3.56966	0	2.92082	3.91435	2.09902	8.56166	3.55613	4.41616	2.01884	0	3.92347	2.27212	2.14283	3.32147	0	0	0	0	0	0
Ptdss2	http://www.ensembl.org/Homo_sapiens/Gene/Summary?db=core;g=Ptdss2	8238	Ptdss2	0.533426	1.20233	-0.273154	-1.20845	0.582789	1.33237	0	1.68526	3.21598	0.018462		Y	1	1.0709	0	1.34807	0	0.839609	0	0	0	0	1.83471	1.30782	0	1.53059	0.874071	2.66473	0	0	0	0	0
Npnt	http://www.ensembl.org/Homo_sapiens/Gene/Summary?db=core;g=Npnt	7074	Npnt	3.13391	2.60123	0.45748	1.37314	0.641134	0	0	1.67171	3.18592	0.0783453			0	2.1418	0	4.71825	2.60956	6.71687	0	2.6671	4.41616	4.03768	5.50412	4.79536	0	2.75506	2.4474	0	0	0	0	0	0
Tmem229b	http://www.ensembl.org/Homo_sapiens/Gene/Summary?db=core;g=Tmem229b	10562	Tmem229b	1.44653	1.66112	-0.224699	-1.16853	0.685372	1.33237	0.239582	1.66826	3.1783	0.0288523		Y	1	1.42786	1.40857	0.898715	1.30478	0	0	1.77807	4.41616	2.01884	3.66941	0.435941	0	1.22447	2.09777	2.66473	0	0	0	0.958328	0
Rfng	http://www.ensembl.org/Homo_sapiens/Gene/Summary?db=core;g=Rfng	8635	Rfng	1.83137	1.46455	0.241497	1.18222	0.680196	3.9971	0.710594	1.64891	3.13596	0.0236378		Y	1	2.85573	2.81714	2.24679	1.30478	0.419804	0	0	4.41616	3.02826	0	2.61565	2.27212	1.53059	1.39851	7.9942	0	1.51933	0.568084	0	0.754963
Gga2	http://www.ensembl.org/Homo_sapiens/Gene/Summary?db=core;g=Gga2	3984	Gga2	0.268693	0.153059	0.248239	1.18776	0.340104	3.9971	0.333952	1.64698	3.13177	0.0286825		Y	1	0.356966	1.40857	0.449358	0	0	0	0	0	1.00942	0	0	0	0.306118	0	7.9942	0	0	0	0.958328	0.377482
Pbx2	http://www.ensembl.org/Homo_sapiens/Gene/Summary?db=core;g=Pbx2	7412	Pbx2	1.05173	0.917968	0.126387	1.09156	0.647483	5.32946	1.05677	1.64621	3.13009	0.00747145		Y	1	0.713932	0	1.12339	1.30478	1.25941	0	2.6671	0	1.00942	1.83471	0.435941	2.27212	0.612236	1.2237	10.6589	0	1.01289	1.70425	0	1.50993
Heatr5b	http://www.ensembl.org/Homo_sapiens/Gene/Summary?db=core;g=Heatr5b	4913	Heatr5b	0.394362	0.917968	-0.555418	-1.46959	0.529228	2.66473	0.188741	1.63621	3.10847	0.0227623		Y	1	0.356966	0	0.674036	0	0.419804	0	0	0	1.00942	0	0	2.27212	0.612236	1.2237	5.32946	0	0	0	0	0.754963
Mgat4b	http://www.ensembl.org/Homo_sapiens/Gene/Summary?db=core;g=Mgat4b	6319	Mgat4b	0.772573	1.79242	-0.552205	-1.46632	0.276155	1.33237	0.239582	1.62069	3.07521	0.0303859		Y	1	1.0709	0	1.57275	1.30478	2.09902	0	1.77807	0	1.00942	0	0.435941	0	1.83671	1.74814	2.66473	0	0	0	0.958328	0
Gnl3l	http://www.ensembl.org/Homo_sapiens/Gene/Summary?db=core;g=Gnl3l	4611	Gnl3l	2.58094	2.33901	0.183762	1.13584	0.722847	3.9971	1.12528	1.61422	3.06146	0.0213964		Y	1	1.78483	4.2257	1.34807	6.52391	1.25941	0	3.55613	0	1.00942	5.50412	3.48753	2.27212	2.75506	1.92296	7.9942	0	0.506443	0.568084	1.91666	1.50993
Cnnm4	http://www.ensembl.org/Homo_sapiens/Gene/Summary?db=core;g=Cnnm4	2255	Cnnm4	0.41899	0.743153	-0.310653	-1.24027	0.798349	7.0111	0.283111	1.61119	3.05504	0.00837959		Y	1	0	1.40857	0.449358	1.30478	0.419804	0	0	0	1.00942	0	0.435941	0	0.612236	0.874071	2.66473	11.3575	0	0	0	1.13244
Epg5	http://www.ensembl.org/Homo_sapiens/Gene/Summary?db=core;g=Epg5	3333	Epg5	0.885674	1.02752	0.0346569	1.02431	0.979433	2.66473	0.268632	1.60363	3.03907	0.0334937		Y	1	0	1.40857	0.898715	2.60956	1.25941	0	0	0	0	0	2.17971	2.27212	1.53059	0.524443	5.32946	0	0.506443	0.568084	0	0
Socs3	http://www.ensembl.org/Homo_sapiens/Gene/Summary?db=core;g=Socs3	9777	Socs3	10.1167	8.87317	-0.101301	-1.07274	0.778177	92.7612	20.1544	1.59562	3.02225	0.00559614		Y	1	10.352	35.2142	6.06633	5.21913	2.51883	17.1233	10.6684	22.0808	4.03768	5.50412	2.61565	0	4.28565	13.4607	71.9478	113.575	25.8286	24.9957	10.5416	19.2516
Ctla4	http://www.ensembl.org/Homo_sapiens/Gene/Summary?db=core;g=Ctla4	2514	Ctla4	11.6089	4.65588	1.18511	2.2738	0.040804	15.3546	2.5582	1.59339	3.01758	0.0237244	Y	Y	2	7.49629	2.81714	9.88587	13.0478	7.13667	0	8.89033	13.2485	36.3392	22.0165	4.79536	13.6327	4.59177	4.71998	7.9942	22.7149	1.51933	5.11276	0.958328	2.64237
Tgfbr2	http://www.ensembl.org/Homo_sapiens/Gene/Summary?db=core;g=Tgfbr2	10342	Tgfbr2	7.596	8.65562	-0.0689826	-1.04898	0.869892	20.684	5.57744	1.58808	3.00648	0.00147312		Y	1	9.63809	9.85998	6.74036	11.743	5.45746	0	8.0013	8.83233	10.0942	9.17354	4.79536	6.81635	7.34683	9.96441	18.6531	22.7149	5.06443	7.95318	2.87499	6.41719
Dusp23	http://www.ensembl.org/Homo_sapiens/Gene/Summary?db=core;g=Dusp23	3048	Dusp23	0.924002	0.808805	0.444539	1.36088	0.762167	1.33237	0	1.58707	3.00438	0.0256425		Y	1	0	0	2.24679	1.30478	2.09902	0	3.55613	0	1.00942	0	0.871883	0	0.918354	0.699257	2.66473	0	0	0	0	0
Ccr4	http://www.ensembl.org/Homo_sapiens/Gene/Summary?db=core;g=Ccr4	1801	Ccr4	3.29671	1.24584	1.11595	2.16738	0.107866	0	0	1.58316	2.99625	0.0796354			0	1.78483	0	2.92082	5.21913	0.839609	8.56166	1.77807	4.41616	5.04711	3.66941	3.05159	2.27212	0.918354	1.57333	0	0	0	0	0	0
Gstm5	http://www.ensembl.org/Homo_sapiens/Gene/Summary?db=core;g=Gstm5	4756	Gstm5	3.41548	2.95124	0.512124	1.42615	0.782438	0	0	1.57956	2.98878	0.0819266			0	3.56966	1.40857	6.06633	0	7.97628	0	2.6671	0	2.01884	0	10.4626	6.81635	3.97953	1.92296	0	0	0	0	0	0
Mthfd2l	http://www.ensembl.org/Homo_sapiens/Gene/Summary?db=core;g=Mthfd2l	6633	Mthfd2l	1.73767	1.5302	0.363397	1.28645	0.637131	2.66473	0.457373	1.5749	2.97915	0.0396984		Y	1	3.56966	1.40857	2.47147	0	3.35843	0	4.44516	0	2.01884	0	1.30782	2.27212	1.83671	1.2237	5.32946	0	0.506443	0.568084	0	0.754963
Ddx31	http://www.ensembl.org/Homo_sapiens/Gene/Summary?db=core;g=Ddx31	2758	Ddx31	0.510488	0.502687	0.110023	1.07925	0.632624	7.0111	0.378412	1.57119	2.97151	0.00750088		Y	1	0.713932	0	0.449358	0	0.419804	0	0	0	0	1.83471	0.435941	2.27212	0.306118	0.699257	2.66473	11.3575	0	1.13617	0	0.377482
Cpe	http://www.ensembl.org/Homo_sapiens/Gene/Summary?db=core;g=Cpe	2385	Cpe	3.12266	2.22946	0.706225	1.63153	0.464676	0	0	1.55691	2.94223	0.0923218			0	3.92663	0	3.81954	3.91435	3.35843	0	5.3342	0	0	1.83471	3.92347	11.3606	1.83671	2.62221	0	0	0	0	0	0
Acaca	http://www.ensembl.org/Homo_sapiens/Gene/Summary?db=core;g=Acaca	436	Acaca	1.08219	0.78705	0.547001	1.46105	0.501174	5.67873	0.126611	1.55552	2.9394	0.0243364		Y	1	0.713932	4.2257	1.12339	0	0.419804	0	1.77807	0	2.01884	1.83471	0.871883	0	1.22447	0.349628	0	11.3575	0.506443	0	0	0
Rsph3b	http://www.ensembl.org/Homo_sapiens/Gene/Summary?db=core;g=Rsph3b	8983	Rsph3b	1.19845	1.15843	0.186285	1.13783	0.947063	1.33237	0.239582	1.55319	2.93465	0.0360947		Y	1	0.713932	0	0.898715	0	2.93863	0	1.77807	0	4.03768	1.83471	2.17971	0	0.918354	1.39851	2.66473	0	0	0	0.958328	0
Cryba4	http://www.ensembl.org/Homo_sapiens/Gene/Summary?db=core;g=Cryba4	2453	Cryba4	6.70101	2.05503	1.5618	2.95222	0.0748834	0	0	1.54869	2.92552	0.10128			0	1.78483	0	4.2689	9.13348	5.03765	8.56166	3.55613	4.41616	14.1319	20.1818	4.79536	4.54423	3.06118	1.04889	0	0	0	0	0	0
Spock2	http://www.ensembl.org/Homo_sapiens/Gene/Summary?db=core;g=Spock2	9850	Spock2	1.36188	1.66112	-0.134243	-1.09752	0.809983	1.33237	0.220981	1.54617	2.92042	0.0550099			0	1.42786	0	0.898715	1.30478	0.839609	0	1.77807	0	1.00942	5.50412	1.30782	2.27212	1.22447	2.09777	2.66473	0	0.506443	0	0	0.377482
Adam12	http://www.ensembl.org/Homo_sapiens/Gene/Summary?db=core;g=Adam12	519	Adam12	4.75289	3.16918	0.686118	1.60895	0.383638	1.33237	0.347592	1.54539	2.91883	0.111085			0	7.49629	1.40857	5.39229	5.21913	6.71687	0	8.89033	0	0	5.50412	9.59071	6.81635	2.14283	4.19554	2.66473	0	1.01289	0	0	0.377482
Tmem161b	http://www.ensembl.org/Homo_sapiens/Gene/Summary?db=core;g=Tmem161b	10517	Tmem161b	1.8854	1.96685	0.113951	1.08219	0.888403	3.9971	0.884855	1.51908	2.86609	0.0459869		Y	1	4.64056	1.40857	2.92082	3.91435	2.93863	0	1.77807	0	1.00942	1.83471	2.17971	0	0.612236	3.32147	7.9942	0	2.02577	1.13617	0	0.377482
Rassf7	http://www.ensembl.org/Homo_sapiens/Gene/Summary?db=core;g=Rassf7	8497	Rassf7	1.66951	1.09317	0.083658	1.0597	0.999676	1.33237	0.239582	1.51891	2.86575	0.0356367		Y	1	0.713932	2.81714	0.224679	0	0.839609	8.56166	0.889033	0	1.00942	1.83471	0.871883	2.27212	1.83671	0.349628	2.66473	0	0	0	0.958328	0
Ndrg1	http://www.ensembl.org/Homo_sapiens/Gene/Summary?db=core;g=Ndrg1	6850	Ndrg1	1.21776	1.00537	0.0990625	1.07108	0.834473	2.66473	0.573535	1.51787	2.86368	0.0358391		Y	1	1.78483	0	1.57275	1.30478	0.419804	0	0	4.41616	1.00942	3.66941	0.435941	0	0.612236	1.39851	5.32946	0	0	0	1.91666	0.377482
Lpcat1	http://www.ensembl.org/Homo_sapiens/Gene/Summary?db=core;g=Lpcat1	5883	Lpcat1	2.72922	1.20233	0.873101	1.8316	0.204443	1.33237	0.333952	1.51569	2.85935	0.0612658			0	3.56966	1.40857	1.57275	5.21913	0.419804	8.56166	3.55613	0	3.02826	1.83471	1.30782	2.27212	1.53059	0.874071	2.66473	0	0	0	0.958328	0.377482
Tspan17	http://www.ensembl.org/Homo_sapiens/Gene/Summary?db=core;g=Tspan17	10936	Tspan17	1.79694	2.92949	-0.511445	-1.42548	0.230674	1.33237	0.479164	1.51503	2.85805	0.0630059			0	2.1418	0	2.24679	1.30478	2.09902	0	4.44516	4.41616	4.03768	0	0.871883	0	4.28565	1.57333	2.66473	0	0	0	1.91666	0
Slc4a2	http://www.ensembl.org/Homo_sapiens/Gene/Summary?db=core;g=Slc4a2	9583	Slc4a2	1.18312	1.4428	0.117667	1.08498	0.783543	12.6898	1.04229	1.51199	2.85204	0.0133899		Y	1	2.1418	1.40857	2.24679	2.60956	1.25941	0	1.77807	0	1.00942	0	1.74377	0	1.83671	1.04889	2.66473	22.7149	1.51933	2.27234	0	0.377482
Pgap1	http://www.ensembl.org/Homo_sapiens/Gene/Summary?db=core;g=Pgap1	7577	Pgap1	0.366218	0.0874071	0.282447	1.21626	0.175462	15.3546	1.65935	1.51142	2.8509	0.00269651		Y	1	0.713932	1.40857	0	0	0	0	0	0	0	0	0	2.27212	0	0.174814	7.9942	22.7149	1.51933	2.27234	0.958328	1.88741
Dtnb	http://www.ensembl.org/Homo_sapiens/Gene/Summary?db=core;g=Dtnb	3024	Dtnb	2.12211	2.99437	-0.323169	-1.25108	0.577891	5.32946	1.68924	1.51075	2.84957	0.0167395		Y	1	3.2127	1.40857	2.47147	1.30478	1.67922	0	2.6671	4.41616	2.01884	1.83471	2.17971	2.27212	2.14283	3.84591	10.6589	0	0.506443	2.27234	0.958328	3.01985
Phlda3	http://www.ensembl.org/Homo_sapiens/Gene/Summary?db=core;g=Phlda3	7632	Phlda3	1.03985	1.26798	0.167387	1.12302	0.975178	1.33237	0.239582	1.50108	2.83054	0.0400098		Y	1	0.713932	1.40857	2.47147	0	1.25941	0	4.44516	0	0	0	2.17971	0	1.83671	0.699257	2.66473	0	0	0	0.958328	0
Ext2	http://www.ensembl.org/Homo_sapiens/Gene/Summary?db=core;g=Ext2	3437	Ext2	3.83799	4.26274	-0.103527	-1.0744	0.826308	11.0082	2.62671	1.49552	2.81965	0.0132313		Y	1	3.92663	4.2257	4.94293	3.91435	3.35843	8.56166	1.77807	0	5.04711	3.66941	4.35941	2.27212	5.20401	3.32147	10.6589	11.3575	1.01289	3.97659	2.87499	2.64237
Acsbg1	http://www.ensembl.org/Homo_sapiens/Gene/Summary?db=core;g=Acsbg1	484	Acsbg1	26.412	12.7222	0.929257	1.90429	0.410423	8.34346	1.54452	1.4918	2.81241	0.103738			0	4.64056	2.81714	16.8509	33.9243	7.13667	25.685	7.11226	13.2485	46.4334	89.9007	7.84695	61.3472	14.0814	11.3629	5.32946	11.3575	2.02577	0	0	4.1523
Nol8	http://www.ensembl.org/Homo_sapiens/Gene/Summary?db=core;g=Nol8	7042	Nol8	3.9644	1.96724	0.727183	1.6554	0.0781589	12.3406	2.98382	1.49051	2.80987	0.00533888		Y	1	3.56966	1.40857	4.2689	5.21913	3.35843	8.56166	1.77807	8.83233	2.01884	3.66941	2.61565	2.27212	1.83671	2.09777	13.3237	11.3575	3.03866	3.4085	0.958328	4.52978
Gm42670	http://www.ensembl.org/Homo_sapiens/Gene/Summary?db=core;g=Gm42670	4420	Gm42670	0.554489	0.393525	0.291543	1.22395	0.757949	1.33237	0	1.48881	2.80658	0.027727		Y	1	0.356966	0	0.449358	1.30478	0	0	0	0	0	1.83471	0.435941	2.27212	0.612236	0.174814	2.66473	0	0	0	0	0
Gm47769	http://www.ensembl.org/Homo_sapiens/Gene/Summary?db=core;g=Gm47769	4490	Gm47769	3.36278	0.699643	1.68633	3.21837	0.0310647	0	0	1.48604	2.80118	0.0828061	Y		1	1.78483	0	2.24679	1.30478	3.35843	17.1233	1.77807	0	2.01884	1.83471	4.35941	4.54423	1.22447	0.174814	0	0	0	0	0	0
Lpcat2	http://www.ensembl.org/Homo_sapiens/Gene/Summary?db=core;g=Lpcat2	5884	Lpcat2	1.20178	2.07679	-0.378809	-1.30027	0.395135	0	0	1.48367	2.7966	0.0872475			0	1.0709	0	1.57275	1.30478	2.09902	0	1.77807	4.41616	0	0	2.17971	0	2.75506	1.39851	0	0	0	0	0	0
Slc15a3	http://www.ensembl.org/Homo_sapiens/Gene/Summary?db=core;g=Slc15a3	9434	Slc15a3	2.13416	0.480932	1.89647	3.72302	0.0166138	0	0	1.48219	2.79372	0.0800124	Y		1	1.78483	0	2.24679	2.60956	2.09902	0	2.6671	0	3.02826	1.83471	4.79536	4.54423	0.612236	0.349628	0	0	0	0	0	0
Polk	http://www.ensembl.org/Homo_sapiens/Gene/Summary?db=core;g=Polk	7881	Polk	1.73804	1.48631	-0.0657811	-1.04665	0.940047	7.0111	0.583983	1.4786	2.78678	0.0332595		Y	1	2.49876	1.40857	0.674036	0	2.09902	8.56166	0.889033	0	2.01884	1.83471	0.871883	0	1.22447	1.74814	2.66473	11.3575	1.01289	0.568084	0	0.754963
Serinc5	http://www.ensembl.org/Homo_sapiens/Gene/Summary?db=core;g=Serinc5	9243	Serinc5	0.422003	0.874457	-0.268827	-1.20483	0.644462	1.33237	0	1.47788	2.78538	0.0309739		Y	1	0.356966	0	0.674036	0	0	0	0.889033	0	0	0	0.871883	2.27212	1.22447	0.524443	2.66473	0	0	0	0	0
1300014J16Rik	http://www.ensembl.org/Homo_sapiens/Gene/Summary?db=core;g=1300014J16Rik	33	1300014J16Rik	0.650135	0.852702	0.152984	1.11187	0.951488	1.33237	0	1.47566	2.78111	0.0328139		Y	1	2.1418	1.40857	1.12339	0	0.419804	0	0	0	0	0	0.435941	2.27212	1.53059	0.174814	2.66473	0	0	0	0	0
Ltn1	http://www.ensembl.org/Homo_sapiens/Gene/Summary?db=core;g=Ltn1	5969	Ltn1	1.51162	1.48631	-0.0276481	-1.01935	0.942739	3.9971	0.994636	1.4751	2.78003	0.0251786		Y	1	1.78483	1.40857	2.02211	2.60956	0.419804	0	0.889033	4.41616	1.00942	0	1.30782	2.27212	1.22447	1.74814	7.9942	0	1.51933	1.70425	0	0.754963
Atp13a1	http://www.ensembl.org/Homo_sapiens/Gene/Summary?db=core;g=Atp13a1	1132	Atp13a1	1.33448	1.48631	-0.172296	-1.12685	0.85536	8.34346	1.17293	1.46876	2.76784	0.019332		Y	1	1.78483	1.40857	0.898715	0	0.839609	0	1.77807	4.41616	0	0	2.61565	2.27212	1.22447	1.74814	5.32946	11.3575	0.506443	1.13617	1.91666	1.13244
Rab3a	http://www.ensembl.org/Homo_sapiens/Gene/Summary?db=core;g=Rab3a	8381	Rab3a	0.626276	0.327873	0.629798	1.54735	0.440347	1.33237	0	1.46789	2.76618	0.0307825		Y	1	0.713932	2.81714	0.224679	1.30478	0	0	0	0	2.01884	0	0.435941	0	0.306118	0.349628	2.66473	0	0	0	0	0
Sh3bgrl2	http://www.ensembl.org/Homo_sapiens/Gene/Summary?db=core;g=Sh3bgrl2	9339	Sh3bgrl2	2.22558	3.45316	-0.197634	-1.14682	0.684865	5.67873	0.315352	1.46307	2.75695	0.0923994			0	5.35449	1.40857	2.69615	5.21913	0.419804	0	1.77807	4.41616	0	1.83471	1.30782	2.27212	1.83671	5.06961	0	11.3575	0.506443	0	0	0.754963
Nmd3	http://www.ensembl.org/Homo_sapiens/Gene/Summary?db=core;g=Nmd3	7013	Nmd3	5.26092	3.54095	0.404014	1.32318	0.287049	12.3406	3.63817	1.45999	2.75106	0.00930153		Y	1	4.64056	5.63427	3.37018	5.21913	3.35843	0	3.55613	8.83233	8.07537	5.50412	1.30782	13.6327	3.06118	4.02073	13.3237	11.3575	3.5451	5.11276	2.87499	3.01985
Abi3bp	http://www.ensembl.org/Homo_sapiens/Gene/Summary?db=core;g=Abi3bp	393	Abi3bp	23.5229	14.0547	0.803335	1.74513	0.192126	0	0.474203	1.45881	2.74881	0.586239			0	12.1368	4.2257	15.7275	23.4861	23.0892	51.37	16.0026	13.2485	26.2449	42.1983	31.8237	22.7212	12.5508	15.5585	0	0	1.51933	0	0	0.377482
Cluh	http://www.ensembl.org/Homo_sapiens/Gene/Summary?db=core;g=Cluh	2223	Cluh	1.53979	1.18058	0.251998	1.19086	0.637139	8.34346	0.837205	1.4507	2.73341	0.0298354		Y	1	0.713932	1.40857	1.12339	0	0.419804	0	1.77807	0	4.03768	0	2.17971	6.81635	1.83671	0.524443	5.32946	11.3575	2.02577	0.568084	0	0.754963
Zswim9	http://www.ensembl.org/Homo_sapiens/Gene/Summary?db=core;g=Zswim9	12033	Zswim9	0.59925	0.327873	0.479491	1.39425	0.537349	1.33237	0	1.45044	2.73292	0.0311835		Y	1	0.356966	2.81714	0	0	0.419804	0	0.889033	0	0	0	0.435941	2.27212	0.306118	0.349628	2.66473	0	0	0	0	0
Il17f	http://www.ensembl.org/Homo_sapiens/Gene/Summary?db=core;g=Il17f	5283	Il17f	43.2591	5.81431	2.57312	5.95095	0.00122985	1.33237	0.631634	1.44613	2.72477	0.267924	Y		1	11.0659	1.40857	35.2746	32.6196	32.7447	59.9316	13.3355	17.6647	110.027	60.5453	21.7971	122.694	5.51012	6.1185	2.66473	0	1.01289	1.13617	0	0.377482
Fam35a	http://www.ensembl.org/Homo_sapiens/Gene/Summary?db=core;g=Fam35a	3558	Fam35a	0.996517	1.22409	0.136666	1.09936	0.973313	1.33237	0.220981	1.44541	2.7234	0.0651652			0	2.49876	1.40857	2.69615	0	1.25941	0	1.77807	0	1.00942	0	1.30782	0	1.22447	1.2237	2.66473	0	0.506443	0	0	0.377482
Usp24	http://www.ensembl.org/Homo_sapiens/Gene/Summary?db=core;g=Usp24	11248	Usp24	1.48991	1.28974	0.262886	1.19988	0.525915	14.0222	1.78999	1.44296	2.71878	0.0142902		Y	1	1.78483	4.2257	1.79743	3.91435	0.839609	0	4.44516	0	0	0	0.871883	0	1.53059	1.04889	5.32946	22.7149	0.506443	1.13617	2.87499	2.64237
Slc45a4	http://www.ensembl.org/Homo_sapiens/Gene/Summary?db=core;g=Slc45a4	9579	Slc45a4	0.157229	0.480932	-0.2117	-1.15805	0.913738	2.66473	0.188741	1.43259	2.6993	0.0427997		Y	1	0.356966	0	0.674036	0	0.419804	0	0	0	0	0	0.435941	0	0.612236	0.349628	5.32946	0	0	0	0	0.754963
Mettl3	http://www.ensembl.org/Homo_sapiens/Gene/Summary?db=core;g=Mettl3	6281	Mettl3	1.16134	1.4428	-0.0528657	-1.03732	0.944787	2.66473	0.504092	1.43167	2.6976	0.0498924		Y	1	1.78483	1.40857	0.898715	1.30478	1.67922	0	0	0	1.00942	1.83471	1.74377	2.27212	1.83671	1.04889	5.32946	0	0.506443	0	0	1.50993
B3glct	http://www.ensembl.org/Homo_sapiens/Gene/Summary?db=core;g=B3glct	1252	B3glct	1.04452	1.07103	0.0145144	1.01011	0.926916	2.66473	0.570344	1.42972	2.69394	0.0469978		Y	1	0.713932	0	1.12339	0	0.839609	0	0.889033	0	3.02826	5.50412	0.435941	0	0.918354	1.2237	5.32946	0	0	0.568084	0.958328	0.754963
Zfp605	http://www.ensembl.org/Homo_sapiens/Gene/Summary?db=core;g=Zfp605	11821	Zfp605	0.754407	1.37714	-0.522566	-1.43651	0.422249	2.66473	0.554934	1.42877	2.69217	0.0481914		Y	1	0.713932	2.81714	0.449358	0	0.839609	0	1.77807	0	2.01884	0	0.435941	0	1.53059	1.2237	5.32946	0	0.506443	0	0.958328	0.754963
Atoh8	http://www.ensembl.org/Homo_sapiens/Gene/Summary?db=core;g=Atoh8	1126	Atoh8	1.421	0.896212	0.608925	1.52512	0.447883	1.33237	0.268632	1.42605	2.6871	0.0633852			0	1.78483	0	1.34807	0	1.67922	0	1.77807	0	5.04711	1.83471	1.30782	2.27212	0.918354	0.874071	2.66473	0	0.506443	0.568084	0	0
Plpp5	http://www.ensembl.org/Homo_sapiens/Gene/Summary?db=core;g=Plpp5	7810	Plpp5	1.78945	0.98362	0.713059	1.63928	0.295081	7.0111	0.858996	1.41614	2.66871	0.0420547		Y	1	2.1418	0	2.92082	1.30478	2.09902	0	3.55613	0	4.03768	3.66941	1.74377	0	0.918354	1.04889	2.66473	11.3575	1.51933	0	1.91666	0
Bod1	http://www.ensembl.org/Homo_sapiens/Gene/Summary?db=core;g=Bod1	1436	Bod1	1.12836	1.48631	-0.243665	-1.184	0.61623	8.34346	1.11222	1.41317	2.66322	0.0338388		Y	1	2.49876	2.81714	2.24679	0	0.419804	0	2.6671	0	2.01884	0	0.871883	0	1.22447	1.74814	5.32946	11.3575	2.53221	0	1.91666	0
Stmn2	http://www.ensembl.org/Homo_sapiens/Gene/Summary?db=core;g=Stmn2	10013	Stmn2	4.79128	2.22985	0.897407	1.86271	0.438216	0	0	1.41182	2.66073	0.11455			0	1.0709	0	2.24679	5.21913	1.25941	17.1233	4.44516	0	11.1036	7.33883	0.871883	6.81635	3.06118	1.39851	0	0	0	0	0	0
Fcgrt	http://www.ensembl.org/Homo_sapiens/Gene/Summary?db=core;g=Fcgrt	3682	Fcgrt	1.32362	0.393525	1.14748	2.21527	0.155251	1.33237	0.142021	1.4103	2.65792	0.044583		Y	1	1.78483	0	1.34807	1.30478	1.25941	0	5.3342	4.41616	0	0	0.435941	0	0.612236	0.174814	2.66473	0	0	0.568084	0	0
R3hdm2	http://www.ensembl.org/Homo_sapiens/Gene/Summary?db=core;g=R3hdm2	8343	R3hdm2	4.33949	4.30625	0.21014	1.1568	0.623949	16.6869	3.1595	1.40829	2.65423	0.0182591		Y	1	8.92415	5.63427	6.96504	6.52391	4.19804	0	9.77936	0	2.01884	1.83471	3.92347	2.27212	4.59177	4.02073	10.6589	22.7149	5.06443	2.84042	0.958328	3.77482
Tmem101	http://www.ensembl.org/Homo_sapiens/Gene/Summary?db=core;g=Tmem101	10480	Tmem101	1.24774	1.22409	0.0637067	1.04515	0.971859	1.33237	0.236391	1.40461	2.64745	0.0700845			0	0.356966	1.40857	0.898715	0	2.51883	0	2.6671	4.41616	0	1.83471	0.871883	0	1.22447	1.2237	2.66473	0	0	0.568084	0	0.377482
BC018473	http://www.ensembl.org/Homo_sapiens/Gene/Summary?db=core;g=BC018473	1319	BC018473	1.38468	1.72716	0.228423	1.17155	0.955486	0	0	1.40319	2.64485	0.0866352			0	2.1418	0	2.02211	0	2.51883	0	0	0	5.04711	1.83471	3.05159	0	2.75506	0.699257	0	0	0	0	0	0
Zfp329	http://www.ensembl.org/Homo_sapiens/Gene/Summary?db=core;g=Zfp329	11740	Zfp329	1.64063	2.81994	-0.54069	-1.45467	0.238277	5.32946	1.31141	1.39341	2.62699	0.0539622			0	3.2127	0	3.1455	0	1.67922	0	4.44516	0	1.00942	0	3.92347	2.27212	3.3673	2.27258	10.6589	0	3.5451	0.568084	0	1.13244
Gm14326	http://www.ensembl.org/Homo_sapiens/Gene/Summary?db=core;g=Gm14326	4135	Gm14326	0.93508	0.98362	0.133874	1.09724	0.95482	1.33237	0.253221	1.39284	2.62595	0.0657342			0	2.1418	0	1.34807	0	1.67922	0	0.889033	0	2.01884	0	0.871883	2.27212	0.918354	1.04889	2.66473	0	1.01289	0	0	0
Lime1	http://www.ensembl.org/Homo_sapiens/Gene/Summary?db=core;g=Lime1	5831	Lime1	1.73793	2.05503	0.0355977	1.02498	0.802246	0	0	1.39156	2.62362	0.10555			0	2.49876	0	1.79743	0	0.419804	0	0	4.41616	4.03768	3.66941	1.74377	2.27212	3.06118	1.04889	0	0	0	0	0	0
Plpp6	http://www.ensembl.org/Homo_sapiens/Gene/Summary?db=core;g=Plpp6	7811	Plpp6	1.18059	1.85808	-0.182746	-1.13504	0.769917	11.3575	0.791325	1.38832	2.61774	0.0323844		Y	1	2.49876	0	2.69615	1.30478	1.67922	0	0	0	1.00942	1.83471	0.871883	2.27212	2.14283	1.57333	0	22.7149	0.506443	0.568084	0.958328	1.13244
Atg10	http://www.ensembl.org/Homo_sapiens/Gene/Summary?db=core;g=Atg10	1103	Atg10	1.88878	1.3989	0.197722	1.14689	0.869706	2.66473	0.713785	1.38446	2.61075	0.066279			0	2.1418	0	0.898715	1.30478	2.09902	0	5.3342	4.41616	2.01884	0	2.17971	2.27212	1.22447	1.57333	5.32946	0	1.51933	0	0.958328	0.377482
Pvr	http://www.ensembl.org/Homo_sapiens/Gene/Summary?db=core;g=Pvr	8301	Pvr	2.54711	2.22946	0.15766	1.11548	0.63568	12.3406	3.27743	1.38442	2.61068	0.0102753		Y	1	2.85573	4.2257	1.79743	2.60956	4.19804	0	3.55613	4.41616	2.01884	0	2.61565	2.27212	1.83671	2.62221	13.3237	11.3575	3.03866	2.84042	3.83331	3.39733
Uso1	http://www.ensembl.org/Homo_sapiens/Gene/Summary?db=core;g=Uso1	11234	Uso1	5.20501	3.4314	0.470455	1.38555	0.202856	14.0222	2.70155	1.38218	2.60662	0.0198604		Y	1	3.2127	8.45141	3.37018	2.60956	3.35843	8.56166	6.22323	4.41616	5.04711	3.66941	2.17971	11.3606	2.14283	4.71998	5.32946	22.7149	1.51933	2.84042	1.91666	4.52978
Krt10	http://www.ensembl.org/Homo_sapiens/Gene/Summary?db=core;g=Krt10	5717	Krt10	3.0695	5.04979	-0.559317	-1.47357	0.161631	5.32946	1.70842	1.38179	2.60592	0.0549894			0	6.42539	1.40857	5.84165	0	2.93863	0	4.44516	4.41616	2.01884	0	4.79536	4.54423	6.42848	3.6711	10.6589	0	3.03866	1.70425	0.958328	1.13244
Ankmy2	http://www.ensembl.org/Homo_sapiens/Gene/Summary?db=core;g=Ankmy2	780	Ankmy2	3.07962	1.355	0.583455	1.49843	0.220331	8.34346	1.24693	1.38041	2.60342	0.0232298		Y	1	1.0709	1.40857	1.79743	2.60956	2.09902	8.56166	0	8.83233	2.01884	3.66941	2.61565	2.27212	0.612236	2.09777	5.32946	11.3575	2.53221	0.568084	0	1.88741
Zfp592	http://www.ensembl.org/Homo_sapiens/Gene/Summary?db=core;g=Zfp592	11814	Zfp592	1.88518	2.09854	-0.117891	-1.08515	0.87733	8.34346	1.44475	1.3744	2.59261	0.0360906		Y	1	3.92663	1.40857	1.79743	3.91435	0.839609	0	1.77807	4.41616	0	3.66941	0.871883	0	2.44894	1.74814	5.32946	11.3575	1.01289	1.13617	2.87499	0.754963
Zfp995	http://www.ensembl.org/Homo_sapiens/Gene/Summary?db=core;g=Zfp995	11957	Zfp995	1.15986	0.393525	1.03057	2.04283	0.108793	7.0111	0.521853	1.37139	2.58719	0.0302817		Y	1	1.0709	4.2257	1.12339	2.60956	0.419804	0	0.889033	0	0	0	1.30782	2.27212	0.612236	0.174814	2.66473	11.3575	1.51933	0.568084	0	0
Gm9961	http://www.ensembl.org/Homo_sapiens/Gene/Summary?db=core;g=Gm9961	4572	Gm9961	4.54087	5.02687	-0.0851989	-1.06083	0.738239	0	0.220981	1.36811	2.58133	0.288444			0	4.28359	1.40857	4.71825	2.60956	3.35843	8.56166	2.6671	8.83233	3.02826	12.843	2.17971	0	3.06118	6.99257	0	0	0.506443	0	0	0.377482
Cask	http://www.ensembl.org/Homo_sapiens/Gene/Summary?db=core;g=Cask	1636	Cask	0.991804	1.48669	0.101251	1.0727	0.870192	0	0	1.36724	2.57976	0.0919977			0	2.85573	0	1.57275	0	1.67922	0	1.77807	0	0	0	1.74377	2.27212	2.44894	0.524443	0	0	0	0	0	0
Phrf1	http://www.ensembl.org/Homo_sapiens/Gene/Summary?db=core;g=Phrf1	7638	Phrf1	1.44443	2.31687	-0.564388	-1.47876	0.379745	8.34346	1.54815	1.36717	2.57964	0.020093		Y	1	1.42786	0	0.898715	2.60956	0.839609	0	0.889033	0	2.01884	3.66941	0.435941	4.54423	1.83671	2.79703	5.32946	11.3575	0.506443	2.84042	0.958328	1.88741
Fam83a	http://www.ensembl.org/Homo_sapiens/Gene/Summary?db=core;g=Fam83a	3583	Fam83a	5.76287	6.1418	-0.0497405	-1.03508	0.709623	0	0.366193	1.36682	2.57901	0.311327			0	2.85573	4.2257	3.59486	5.21913	5.45746	17.1233	3.55613	0	3.02826	1.83471	10.8985	11.3606	4.59177	7.69182	0	0	0.506443	0	0.958328	0
Eipr1	http://www.ensembl.org/Homo_sapiens/Gene/Summary?db=core;g=Eipr1	3238	Eipr1	3.04208	2.95047	0.156725	1.11475	0.67339	9.67583	2.0359	1.36616	2.57784	0.0331614		Y	1	2.1418	1.40857	2.92082	0	4.19804	0	2.6671	0	4.03768	12.843	1.74377	4.54423	1.53059	4.37035	7.9942	11.3575	1.51933	1.13617	0.958328	4.52978
Chd1l	http://www.ensembl.org/Homo_sapiens/Gene/Summary?db=core;g=Chd1l	2084	Chd1l	1.52006	1.24584	0.189654	1.14049	0.62174	5.32946	1.55134	1.36501	2.57577	0.0328915		Y	1	0.713932	0	1.12339	1.30478	3.35843	0	0.889033	0	4.03768	3.66941	0.871883	2.27212	0.918354	1.57333	10.6589	0	0.506443	2.27234	1.91666	1.50993
Itgae	http://www.ensembl.org/Homo_sapiens/Gene/Summary?db=core;g=Itgae	5442	Itgae	5.5726	2.57909	0.989558	1.98558	0.146957	1.33237	0.602584	1.36276	2.57177	0.159601			0	2.85573	0	2.24679	6.52391	2.09902	0	4.44516	4.41616	7.06595	9.17354	3.05159	24.9933	1.83671	3.32147	2.66473	0	0.506443	0.568084	0.958328	0.377482
Ccnt2	http://www.ensembl.org/Homo_sapiens/Gene/Summary?db=core;g=Ccnt2	1792	Ccnt2	7.78792	6.4483	0.0456009	1.03211	0.801465	23.3488	8.1379	1.36218	2.57073	0.00240582		Y	1	7.13932	9.85998	5.39229	7.82869	6.29706	25.685	2.6671	8.83233	4.03768	5.50412	5.66724	4.54423	6.42848	6.46812	23.9826	22.7149	6.58376	11.3617	4.79164	9.81452
Ighv8-12	http://www.ensembl.org/Homo_sapiens/Gene/Summary?db=core;g=Ighv8-12	5249	Ighv8-12	1.54394	0.896212	0.335452	1.26177	0.801323	0	0	1.35961	2.56616	0.0965531			0	0.713932	0	0.898715	0	0.419804	8.56166	0.889033	0	3.02826	0	1.74377	2.27212	0.918354	0.874071	0	0	0	0	0	0
Mycn	http://www.ensembl.org/Homo_sapiens/Gene/Summary?db=core;g=Mycn	6697	Mycn	1.3877	1.26798	0.388189	1.30875	0.818429	0	0	1.35589	2.55954	0.105588			0	1.0709	0	1.34807	3.91435	0.419804	0	1.77807	0	0	3.66941	2.17971	2.27212	1.83671	0.699257	0	0	0	0	0	0
Ift140	http://www.ensembl.org/Homo_sapiens/Gene/Summary?db=core;g=Ift140	5222	Ift140	1.14286	0.153059	0.76412	1.69833	0.118236	2.66473	0.363002	1.35556	2.55897	0.0285498		Y	1	0	0	0.449358	1.30478	0.419804	0	0	8.83233	0	0	0.435941	2.27212	0.306118	0	5.32946	0	0.506443	0.568084	0	0.377482
Zmat1	http://www.ensembl.org/Homo_sapiens/Gene/Summary?db=core;g=Zmat1	11984	Zmat1	0.635698	1.02752	-0.133018	-1.09659	0.836541	2.66473	0.554934	1.35339	2.55513	0.0582708			0	1.42786	1.40857	0.898715	0	1.67922	0	1.77807	0	0	0	0.435941	0	1.53059	0.524443	5.32946	0	0.506443	0	0.958328	0.754963
Tlcd1	http://www.ensembl.org/Homo_sapiens/Gene/Summary?db=core;g=Tlcd1	10430	Tlcd1	1.09755	1.98938	-0.418906	-1.33691	0.462248	3.9971	0.854035	1.35103	2.55095	0.0744821			0	3.56966	0	2.02211	0	1.25941	0	1.77807	0	0	3.66941	0.871883	0	2.75506	1.2237	7.9942	0	3.03866	0	0	0.377482
Ppa2	http://www.ensembl.org/Homo_sapiens/Gene/Summary?db=core;g=Ppa2	7938	Ppa2	4.4591	4.52496	0.0542635	1.03833	0.862243	12.3406	3.35001	1.35045	2.54992	0.0177334		Y	1	5.35449	9.85998	6.06633	2.60956	4.61785	8.56166	5.3342	0	4.03768	0	4.79536	2.27212	5.20401	3.84591	13.3237	11.3575	3.5451	3.4085	1.91666	4.52978
Sfmbt2	http://www.ensembl.org/Homo_sapiens/Gene/Summary?db=core;g=Sfmbt2	9301	Sfmbt2	0.789719	1.31149	-0.39247	-1.31264	0.582079	2.66473	0.631634	1.34799	2.54557	0.0518171			0	1.42786	1.40857	0.898715	1.30478	0.839609	0	0.889033	0	0	0	0.435941	2.27212	1.22447	1.39851	5.32946	0	1.01289	1.13617	0	0.377482
Gm43848	http://www.ensembl.org/Homo_sapiens/Gene/Summary?db=core;g=Gm43848	4439	Gm43848	0.511016	0.874457	-0.064788	-1.04593	0.956924	2.66473	0.283111	1.34619	2.5424	0.0755059			0	1.0709	0	1.57275	0	0.419804	0	0.889033	0	0	0	2.17971	0	1.22447	0.524443	5.32946	0	0	0	0	1.13244
Xaf1	http://www.ensembl.org/Homo_sapiens/Gene/Summary?db=core;g=Xaf1	11490	Xaf1	2.29596	1.94548	0.234296	1.17633	0.518327	12.3406	3.01464	1.34505	2.54038	0.014392		Y	1	2.49876	0	3.59486	0	2.51883	0	3.55613	4.41616	1.00942	3.66941	1.74377	4.54423	2.14283	1.74814	13.3237	11.3575	2.02577	4.54467	0.958328	4.52978
Txnl4b	http://www.ensembl.org/Homo_sapiens/Gene/Summary?db=core;g=Txnl4b	11051	Txnl4b	0.553247	1.22409	-0.587343	-1.50248	0.350317	1.33237	0.220981	1.34501	2.54032	0.0694891			0	0.713932	0	0.898715	0	0.419804	0	0.889033	0	1.00942	0	0.435941	2.27212	1.22447	1.2237	2.66473	0	0.506443	0	0	0.377482
Arel1	http://www.ensembl.org/Homo_sapiens/Gene/Summary?db=core;g=Arel1	920	Arel1	0.963724	0.808805	0.329621	1.25668	0.663543	1.33237	0.268632	1.34427	2.53902	0.0700081			0	1.0709	0	1.12339	1.30478	0.419804	0	2.6671	0	0	1.83471	0.871883	2.27212	0.918354	0.699257	2.66473	0	0.506443	0.568084	0	0
Bclaf3	http://www.ensembl.org/Homo_sapiens/Gene/Summary?db=core;g=Bclaf3	1372	Bclaf3	1.78966	3.5192	-0.824829	-1.77133	0.10374	9.67583	2.08993	1.34025	2.53195	0.0277679		Y	1	2.1418	0	1.57275	2.60956	2.09902	0	1.77807	4.41616	1.00942	3.66941	2.17971	0	3.3673	3.6711	7.9942	11.3575	1.51933	0.568084	2.87499	3.39733
Hook2	http://www.ensembl.org/Homo_sapiens/Gene/Summary?db=core;g=Hook2	5069	Hook2	0.452841	0.808805	-0.46159	-1.37706	0.605283	2.66473	0.505023	1.33435	2.52162	0.0439012		Y	1	0.356966	0	0.224679	1.30478	0.839609	0	0	0	0	0	0.435941	2.27212	0.918354	0.699257	5.32946	0	0.506443	1.13617	0	0.377482
Gsk3a	http://www.ensembl.org/Homo_sapiens/Gene/Summary?db=core;g=Gsk3a	4742	Gsk3a	4.0692	4.56847	-0.0351834	-1.02469	0.934048	12.3406	3.35329	1.33076	2.51536	0.0261844		Y	1	6.78236	4.2257	6.96504	2.60956	5.45746	0	4.44516	4.41616	1.00942	0	6.10318	6.81635	4.59177	4.54517	13.3237	11.3575	5.06443	4.54467	1.91666	1.88741
Zfp445	http://www.ensembl.org/Homo_sapiens/Gene/Summary?db=core;g=Zfp445	11778	Zfp445	6.39147	5.42079	0.195176	1.14486	0.604907	15.3546	3.34908	1.3306	2.51507	0.0279586		Y	1	6.78236	7.04284	3.59486	7.82869	4.61785	8.56166	12.4465	4.41616	2.01884	5.50412	4.79536	9.08847	4.89789	5.94368	7.9942	22.7149	3.5451	2.27234	1.91666	5.66222
Rorc	http://www.ensembl.org/Homo_sapiens/Gene/Summary?db=core;g=Rorc	8820	Rorc	12.1758	9.027	0.442112	1.35859	0.504275	1.33237	0.997827	1.32886	2.51204	0.341575			0	4.64056	2.81714	9.66119	16.9622	12.1743	25.685	3.55613	8.83233	17.1602	20.1818	13.0782	11.3606	7.04071	11.0133	2.66473	0	1.51933	1.13617	0.958328	0.377482
Cpd	http://www.ensembl.org/Homo_sapiens/Gene/Summary?db=core;g=Cpd	2384	Cpd	3.14187	2.66727	0.463672	1.37905	0.437937	1.33237	0.554934	1.32356	2.50283	0.149484			0	4.28359	2.81714	4.04422	2.60956	2.93863	0	4.44516	0	3.02826	5.50412	3.48753	4.54423	4.28565	1.04889	2.66473	0	0.506443	0	0.958328	0.754963
5830411N06Rik	http://www.ensembl.org/Homo_sapiens/Gene/Summary?db=core;g=5830411N06Rik	253	5830411N06Rik	55.6414	6.88495	2.65013	6.27725	0.000584781	1.33237	0.883924	1.31652	2.49065	0.420091	Y		1	18.5622	5.63427	34.8252	41.753	23.9288	128.425	11.5574	44.1616	112.046	130.264	16.5658	99.9732	5.20401	8.5659	2.66473	0	2.02577	0	0	1.50993
Bloc1s6	http://www.ensembl.org/Homo_sapiens/Gene/Summary?db=core;g=Bloc1s6	1419	Bloc1s6	6.47532	4.34976	0.328826	1.25599	0.456625	6.66183	2.98701	1.31596	2.48969	0.0398965		Y	1	2.49876	4.2257	3.59486	7.82869	5.87726	0	2.6671	30.9131	4.03768	3.66941	7.84695	4.54423	3.97953	4.71998	13.3237	0	3.03866	2.84042	1.91666	4.1523
AC163354.1	http://www.ensembl.org/Homo_sapiens/Gene/Summary?db=core;g=AC163354.1	427	AC163354.1	4.93779	6.1651	0.0760374	1.05412	0.773924	0	0.253221	1.31586	2.4895	0.289983			0	2.85573	0	5.16761	2.60956	10.9149	0	3.55613	4.41616	3.02826	7.33883	14.822	4.54423	9.18354	3.14666	0	0	1.01289	0	0	0
Mei4	http://www.ensembl.org/Homo_sapiens/Gene/Summary?db=core;g=Mei4	6252	Mei4	1.48477	0.98362	0.018702	1.01305	0.889097	0	0	1.31444	2.48705	0.101577			0	0	0	0.674036	2.60956	0.419804	8.56166	0	0	1.00942	1.83471	0.435941	2.27212	0.918354	1.04889	0	0	0	0	0	0
Ddx59	http://www.ensembl.org/Homo_sapiens/Gene/Summary?db=core;g=Ddx59	2776	Ddx59	0.350365	0.349628	0.419524	1.33749	0.46667	5.67873	0.0943704	1.31292	2.48443	0.0421126		Y	1	1.0709	1.40857	0.449358	0	0.839609	0	0	0	0	0	0.435941	0	0	0.699257	0	11.3575	0	0	0	0.377482
Xrcc6	http://www.ensembl.org/Homo_sapiens/Gene/Summary?db=core;g=Xrcc6	11521	Xrcc6	1.83034	0.721398	0.559571	1.47383	0.250461	3.9971	1.15114	1.31195	2.48276	0.0200729		Y	1	0.713932	2.81714	1.12339	2.60956	0	0	0.889033	8.83233	0	1.83471	0.871883	2.27212	0.918354	0.524443	7.9942	0	1.01289	1.70425	0	1.88741
Zfp974	http://www.ensembl.org/Homo_sapiens/Gene/Summary?db=core;g=Zfp974	11949	Zfp974	0.32829	0.262221	0.227909	1.17114	0.463791	2.66473	0.475973	1.31081	2.4808	0.0273077		Y	1	0.356966	1.40857	0.449358	1.30478	0.419804	0	0	0	0	0	0	0	0	0.524443	5.32946	0	0	0.568084	0.958328	0.377482
Fndc10	http://www.ensembl.org/Homo_sapiens/Gene/Summary?db=core;g=Fndc10	3776	Fndc10	0.563607	0.633991	0.0928569	1.06648	0.835282	2.66473	0.474203	1.30738	2.47492	0.0594323			0	1.42786	0	0.898715	0	0.839609	0	0.889033	0	0	0	0.435941	2.27212	0.918354	0.349628	5.32946	0	1.51933	0	0	0.377482
1110046J04Rik	http://www.ensembl.org/Homo_sapiens/Gene/Summary?db=core;g=1110046J04Rik	24	1110046J04Rik	1.23829	0.874457	0.25615	1.19429	0.924789	0	0	1.30534	2.47143	0.10339			0	1.0709	0	0.898715	0	1.25941	8.56166	0.889033	0	0	0	2.17971	0	1.22447	0.524443	0	0	0	0	0	0
Samd1	http://www.ensembl.org/Homo_sapiens/Gene/Summary?db=core;g=Samd1	9057	Samd1	0.820822	0.480932	0.668602	1.58953	0.359391	1.33237	0.220981	1.30325	2.46784	0.0664368			0	1.0709	1.40857	0.898715	0	0.419804	0	0.889033	0	2.01884	0	0.871883	2.27212	0.612236	0.349628	2.66473	0	0.506443	0	0	0.377482
Sema4c	http://www.ensembl.org/Homo_sapiens/Gene/Summary?db=core;g=Sema4c	9210	Sema4c	0.760621	1.55196	-0.285594	-1.21891	0.537711	0	0	1.30062	2.46334	0.112102			0	0.713932	0	1.34807	1.30478	0.419804	0	0.889033	0	0	0	2.17971	2.27212	1.53059	1.57333	0	0	0	0	0	0
Rft1	http://www.ensembl.org/Homo_sapiens/Gene/Summary?db=core;g=Rft1	8636	Rft1	0.726811	1.00537	-0.234979	-1.17689	0.75226	1.33237	0.188741	1.29177	2.44828	0.0779667			0	0.356966	0	1.34807	0	0.839609	0	0.889033	4.41616	0	0	0.871883	0	0.612236	1.39851	2.66473	0	0	0	0	0.754963
AV099323	http://www.ensembl.org/Homo_sapiens/Gene/Summary?db=core;g=AV099323	1216	AV099323	0.395307	0.808805	-0.193724	-1.14371	0.741906	1.33237	0.142021	1.28711	2.44039	0.057734			0	1.0709	0	0.449358	0	0	0	1.77807	0	1.00942	0	0.435941	0	0.918354	0.699257	2.66473	0	0	0.568084	0	0
Acvr1b	http://www.ensembl.org/Homo_sapiens/Gene/Summary?db=core;g=Acvr1b	510	Acvr1b	0.635347	0.808805	0.0179728	1.01254	0.990649	1.33237	0.220981	1.2861	2.43868	0.0764817			0	0.713932	1.40857	0.674036	1.30478	0.419804	0	2.6671	0	0	0	0.435941	0	0.918354	0.699257	2.66473	0	0.506443	0	0	0.377482
Eef1e1	http://www.ensembl.org/Homo_sapiens/Gene/Summary?db=core;g=Eef1e1	3143	Eef1e1	10.5208	10.0988	0.110609	1.07968	0.724557	20.3348	7.97379	1.28589	2.43832	0.00991037		Y	1	11.4229	8.45141	9.21183	11.743	14.2733	0	13.3355	17.6647	9.08479	11.0082	20.0533	0	10.408	9.78959	29.312	11.3575	9.11597	8.52126	6.7083	7.54963
Nqo2	http://www.ensembl.org/Homo_sapiens/Gene/Summary?db=core;g=Nqo2	7079	Nqo2	4.49569	4.94063	0.0557036	1.03937	0.913658	1.33237	0.713785	1.28543	2.43755	0.224804			0	1.78483	1.40857	3.59486	5.21913	3.77824	0	5.3342	0	7.06595	12.843	6.10318	6.81635	6.7346	3.14666	2.66473	0	1.51933	0	0.958328	0.377482
Lingo4	http://www.ensembl.org/Homo_sapiens/Gene/Summary?db=core;g=Lingo4	5841	Lingo4	3.98303	2.57909	0.419537	1.3375	0.571648	7.0111	0.996056	1.28495	2.43673	0.104292			0	3.56966	0	4.49358	3.91435	9.2357	8.56166	3.55613	4.41616	2.01884	1.83471	3.92347	2.27212	1.83671	3.32147	2.66473	11.3575	3.03866	0.568084	0	0.377482
Tdrd9	http://www.ensembl.org/Homo_sapiens/Gene/Summary?db=core;g=Tdrd9	10287	Tdrd9	1.42383	1.33325	-0.0160669	-1.0112	0.801839	0	0	1.28337	2.43407	0.115449			0	2.49876	0	1.57275	0	0.419804	8.56166	0.889033	0	0	0	0.871883	2.27212	0.918354	1.74814	0	0	0	0	0	0
Itgb5	http://www.ensembl.org/Homo_sapiens/Gene/Summary?db=core;g=Itgb5	5451	Itgb5	0.855904	0.677502	0.579236	1.49406	0.579535	0	0	1.28231	2.43228	0.10982			0	0.713932	0	1.12339	2.60956	0.839609	0	2.6671	0	1.00942	0	1.30782	0	0.306118	1.04889	0	0	0	0	0	0
Arhgap39	http://www.ensembl.org/Homo_sapiens/Gene/Summary?db=core;g=Arhgap39	958	Arhgap39	1.24121	0.655746	0.711496	1.6375	0.256908	2.66473	0.616223	1.28086	2.42983	0.0672352			0	1.42786	5.63427	1.12339	1.30478	0.419804	0	2.6671	0	1.00942	0	1.30782	0	0.612236	0.699257	5.32946	0	1.51933	0.568084	0	0.377482
Med13l	http://www.ensembl.org/Homo_sapiens/Gene/Summary?db=core;g=Med13l	6222	Med13l	3.86603	3.78142	0.152587	1.11156	0.700341	7.9942	3.43402	1.28014	2.42862	0.0301491		Y	1	6.06842	2.81714	5.84165	3.91435	5.45746	0	8.0013	0	3.02826	5.50412	3.48753	2.27212	3.3673	4.19554	15.9884	0	4.05154	4.54467	2.87499	2.26489
Hmgn3	http://www.ensembl.org/Homo_sapiens/Gene/Summary?db=core;g=Hmgn3	5037	Hmgn3	2.32128	2.95124	-0.172045	-1.12665	0.479531	1.33237	0.521853	1.27975	2.42797	0.147839			0	4.64056	0	4.49358	0	2.51883	0	4.44516	4.41616	2.01884	1.83471	3.48753	0	3.97953	1.92296	2.66473	0	1.51933	0.568084	0	0
Pcyt2	http://www.ensembl.org/Homo_sapiens/Gene/Summary?db=core;g=Pcyt2	7460	Pcyt2	1.77009	2.46954	-0.290441	-1.22301	0.722726	9.67583	2.32406	1.27862	2.42606	0.0255358		Y	1	2.49876	2.81714	1.79743	0	2.51883	0	1.77807	4.41616	0	1.83471	1.30782	2.27212	0.918354	4.02073	7.9942	11.3575	1.51933	2.84042	1.91666	3.01985
Gnaq	http://www.ensembl.org/Homo_sapiens/Gene/Summary?db=core;g=Gnaq	4593	Gnaq	2.02707	1.55196	0.288711	1.22155	0.787747	1.33237	0.395242	1.27839	2.42568	0.122673			0	2.1418	0	1.57275	1.30478	0.419804	0	4.44516	4.41616	5.04711	3.66941	1.30782	0	1.53059	1.57333	2.66473	0	1.01289	0.568084	0	0
Zfp946	http://www.ensembl.org/Homo_sapiens/Gene/Summary?db=core;g=Zfp946	11931	Zfp946	0.630814	0.480932	0.725116	1.65303	0.457328	0	0	1.27836	2.42563	0.102075			0	1.42786	1.40857	1.12339	0	0.839609	0	0.889033	0	1.00942	0	0.871883	0	0.612236	0.349628	0	0	0	0	0	0
Coa4	http://www.ensembl.org/Homo_sapiens/Gene/Summary?db=core;g=Coa4	2282	Coa4	1.22279	1.50845	0.0419247	1.02949	0.793752	1.33237	0.379832	1.27818	2.42533	0.0990332			0	1.0709	0	2.47147	0	1.67922	0	3.55613	0	1.00942	1.83471	3.05159	0	2.14283	0.874071	2.66473	0	1.51933	0	0	0
Rfc3	http://www.ensembl.org/Homo_sapiens/Gene/Summary?db=core;g=Rfc3	8628	Rfc3	2.82115	3.19132	-0.430606	-1.3478	0.474796	12.6898	1.95061	1.27644	2.42241	0.0424728		Y	1	1.0709	1.40857	0.898715	2.60956	3.77824	8.56166	2.6671	4.41616	3.02826	1.83471	1.30782	2.27212	3.06118	3.32147	2.66473	22.7149	0	1.70425	3.83331	2.26489
Chad	http://www.ensembl.org/Homo_sapiens/Gene/Summary?db=core;g=Chad	2071	Chad	2.60594	1.04927	1.11135	2.16048	0.43224	0	0	1.27364	2.41772	0.101988			0	1.0709	1.40857	2.69615	0	10.0753	0	2.6671	0	2.01884	0	11.3345	0	1.22447	0.874071	0	0	0	0	0	0
4930550C14Rik	http://www.ensembl.org/Homo_sapiens/Gene/Summary?db=core;g=4930550C14Rik	218	4930550C14Rik	1.55003	0.655746	0.55531	1.46948	0.574548	0	0	1.27298	2.41661	0.106991			0	0.713932	0	0.449358	3.91435	0.419804	8.56166	0	0	0	3.66941	0.871883	0	0.612236	0.699257	0	0	0	0	0	0
Abcc5	http://www.ensembl.org/Homo_sapiens/Gene/Summary?db=core;g=Abcc5	362	Abcc5	3.2093	2.71117	0.213205	1.15926	0.640826	12.3406	3.06022	1.27159	2.41428	0.0355077		Y	1	4.64056	1.40857	3.81954	0	2.51883	0	4.44516	8.83233	2.01884	5.50412	3.05159	2.27212	4.89789	0.524443	13.3237	11.3575	5.57087	1.70425	3.83331	1.13244
Cep97	http://www.ensembl.org/Homo_sapiens/Gene/Summary?db=core;g=Cep97	2038	Cep97	1.20963	0.896212	-0.00173389	-1.0012	0.632857	16.6869	3.125	1.27115	2.41354	0.0176446		Y	1	0.713932	7.04284	0.449358	2.60956	0.419804	0	0	0	1.00942	1.83471	0.435941	0	0.918354	0.874071	10.6589	22.7149	4.55799	4.54467	0	3.39733
Mtr	http://www.ensembl.org/Homo_sapiens/Gene/Summary?db=core;g=Mtr	6655	Mtr	0.742114	1.07103	-0.280807	-1.21487	0.685644	1.33237	0.220981	1.26743	2.40733	0.0778042			0	0	2.81714	0.674036	0	0.419804	0	0.889033	0	0	3.66941	0.435941	0	0.918354	1.2237	2.66473	0	0.506443	0	0	0.377482
Vps13c	http://www.ensembl.org/Homo_sapiens/Gene/Summary?db=core;g=Vps13c	11343	Vps13c	1.42137	2.1203	-0.243053	-1.18349	0.686364	5.32946	1.91434	1.26333	2.40049	0.0414035		Y	1	2.49876	1.40857	2.02211	1.30478	1.25941	0	2.6671	0	1.00942	1.83471	3.05159	0	2.14283	2.09777	10.6589	0	1.01289	2.84042	1.91666	1.88741
Pptc7	http://www.ensembl.org/Homo_sapiens/Gene/Summary?db=core;g=Pptc7	8036	Pptc7	2.59802	1.3989	0.609114	1.52532	0.175614	11.0082	2.8337	1.26163	2.39766	0.0200868		Y	1	2.49876	4.2257	1.34807	2.60956	2.09902	0	4.44516	0	3.02826	3.66941	0.435941	6.81635	1.22447	1.57333	10.6589	11.3575	3.5451	2.27234	2.87499	2.64237
Tctex1d2	http://www.ensembl.org/Homo_sapiens/Gene/Summary?db=core;g=Tctex1d2	10279	Tctex1d2	2.45435	1.9451	0.149173	1.10893	0.985192	0	0.126611	1.25906	2.3934	0.184764			0	1.0709	1.40857	2.47147	1.30478	1.25941	8.56166	5.3342	4.41616	1.00942	0	2.61565	0	0.918354	2.97184	0	0	0.506443	0	0	0
Mex3c	http://www.ensembl.org/Homo_sapiens/Gene/Summary?db=core;g=Mex3c	6291	Mex3c	4.79892	7.58537	-0.451208	-1.36718	0.178936	5.32946	2.43939	1.25765	2.39105	0.0842663			0	5.71146	2.81714	8.53779	2.60956	8.81589	0	9.77936	0	4.03768	7.33883	5.66724	2.27212	8.87742	6.29331	10.6589	0	2.53221	2.84042	2.87499	1.50993
Gm36756	http://www.ensembl.org/Homo_sapiens/Gene/Summary?db=core;g=Gm36756	4396	Gm36756	3.6066	1.68326	0.480854	1.39557	0.426262	7.0111	0.967006	1.2567	2.38948	0.0779254			0	1.42786	1.40857	2.02211	2.60956	1.25941	8.56166	0.889033	8.83233	4.03768	1.83471	1.30782	9.08847	2.14283	1.2237	2.66473	11.3575	2.53221	0	0.958328	0.377482
Mars2	http://www.ensembl.org/Homo_sapiens/Gene/Summary?db=core;g=Mars2	6129	Mars2	1.42972	0.655746	0.675313	1.59694	0.218981	7.0111	0.791325	1.25641	2.38901	0.0342775		Y	1	0.713932	4.2257	0.898715	1.30478	0	0	0	4.41616	2.01884	1.83471	1.74377	0	0.612236	0.699257	2.66473	11.3575	0.506443	0.568084	0.958328	1.13244
Kansl1l	http://www.ensembl.org/Homo_sapiens/Gene/Summary?db=core;g=Kansl1l	5516	Kansl1l	1.82187	1.26798	0.625291	1.54252	0.268871	12.6898	1.34223	1.25374	2.38458	0.0338724		Y	1	2.85573	4.2257	2.47147	0	2.93863	0	1.77807	0	0	3.66941	3.92347	0	1.83671	0.699257	2.66473	22.7149	2.53221	1.70425	0	1.13244
Abcb7	http://www.ensembl.org/Homo_sapiens/Gene/Summary?db=core;g=Abcb7	356	Abcb7	1.56487	1.72677	-0.0514021	-1.03627	0.964214	5.32946	1.93613	1.25278	2.38299	0.0557126			0	2.1418	0	1.79743	2.60956	2.93863	0	3.55613	0	3.02826	1.83471	0.871883	0	1.53059	1.92296	10.6589	0	0.506443	2.27234	3.83331	1.13244
Stoml1	http://www.ensembl.org/Homo_sapiens/Gene/Summary?db=core;g=Stoml1	10016	Stoml1	2.01688	1.63937	-0.1337	-1.0971	0.881537	7.0111	1.12621	1.25135	2.38065	0.0440048		Y	1	0.713932	2.81714	0.449358	1.30478	0.419804	0	0.889033	4.41616	0	5.50412	0.871883	6.81635	1.53059	1.74814	2.66473	11.3575	0.506443	1.70425	1.91666	0.377482
Hemk1	http://www.ensembl.org/Homo_sapiens/Gene/Summary?db=core;g=Hemk1	4930	Hemk1	2.48122	1.79242	0.39476	1.31472	0.731799	0	0.142021	1.25127	2.3805	0.183146			0	3.92663	0	1.79743	0	3.35843	8.56166	4.44516	0	0	3.66941	1.74377	2.27212	1.83671	1.74814	0	0	0	0.568084	0	0
Pip4k2a	http://www.ensembl.org/Homo_sapiens/Gene/Summary?db=core;g=Pip4k2a	7706	Pip4k2a	2.61225	1.55196	0.368194	1.29074	0.397706	13.6729	3.51887	1.2485	2.37594	0.0358318		Y	1	3.56966	0	1.79743	1.30478	2.09902	0	8.89033	4.41616	2.01884	1.83471	0.871883	4.54423	1.53059	1.57333	15.9884	11.3575	3.03866	5.11276	4.79164	1.13244
Ofd1	http://www.ensembl.org/Homo_sapiens/Gene/Summary?db=core;g=Ofd1	7230	Ofd1	0.726458	1.13668	-0.35815	-1.28178	0.731291	3.9971	0.995476	1.24496	2.37012	0.0598689			0	1.78483	0	0.449358	1.30478	0	0	0.889033	0	2.01884	1.83471	0.435941	0	1.22447	1.04889	7.9942	0	0	1.13617	0.958328	1.88741
Rasa4	http://www.ensembl.org/Homo_sapiens/Gene/Summary?db=core;g=Rasa4	8480	Rasa4	3.52162	5.13642	-0.486332	-1.40088	0.218027	1.33237	0.710594	1.24331	2.36741	0.249445			0	3.92663	1.40857	3.81954	5.21913	4.19804	8.56166	2.6671	0	3.02826	1.83471	3.05159	4.54423	3.97953	6.29331	2.66473	0	1.51933	0.568084	0	0.754963
Gm3550	http://www.ensembl.org/Homo_sapiens/Gene/Summary?db=core;g=Gm3550	4389	Gm3550	0.584946	0.721398	0.0401887	1.02825	0.893461	2.66473	0.537263	1.24224	2.36566	0.0784384			0	1.42786	0	0.224679	1.30478	0.419804	0	0.889033	0	1.00942	0	1.74377	0	0.918354	0.524443	5.32946	0	1.01289	1.13617	0	0
Afdn	http://www.ensembl.org/Homo_sapiens/Gene/Summary?db=core;g=Afdn	582	Afdn	0.937001	1.04927	0.144134	1.10507	0.916845	1.33237	0.236391	1.23794	2.35861	0.0987796			0	0.713932	2.81714	1.12339	1.30478	0.839609	0	4.44516	0	0	0	0	0	1.22447	0.874071	2.66473	0	0	0.568084	0	0.377482
Adck5	http://www.ensembl.org/Homo_sapiens/Gene/Summary?db=core;g=Adck5	538	Adck5	1.2916	1.02713	0.167363	1.123	0.68988	7.0111	0.775915	1.23466	2.35326	0.0550915			0	0.713932	1.40857	0.898715	0	0.839609	0	0.889033	4.41616	1.00942	0	3.05159	2.27212	0.306118	1.74814	2.66473	11.3575	1.01289	0	0.958328	1.13244
Cxcl2	http://www.ensembl.org/Homo_sapiens/Gene/Summary?db=core;g=Cxcl2	2564	Cxcl2	14.0817	8.87549	0.646483	1.56535	0.751526	7.0111	1.36225	1.23397	2.35213	0.16594			0	9.28112	7.04284	18.4237	0	16.7922	0	80.013	0	3.02826	0	13.9501	20.4491	11.6325	6.1185	2.66473	11.3575	3.5451	0.568084	0.958328	0.377482
Cyp4f16	http://www.ensembl.org/Homo_sapiens/Gene/Summary?db=core;g=Cyp4f16	2617	Cyp4f16	6.09171	6.29486	-0.0874452	-1.06249	0.746553	1.33237	0.965586	1.23373	2.35175	0.313398			0	3.92663	5.63427	5.16761	3.91435	7.97628	17.1233	5.3342	0	2.01884	3.66941	6.97506	11.3606	4.89789	7.69182	2.66473	0	1.01289	1.13617	0.958328	0.754963
Focad	http://www.ensembl.org/Homo_sapiens/Gene/Summary?db=core;g=Focad	3784	Focad	1.12656	1.09278	-0.33541	-1.26174	0.765941	5.67873	0.378412	1.23191	2.34878	0.0777797			0	0.713932	1.40857	0.674036	1.30478	0.419804	8.56166	0	0	0	0	0.435941	0	0.612236	1.57333	0	11.3575	0	1.13617	0	0.377482
Nbn	http://www.ensembl.org/Homo_sapiens/Gene/Summary?db=core;g=Nbn	6804	Nbn	1.78399	1.48631	0.273333	1.2086	0.641455	2.66473	0.725073	1.23144	2.34801	0.0962544			0	1.0709	1.40857	1.12339	1.30478	2.93863	0	3.55613	0	1.00942	0	2.17971	6.81635	1.22447	1.74814	5.32946	0	1.01289	0	0	1.88741
Atg7	http://www.ensembl.org/Homo_sapiens/Gene/Summary?db=core;g=Atg7	1117	Atg7	3.37539	2.53558	0.342203	1.26769	0.451228	17.0362	2.03457	1.22605	2.33926	0.0441801		Y	1	3.56966	0	2.92082	5.21913	2.93863	8.56166	4.44516	0	2.01884	1.83471	2.17971	6.81635	2.44894	2.62221	0	34.0724	1.51933	3.97659	0	2.64237
Tnfrsf21	http://www.ensembl.org/Homo_sapiens/Gene/Summary?db=core;g=Tnfrsf21	10669	Tnfrsf21	1.03029	1.09278	0.0824885	1.05884	0.98798	1.33237	0.366193	1.22528	2.33801	0.097171			0	0.713932	0	0.224679	2.60956	1.67922	0	3.55613	0	0	0	1.30782	2.27212	0.612236	1.57333	2.66473	0	0.506443	0	0.958328	0
Arg1	http://www.ensembl.org/Homo_sapiens/Gene/Summary?db=core;g=Arg1	935	Arg1	1.03373	2.88482	-0.890232	-1.85347	0.187468	0	0.0943704	1.22515	2.3378	0.173711			0	0.356966	0	0.898715	3.91435	0.419804	0	0	0	0	1.83471	0.435941	4.54423	1.22447	4.54517	0	0	0	0	0	0.377482
Zfp948	http://www.ensembl.org/Homo_sapiens/Gene/Summary?db=core;g=Zfp948	11933	Zfp948	0.646156	0.568339	0.247716	1.18733	0.787986	1.33237	0.126611	1.22503	2.3376	0.070545			0	0	0	0.898715	1.30478	1.25941	0	0	0	2.01884	0	0	2.27212	0.612236	0.524443	2.66473	0	0.506443	0	0	0
Cdca8	http://www.ensembl.org/Homo_sapiens/Gene/Summary?db=core;g=Cdca8	1923	Cdca8	0.91532	0.721398	-0.0268012	-1.01875	0.939572	1.33237	0.188741	1.22259	2.33365	0.0792126			0	0.356966	0	0	1.30478	0.419804	0	1.77807	4.41616	0	0	0.435941	2.27212	0.918354	0.524443	2.66473	0	0	0	0	0.754963
Dock5	http://www.ensembl.org/Homo_sapiens/Gene/Summary?db=core;g=Dock5	2963	Dock5	1.91859	4.06578	-0.868259	-1.82546	0.060758	0	0.220981	1.21956	2.32876	0.298534			0	2.85573	0	2.24679	1.30478	2.09902	0	2.6671	4.41616	2.01884	1.83471	1.30782	2.27212	4.28565	3.84591	0	0	0.506443	0	0	0.377482
Smim4	http://www.ensembl.org/Homo_sapiens/Gene/Summary?db=core;g=Smim4	9681	Smim4	12.2364	11.8469	0.124186	1.08989	0.620817	31.6922	11.8425	1.2186	2.3272	0.00468642		Y	1	17.1344	15.4943	15.0535	13.0478	10.9149	0	13.3355	8.83233	13.1225	7.33883	14.3861	18.1769	10.408	13.2859	29.312	34.0724	10.6353	9.08934	18.2082	9.43704
Tekt2	http://www.ensembl.org/Homo_sapiens/Gene/Summary?db=core;g=Tekt2	10298	Tekt2	1.13312	2.29511	-0.465864	-1.38114	0.382093	0	0.0943704	1.2173	2.3251	0.19115			0	0.356966	0	1.79743	1.30478	1.25941	0	0	0	3.02826	1.83471	1.74377	2.27212	2.14283	2.4474	0	0	0	0	0	0.377482
Map3k8	http://www.ensembl.org/Homo_sapiens/Gene/Summary?db=core;g=Map3k8	6086	Map3k8	11.7697	14.6688	-0.395012	-1.31495	0.17854	20.684	6.14076	1.21587	2.32281	0.0264502		Y	1	20.704	5.63427	11.908	3.91435	11.7545	25.685	17.7807	4.41616	12.1131	7.33883	10.8985	9.08847	19.8977	9.43997	18.6531	22.7149	10.1289	5.11276	4.79164	4.52978
Nucb2	http://www.ensembl.org/Homo_sapiens/Gene/Summary?db=core;g=Nucb2	7151	Nucb2	5.31281	1.74891	1.63646	3.10902	0.0147536	0	0.253221	1.21551	2.32223	0.309916	Y		1	1.78483	4.2257	6.29101	2.60956	8.81589	0	4.44516	0	8.07537	12.843	7.84695	6.81635	2.44894	1.04889	0	0	1.01289	0	0	0
Lonp2	http://www.ensembl.org/Homo_sapiens/Gene/Summary?db=core;g=Lonp2	5878	Lonp2	2.58025	3.75928	-0.36687	-1.28955	0.468998	8.34346	1.97789	1.21101	2.31499	0.0639809			0	1.78483	5.63427	1.34807	1.30478	3.35843	0	2.6671	0	4.03768	5.50412	3.05159	2.27212	2.44894	5.06961	5.32946	11.3575	2.02577	1.70425	1.91666	2.26489
Zfp566	http://www.ensembl.org/Homo_sapiens/Gene/Summary?db=core;g=Zfp566	11806	Zfp566	0.223305	0.808805	-0.414465	-1.3328	0.566255	5.67873	0.220981	1.21044	2.31408	0.0599536			0	0.713932	0	0.674036	0	0.419804	0	0	0	0	0	0.871883	0	0.918354	0.699257	0	11.3575	0.506443	0	0	0.377482
Kmt5c	http://www.ensembl.org/Homo_sapiens/Gene/Summary?db=core;g=Kmt5c	5697	Kmt5c	1.10715	1.77067	-0.520653	-1.4346	0.349204	8.34346	1.55595	1.20504	2.30543	0.0495074		Y	1	1.42786	0	1.12339	1.30478	1.67922	0	0.889033	0	1.00942	0	1.30782	4.54423	2.14283	1.39851	5.32946	11.3575	2.02577	0.568084	2.87499	0.754963
Kctd17	http://www.ensembl.org/Homo_sapiens/Gene/Summary?db=core;g=Kctd17	5558	Kctd17	1.18365	1.72677	-0.173024	-1.12742	0.695519	0	0.142021	1.20424	2.30415	0.182306			0	0.713932	0	0.898715	3.91435	1.67922	0	0	0	2.01884	1.83471	0.871883	2.27212	1.53059	1.92296	0	0	0	0.568084	0	0
Lrwd1	http://www.ensembl.org/Homo_sapiens/Gene/Summary?db=core;g=Lrwd1	5944	Lrwd1	2.40133	2.05465	-0.164266	-1.1206	0.883326	8.34346	1.59403	1.20145	2.2997	0.046688		Y	1	1.78483	2.81714	1.34807	0	2.93863	8.56166	0	4.41616	1.00942	5.50412	0.435941	0	1.83671	2.27258	5.32946	11.3575	2.02577	2.84042	0	1.50993
Akap9	http://www.ensembl.org/Homo_sapiens/Gene/Summary?db=core;g=Akap9	666	Akap9	7.37203	8.54762	-0.160363	-1.11757	0.688782	15.0053	6.17091	1.2013	2.29947	0.0283644		Y	1	7.85325	12.6771	6.29101	11.743	4.19804	0	8.89033	4.41616	7.06595	9.17354	4.79536	11.3606	11.3264	5.76887	18.6531	11.3575	4.55799	5.11276	6.7083	8.3046
Nefl	http://www.ensembl.org/Homo_sapiens/Gene/Summary?db=core;g=Nefl	6912	Nefl	1.78674	3.62875	-0.32374	-1.25157	0.441413	0	0.126611	1.19939	2.29642	0.21068			0	2.49876	0	2.24679	7.82869	2.09902	0	0	0	1.00942	1.83471	3.92347	0	4.28565	2.97184	0	0	0.506443	0	0	0
Wdr73	http://www.ensembl.org/Homo_sapiens/Gene/Summary?db=core;g=Wdr73	11442	Wdr73	1.07012	0.917968	-0.145206	-1.10589	0.978041	2.66473	0.803545	1.19917	2.29608	0.0284809		Y	1	0	1.40857	0.674036	2.60956	0	0	0.889033	4.41616	1.00942	1.83471	0	0	0.612236	1.2237	5.32946	0	0	1.70425	0	1.50993
Crybg3	http://www.ensembl.org/Homo_sapiens/Gene/Summary?db=core;g=Crybg3	2457	Crybg3	1.50861	1.50845	0.234806	1.17675	0.887241	1.33237	0.379832	1.19898	2.29578	0.111352			0	1.78483	0	2.02211	0	5.45746	0	6.22323	0	0	0	2.61565	0	2.14283	0.874071	2.66473	0	1.51933	0	0	0
Efnb1	http://www.ensembl.org/Homo_sapiens/Gene/Summary?db=core;g=Efnb1	3158	Efnb1	0.360426	0.262221	0.466432	1.38169	0.412807	5.67873	0.142021	1.19814	2.29443	0.054694			0	0.356966	0	0.449358	1.30478	0	0	1.77807	0	0	0	0.435941	0	0	0.524443	0	11.3575	0	0.568084	0	0
Arl11	http://www.ensembl.org/Homo_sapiens/Gene/Summary?db=core;g=Arl11	993	Arl11	1.48142	2.47031	-0.227144	-1.17052	0.552407	0	0.0943704	1.19804	2.29427	0.199255			0	0.356966	0	2.02211	0	3.77824	0	1.77807	0	3.02826	3.66941	0.871883	2.27212	3.3673	1.57333	0	0	0	0	0	0.377482
Igsf9b	http://www.ensembl.org/Homo_sapiens/Gene/Summary?db=core;g=Igsf9b	5259	Igsf9b	0.858481	2.27374	-0.541822	-1.45581	0.350151	0	0	1.19659	2.29198	0.13546			0	1.42786	0	1.12339	0	0	0	0.889033	0	1.00942	0	1.30782	4.54423	3.67342	0.874071	0	0	0	0	0	0
Hacd4	http://www.ensembl.org/Homo_sapiens/Gene/Summary?db=core;g=Hacd4	4847	Hacd4	3.80384	2.18595	0.723764	1.65149	0.312389	0	0.220981	1.19603	2.29109	0.305544			0	2.49876	0	5.61697	3.91435	6.29706	8.56166	3.55613	4.41616	1.00942	0	5.2313	4.54423	2.44894	1.92296	0	0	0.506443	0	0	0.377482
Rad50	http://www.ensembl.org/Homo_sapiens/Gene/Summary?db=core;g=Rad50	8422	Rad50	6.09539	9.00563	-0.403071	-1.32232	0.24834	7.9942	4.27845	1.19595	2.29095	0.0563629			0	9.99505	8.45141	8.31311	7.82869	7.55648	0	11.5574	4.41616	2.01884	5.50412	5.2313	2.27212	8.5713	9.43997	15.9884	0	4.55799	3.4085	5.74997	3.39733
Rapgef6	http://www.ensembl.org/Homo_sapiens/Gene/Summary?db=core;g=Rapgef6	8469	Rapgef6	21.7332	17.2246	0.230074	1.1729	0.446422	80.9898	31.8737	1.19539	2.29007	0.00667016		Y	1	39.9802	29.5799	23.3666	9.13348	18.8912	25.685	32.8942	13.2485	20.1884	20.1818	23.1049	4.54423	17.1426	17.3066	127.907	34.0724	34.9446	37.4935	21.0832	33.9733
Zfp770	http://www.ensembl.org/Homo_sapiens/Gene/Summary?db=core;g=Zfp770	11879	Zfp770	0.482136	0.393525	0.35417	1.27825	0.480067	2.66473	0.602584	1.19439	2.28848	0.072081			0	1.42786	0	0.674036	0	0.839609	0	0	0	1.00942	1.83471	0	0	0.612236	0.174814	5.32946	0	0.506443	0.568084	0.958328	0.377482
5033430I15Rik	http://www.ensembl.org/Homo_sapiens/Gene/Summary?db=core;g=5033430I15Rik	245	5033430I15Rik	1.60467	0.721398	0.878187	1.83806	0.256027	1.33237	0.508214	1.19375	2.28747	0.107559			0	1.42786	0	1.57275	0	2.51883	0	2.6671	4.41616	4.03768	0	2.61565	0	0.918354	0.524443	2.66473	0	0.506443	0.568084	0.958328	0
Gm15208	http://www.ensembl.org/Homo_sapiens/Gene/Summary?db=core;g=Gm15208	4146	Gm15208	0.5092	0.874457	-0.109557	-1.0789	0.731955	0	0	1.19316	2.28653	0.122178			0	0.356966	0	0.449358	1.30478	0.839609	0	0.889033	0	0	1.83471	0.435941	0	1.22447	0.524443	0	0	0	0	0	0
Zfp945	http://www.ensembl.org/Homo_sapiens/Gene/Summary?db=core;g=Zfp945	11930	Zfp945	4.27109	4.13105	0.252196	1.19102	0.470321	24.0473	4.64445	1.19157	2.284	0.0286283		Y	1	3.92663	8.45141	4.71825	7.82869	2.93863	0	3.55613	4.41616	1.00942	5.50412	4.35941	4.54423	3.3673	4.8948	2.66473	45.4299	1.51933	8.52126	2.87499	5.66222
Fam210a	http://www.ensembl.org/Homo_sapiens/Gene/Summary?db=core;g=Fam210a	3534	Fam210a	1.28813	1.13668	0.0996585	1.07152	0.777276	7.0111	0.933346	1.19115	2.28335	0.0500257			0	1.42786	4.2257	0.224679	1.30478	0.839609	0	0	0	2.01884	0	0.871883	4.54423	1.22447	1.04889	2.66473	11.3575	0.506443	1.13617	0.958328	1.13244
Gm26890	http://www.ensembl.org/Homo_sapiens/Gene/Summary?db=core;g=Gm26890	4330	Gm26890	0.822637	0.524443	0.149678	1.10932	0.599733	1.33237	0.236391	1.19114	2.28333	0.0708166			0	0	0	0.449358	1.30478	0.419804	0	0	4.41616	1.00942	0	0	2.27212	0	1.04889	2.66473	0	0	0.568084	0	0.377482
Pitpnm2	http://www.ensembl.org/Homo_sapiens/Gene/Summary?db=core;g=Pitpnm2	7719	Pitpnm2	0.843041	0.743153	0.327557	1.25489	0.523031	2.66473	0.693764	1.19114	2.28333	0.0669325			0	1.0709	0	1.12339	1.30478	1.25941	0	1.77807	0	0	0	1.30782	2.27212	0.612236	0.874071	5.32946	0	0.506443	1.13617	0	1.13244
Kctd9	http://www.ensembl.org/Homo_sapiens/Gene/Summary?db=core;g=Kctd9	5566	Kctd9	1.00375	1.98938	-0.352588	-1.27685	0.431583	0	0.0943704	1.18985	2.28128	0.185185			0	0.713932	1.40857	1.57275	0	1.67922	0	0.889033	0	4.03768	0	1.74377	0	2.75506	1.2237	0	0	0	0	0	0.377482
Nhsl2	http://www.ensembl.org/Homo_sapiens/Gene/Summary?db=core;g=Nhsl2	6976	Nhsl2	3.31221	1.5302	0.459223	1.3748	0.856565	0	0.0943704	1.18846	2.27909	0.19355			0	1.0709	0	1.12339	5.21913	0	17.1233	0	0	2.01884	7.33883	1.30782	4.54423	1.83671	1.2237	0	0	0	0	0	0.377482
Gm49032	http://www.ensembl.org/Homo_sapiens/Gene/Summary?db=core;g=Gm49032	4509	Gm49032	0.359846	0.327873	0.339165	1.26502	0.62864	1.33237	0.126611	1.18844	2.27906	0.069178			0	0.356966	1.40857	1.12339	0	0.419804	0	0	0	1.00942	0	0	0	0.306118	0.349628	2.66473	0	0.506443	0	0	0
Rpl39l	http://www.ensembl.org/Homo_sapiens/Gene/Summary?db=core;g=Rpl39l	8880	Rpl39l	1.49849	0.874457	0.647765	1.56674	0.395189	1.33237	0.330762	1.18826	2.27877	0.121372			0	0.356966	0	1.34807	3.91435	3.35843	0	0	4.41616	1.00942	1.83471	1.74377	0	1.22447	0.524443	2.66473	0	0	0.568084	0	0.754963
Ankrd37	http://www.ensembl.org/Homo_sapiens/Gene/Summary?db=core;g=Ankrd37	797	Ankrd37	2.81615	0.459177	1.7842	3.44428	0.00300299	5.32946	2.04095	1.18696	2.27673	0.0289155	Y	Y	2	1.78483	5.63427	1.57275	2.60956	2.93863	0	0.889033	4.41616	3.02826	5.50412	0.871883	4.54423	0.918354	0	10.6589	0	1.51933	2.84042	1.91666	1.88741
Eno3	http://www.ensembl.org/Homo_sapiens/Gene/Summary?db=core;g=Eno3	3309	Eno3	0.413427	0.459177	0.242628	1.18315	0.553062	2.66473	0.554934	1.18692	2.27666	0.0788802			0	0.713932	1.40857	0.674036	0	0.839609	0	0.889033	0	0	0	0.435941	0	0.918354	0	5.32946	0	0.506443	0	0.958328	0.754963
Zfp386	http://www.ensembl.org/Homo_sapiens/Gene/Summary?db=core;g=Zfp386	11757	Zfp386	1.11427	1.3989	-0.0843855	-1.06024	0.991135	5.32946	1.96425	1.18644	2.2759	0.0446281		Y	1	2.49876	1.40857	1.12339	1.30478	1.67922	0	1.77807	0	0	1.83471	1.74377	0	1.22447	1.57333	10.6589	0	1.01289	1.70425	2.87499	2.26489
Rfesd	http://www.ensembl.org/Homo_sapiens/Gene/Summary?db=core;g=Rfesd	8631	Rfesd	1.17821	1.24584	0.0571359	1.0404	0.783918	3.9971	1.39072	1.1861	2.27538	0.0471398		Y	1	1.0709	1.40857	1.79743	1.30478	1.25941	0	0	0	1.00942	0	1.74377	4.54423	0.918354	1.57333	7.9942	0	1.01289	1.70425	0.958328	1.88741
Snupn	http://www.ensembl.org/Homo_sapiens/Gene/Summary?db=core;g=Snupn	9744	Snupn	2.01299	1.3989	0.161154	1.11818	0.741376	2.66473	0.885695	1.18591	2.27507	0.0921629			0	0	4.2257	2.02211	2.60956	0.839609	8.56166	0	0	1.00942	0	2.61565	2.27212	1.22447	1.57333	5.32946	0	0.506443	0.568084	0.958328	1.50993
Rnf208	http://www.ensembl.org/Homo_sapiens/Gene/Summary?db=core;g=Rnf208	8779	Rnf208	2.09332	0.808805	1.02873	2.04023	0.263948	0	0.126611	1.18194	2.26881	0.174709			0	1.78483	0	2.69615	1.30478	4.61785	8.56166	2.6671	0	0	0	3.48753	0	0.918354	0.699257	0	0	0.506443	0	0	0
Fah	http://www.ensembl.org/Homo_sapiens/Gene/Summary?db=core;g=Fah	3466	Fah	1.77462	4.02227	-0.826215	-1.77303	0.0824793	0	0.220981	1.17875	2.26381	0.304886			0	1.78483	0	1.79743	1.30478	4.19804	0	0.889033	4.41616	2.01884	1.83471	3.05159	0	4.89789	3.14666	0	0	0.506443	0	0	0.377482
Nipa1	http://www.ensembl.org/Homo_sapiens/Gene/Summary?db=core;g=Nipa1	6985	Nipa1	0.786312	0.633991	-0.0843723	-1.06023	0.79203	1.33237	0.188741	1.17859	2.26356	0.080716			0	0.356966	1.40857	0.224679	2.60956	0.419804	0	0	4.41616	0	0	0	0	0.918354	0.349628	2.66473	0	0	0	0	0.754963
Noc3l	http://www.ensembl.org/Homo_sapiens/Gene/Summary?db=core;g=Noc3l	7031	Noc3l	1.16588	1.13668	-0.147781	-1.10786	0.969381	3.9971	1.29861	1.17762	2.26203	0.0506248			0	1.0709	2.81714	0.674036	1.30478	0.419804	0	0.889033	0	0	1.83471	0.435941	4.54423	1.22447	1.04889	7.9942	0	1.01289	0	1.91666	2.26489
Espn	http://www.ensembl.org/Homo_sapiens/Gene/Summary?db=core;g=Espn	3384	Espn	5.88018	10.4469	-0.852034	-1.80504	0.110821	3.9971	1.9294	1.17505	2.25801	0.165028			0	5.35449	0	4.94293	9.13348	0.839609	17.1233	4.44516	17.6647	3.02826	1.83471	3.92347	2.27212	5.51012	15.3836	7.9942	0	3.5451	1.70425	0.958328	1.50993
E130309D02Rik	http://www.ensembl.org/Homo_sapiens/Gene/Summary?db=core;g=E130309D02Rik	3087	E130309D02Rik	2.70445	2.75429	0.0494393	1.03486	0.828089	11.0082	3.26069	1.17368	2.25587	0.0409257		Y	1	1.42786	4.2257	2.02211	7.82869	3.77824	0	3.55613	0	2.01884	0	3.05159	4.54423	3.06118	2.4474	10.6589	11.3575	3.5451	5.11276	2.87499	1.50993
Ranbp10	http://www.ensembl.org/Homo_sapiens/Gene/Summary?db=core;g=Ranbp10	8451	Ranbp10	1.89441	1.72677	-0.0368271	-1.02586	0.799792	18.0193	5.25571	1.1722	2.25356	0.0100263		Y	1	1.42786	5.63427	1.34807	2.60956	0.419804	0	0.889033	4.41616	1.00942	1.83471	0.871883	2.27212	1.53059	1.92296	13.3237	22.7149	4.55799	9.08934	0.958328	6.41719
Pofut1	http://www.ensembl.org/Homo_sapiens/Gene/Summary?db=core;g=Pofut1	7860	Pofut1	0.749165	0.961864	0.178173	1.13145	0.823317	5.67873	0.330762	1.17001	2.25013	0.0919211			0	2.49876	0	1.12339	1.30478	0.839609	0	1.77807	0	1.00942	0	0.435941	0	1.22447	0.699257	0	11.3575	0	0.568084	0	0.754963
Cox7a1	http://www.ensembl.org/Homo_sapiens/Gene/Summary?db=core;g=Cox7a1	2376	Cox7a1	1.09602	2.05503	-0.362991	-1.28609	0.44814	0	0.142021	1.16803	2.24705	0.187217			0	0.356966	0	1.57275	0	1.25941	0	2.6671	0	1.00942	1.83471	2.17971	2.27212	3.06118	1.04889	0	0	0	0.568084	0	0
Tmem238	http://www.ensembl.org/Homo_sapiens/Gene/Summary?db=core;g=Tmem238	10566	Tmem238	5.44449	5.02765	-0.0149805	-1.01044	0.839534	5.32946	2.73349	1.16697	2.24539	0.113365			0	7.13932	2.81714	7.4144	2.60956	4.19804	0	11.5574	8.83233	5.04711	1.83471	4.79536	9.08847	5.51012	4.54517	10.6589	0	4.05154	0	5.74997	1.13244
Fam129b	http://www.ensembl.org/Homo_sapiens/Gene/Summary?db=core;g=Fam129b	3496	Fam129b	1.60812	0.743153	0.919377	1.8913	0.37662	0	0	1.16655	2.24475	0.139419			0	0	0	1.12339	1.30478	0.839609	0	0.889033	0	6.05653	5.50412	1.30782	2.27212	0.612236	0.874071	0	0	0	0	0	0
Ccdc62	http://www.ensembl.org/Homo_sapiens/Gene/Summary?db=core;g=Ccdc62	1734	Ccdc62	0.223616	0.153059	0.593096	1.50848	0.301898	5.67873	0.126611	1.16641	2.24452	0.0360759		Y	1	0.713932	0	0.224679	0	0.419804	0	0.889033	0	0	0	0.435941	0	0.306118	0	0	11.3575	0.506443	0	0	0
Ralgapb	http://www.ensembl.org/Homo_sapiens/Gene/Summary?db=core;g=Ralgapb	8441	Ralgapb	1.89782	3.23522	-0.539993	-1.45397	0.273713	1.33237	0.583983	1.16449	2.24154	0.20456			0	3.56966	1.40857	2.24679	2.60956	2.09902	0	0	4.41616	1.00942	1.83471	1.30782	2.27212	3.67342	2.79703	2.66473	0	1.01289	0.568084	0	0.754963
Msc	http://www.ensembl.org/Homo_sapiens/Gene/Summary?db=core;g=Msc	6572	Msc	1.38193	0.153059	1.4074	2.65258	0.0949802	0	0	1.16051	2.23536	0.119776			0	0.713932	0	0.449358	0	1.25941	8.56166	0	0	2.01884	0	1.30782	2.27212	0.306118	0	0	0	0	0	0	0
Ccl2	http://www.ensembl.org/Homo_sapiens/Gene/Summary?db=core;g=Ccl2	1761	Ccl2	1.68104	0.480932	1.27918	2.42702	0.261355	0	0	1.15844	2.23217	0.1124			0	0.356966	0	4.49358	0	5.03765	0	6.22323	0	1.00942	0	3.05159	0	0.612236	0.349628	0	0	0	0	0	0
Dtx3l	http://www.ensembl.org/Homo_sapiens/Gene/Summary?db=core;g=Dtx3l	3031	Dtx3l	2.59047	1.79204	0.387732	1.30834	0.325335	11.0082	3.20657	1.15714	2.23015	0.0368197		Y	1	3.56966	8.45141	2.24679	1.30478	1.67922	0	3.55613	8.83233	1.00942	0	0.435941	0	0.612236	2.97184	10.6589	11.3575	2.02577	3.97659	1.91666	4.90726
Stam2	http://www.ensembl.org/Homo_sapiens/Gene/Summary?db=core;g=Stam2	9969	Stam2	2.17243	2.31687	-0.41162	-1.33018	0.475782	9.67583	2.40941	1.15605	2.22847	0.0452725		Y	1	2.1418	0	1.34807	0	1.67922	8.56166	0.889033	0	2.01884	1.83471	3.05159	4.54423	1.83671	2.79703	7.9942	11.3575	2.02577	1.13617	3.83331	2.64237
Slc7a6	http://www.ensembl.org/Homo_sapiens/Gene/Summary?db=core;g=Slc7a6	9599	Slc7a6	0.987003	1.57371	-0.338173	-1.26415	0.458719	1.33237	0.573535	1.15472	2.2264	0.139577			0	1.78483	1.40857	1.12339	0	0.839609	0	1.77807	0	4.03768	0	0.871883	0	1.22447	1.92296	2.66473	0	0	0	1.91666	0.377482
Gm10093	http://www.ensembl.org/Homo_sapiens/Gene/Summary?db=core;g=Gm10093	4057	Gm10093	1.39209	1.15843	0.144108	1.10505	0.756979	2.66473	0.850264	1.15361	2.2247	0.0652836			0	0.713932	0	1.57275	2.60956	0.419804	0	1.77807	0	0	7.33883	0	2.27212	0.918354	1.39851	5.32946	0	0	1.13617	0	2.26489
Rabepk	http://www.ensembl.org/Homo_sapiens/Gene/Summary?db=core;g=Rabepk	8402	Rabepk	2.3563	2.14205	-0.047529	-1.03349	0.89704	2.66473	1.10761	1.15278	2.22342	0.12017			0	2.49876	4.2257	2.02211	0	2.51883	8.56166	2.6671	0	4.03768	0	1.74377	0	1.83671	2.4474	5.32946	0	1.01289	1.70425	0.958328	0.754963
Trim37	http://www.ensembl.org/Homo_sapiens/Gene/Summary?db=core;g=Trim37	10851	Trim37	2.09182	1.96724	-0.158265	-1.11594	0.749647	3.9971	1.12528	1.15177	2.22186	0.139533			0	0.356966	1.40857	3.81954	0	2.09902	8.56166	7.11226	0	0	0	1.74377	0	1.83671	2.09777	7.9942	0	0.506443	0.568084	1.91666	1.50993
Atrnl1	http://www.ensembl.org/Homo_sapiens/Gene/Summary?db=core;g=Atrnl1	1192	Atrnl1	1.3803	0.764909	0.339463	1.26529	0.545031	5.67873	0.460563	1.14929	2.21805	0.0936496			0	1.0709	0	0.898715	0	0.839609	0	1.77807	8.83233	0	0	0.871883	2.27212	0.306118	1.2237	0	11.3575	0.506443	0	0.958328	0.377482
Bex2	http://www.ensembl.org/Homo_sapiens/Gene/Summary?db=core;g=Bex2	1385	Bex2	0.600511	0.764909	-0.105211	-1.07565	0.999568	1.33237	0.236391	1.14829	2.21651	0.0916272			0	0	0	0.449358	0	0	0	1.77807	0	0	1.83471	0.871883	2.27212	0.306118	1.2237	2.66473	0	0	0.568084	0	0.377482
Supv3l1	http://www.ensembl.org/Homo_sapiens/Gene/Summary?db=core;g=Supv3l1	10085	Supv3l1	0.406066	0.568339	-0.154183	-1.11279	0.951326	2.66473	0.747796	1.14756	2.21539	0.0820389			0	1.0709	0	0.674036	0	0.419804	0	0	0	0	0	0.435941	2.27212	0.612236	0.524443	5.32946	0	0.506443	0.568084	1.91666	0
Gm48623	http://www.ensembl.org/Homo_sapiens/Gene/Summary?db=core;g=Gm48623	4501	Gm48623	0.521257	0.830561	0.0331031	1.02321	0.912559	0	0	1.14659	2.2139	0.133493			0	0.713932	0	0.674036	1.30478	0.419804	0	0	0	0	1.83471	1.30782	0	0.612236	1.04889	0	0	0	0	0	0
Ube2l6	http://www.ensembl.org/Homo_sapiens/Gene/Summary?db=core;g=Ube2l6	11105	Ube2l6	1.82744	2.36115	0.0340594	1.02389	0.901112	1.33237	0.665645	1.14512	2.21164	0.182208			0	2.1418	0	2.92082	2.60956	3.35843	0	3.55613	0	2.01884	0	3.05159	2.27212	3.67342	1.04889	2.66473	0	0	1.70425	0.958328	0
Nmnat3	http://www.ensembl.org/Homo_sapiens/Gene/Summary?db=core;g=Nmnat3	7022	Nmnat3	0.691	1.15843	-0.275394	-1.21032	0.682644	1.33237	0.395242	1.14323	2.20874	0.120661			0	0.713932	1.40857	0.898715	1.30478	1.25941	0	0	0	0	1.83471	0.871883	0	0.918354	1.39851	2.66473	0	1.01289	0.568084	0	0
Cass4	http://www.ensembl.org/Homo_sapiens/Gene/Summary?db=core;g=Cass4	1647	Cass4	1.52942	1.46455	-0.144553	-1.10539	0.6904	0	0.126611	1.14272	2.20797	0.18964			0	0.356966	0	0.674036	1.30478	2.09902	8.56166	1.77807	0	0	1.83471	1.74377	0	1.53059	1.39851	0	0	0.506443	0	0	0
Gatsl2	http://www.ensembl.org/Homo_sapiens/Gene/Summary?db=core;g=Gatsl2	3928	Gatsl2	0.277911	0.240466	0.184055	1.13607	0.508961	7.0111	0.554934	1.14202	2.20689	0.0346846		Y	1	0	0	0.224679	0	0.839609	0	0	0	0	1.83471	0.435941	0	0.306118	0.174814	2.66473	11.3575	0.506443	0	0.958328	0.754963
Cers2	http://www.ensembl.org/Homo_sapiens/Gene/Summary?db=core;g=Cers2	2042	Cers2	9.96531	8.98349	0.187534	1.13882	0.597841	15.3546	4.89355	1.14166	2.20634	0.0656664			0	6.06842	8.45141	5.39229	15.6574	10.4951	8.56166	2.6671	8.83233	11.1036	12.843	11.3345	18.1769	7.65295	10.314	7.9942	22.7149	2.53221	7.95318	1.91666	7.17215
Usp25	http://www.ensembl.org/Homo_sapiens/Gene/Summary?db=core;g=Usp25	11249	Usp25	9.8943	7.54108	0.296386	1.22806	0.36981	17.67	7.74466	1.14111	2.2055	0.0245635		Y	1	13.9217	9.85998	7.4144	9.13348	9.2357	17.1233	10.6684	4.41616	11.1036	12.843	3.92347	9.08847	7.04071	8.04145	23.9826	11.3575	10.1289	9.08934	3.83331	7.92711
Zfp131	http://www.ensembl.org/Homo_sapiens/Gene/Summary?db=core;g=Zfp131	11691	Zfp131	5.85888	4.50282	0.425087	1.34265	0.226714	12.3406	4.95042	1.14008	2.20393	0.0343725		Y	1	6.06842	9.85998	4.71825	13.0478	4.61785	0	2.6671	4.41616	4.03768	14.6777	3.92347	2.27212	4.28565	4.71998	13.3237	11.3575	5.57087	5.11276	3.83331	5.28474
Carm1	http://www.ensembl.org/Homo_sapiens/Gene/Summary?db=core;g=Carm1	1627	Carm1	0.484902	0.0874071	0.81258	1.75635	0.1737	1.33237	0.0943704	1.13988	2.20362	0.0729961			0	0.713932	0	0.224679	2.60956	0	0	0	0	0	1.83471	0.435941	0	0	0.174814	2.66473	0	0	0	0	0.377482
Dctd	http://www.ensembl.org/Homo_sapiens/Gene/Summary?db=core;g=Dctd	2714	Dctd	0.516199	0.327873	0.189221	1.14015	0.725457	1.33237	0.142021	1.13979	2.20349	0.0739996			0	0.713932	0	0.224679	0	0.839609	0	0	4.41616	0	0	0	0	0.306118	0.349628	2.66473	0	0	0.568084	0	0
Btbd7	http://www.ensembl.org/Homo_sapiens/Gene/Summary?db=core;g=Btbd7	1492	Btbd7	5.97137	3.91272	0.39193	1.31215	0.318913	6.66183	3.75973	1.13759	2.20012	0.0504682			0	5.35449	9.85998	4.2689	7.82869	4.19804	8.56166	4.44516	8.83233	1.00942	9.17354	1.30782	6.81635	3.97953	3.84591	13.3237	0	4.05154	3.4085	1.91666	5.66222
Aen	http://www.ensembl.org/Homo_sapiens/Gene/Summary?db=core;g=Aen	578	Aen	3.27174	2.9291	0.347109	1.27201	0.405619	5.32946	2.53057	1.13707	2.19934	0.0673742			0	4.28359	5.63427	3.59486	3.91435	3.77824	0	3.55613	0	2.01884	3.66941	6.53912	2.27212	3.06118	2.79703	10.6589	0	2.53221	3.4085	1.91666	2.26489
Vkorc1	http://www.ensembl.org/Homo_sapiens/Gene/Summary?db=core;g=Vkorc1	11330	Vkorc1	5.61982	8.67892	-0.451799	-1.36774	0.186701	12.3406	3.89188	1.13702	2.19926	0.0647421			0	8.21022	5.63427	7.86376	5.21913	6.29706	0	15.1136	4.41616	4.03768	1.83471	6.53912	2.27212	11.9386	5.41924	13.3237	11.3575	6.07731	2.84042	2.87499	3.77482
Lsr	http://www.ensembl.org/Homo_sapiens/Gene/Summary?db=core;g=Lsr	5960	Lsr	0.614242	0.655746	0.3379	1.26392	0.818317	0	0	1.13452	2.19545	0.136918			0	0.356966	0	0.674036	2.60956	0.839609	0	0	0	2.01884	0	0.871883	0	0.612236	0.699257	0	0	0	0	0	0
Tmem35b	http://www.ensembl.org/Homo_sapiens/Gene/Summary?db=core;g=Tmem35b	10587	Tmem35b	2.08329	0.896212	1.01784	2.02489	0.115831	5.67873	0.634824	1.1336	2.19405	0.137896			0	2.1418	0	2.02211	1.30478	2.51883	0	3.55613	4.41616	1.00942	1.83471	3.92347	2.27212	0.918354	0.874071	0	11.3575	1.01289	0.568084	0.958328	0
Cul4a	http://www.ensembl.org/Homo_sapiens/Gene/Summary?db=core;g=Cul4a	2544	Cul4a	0.744298	2.36038	-0.925351	-1.89915	0.168374	8.34346	1.30999	1.13325	2.19353	0.0764598			0	1.42786	0	1.34807	0	0.419804	0	3.55613	0	0	0	2.17971	0	1.22447	3.49628	5.32946	11.3575	2.02577	1.70425	0	1.50993
Mettl7a1	http://www.ensembl.org/Homo_sapiens/Gene/Summary?db=core;g=Mettl7a1	6285	Mettl7a1	1.42485	1.18019	-0.179285	-1.13232	0.96317	7.0111	0.980066	1.13273	2.19273	0.044683		Y	1	0.713932	1.40857	0.674036	1.30478	0.839609	8.56166	0.889033	0	0	1.83471	0.871883	0	0.612236	1.74814	2.66473	11.3575	0.506443	0.568084	0.958328	1.88741
Det1	http://www.ensembl.org/Homo_sapiens/Gene/Summary?db=core;g=Det1	2812	Det1	0.896683	0.655746	0.376278	1.29799	0.49695	2.66473	0.678354	1.13247	2.19234	0.0843704			0	0.356966	0	1.79743	0	0.839609	0	1.77807	0	1.00942	1.83471	0.871883	2.27212	0.612236	0.699257	5.32946	0	1.01289	0.568084	0	1.13244
Gm26847	http://www.ensembl.org/Homo_sapiens/Gene/Summary?db=core;g=Gm26847	4320	Gm26847	1.327	1.02752	0.668485	1.5894	0.483937	0	0.0943704	1.13157	2.19097	0.197798			0	2.85573	0	2.24679	3.91435	0.839609	0	1.77807	0	2.01884	1.83471	0.435941	0	1.53059	0.524443	0	0	0	0	0	0.377482
Ascc1	http://www.ensembl.org/Homo_sapiens/Gene/Summary?db=core;g=Ascc1	1066	Ascc1	2.96813	3.97837	-0.294601	-1.22655	0.562009	11.0082	3.62453	1.13071	2.18966	0.0477723		Y	1	2.85573	4.2257	2.24679	2.60956	1.25941	0	2.6671	0	4.03768	5.50412	5.66724	4.54423	4.28565	3.6711	10.6589	11.3575	2.53221	5.11276	3.83331	3.01985
Cysltr1	http://www.ensembl.org/Homo_sapiens/Gene/Summary?db=core;g=Cysltr1	2622	Cysltr1	2.00561	2.49207	-0.0860935	-1.06149	0.621337	0	0.366193	1.12944	2.18774	0.288026			0	1.42786	0	2.47147	1.30478	3.77824	0	5.3342	0	3.02826	1.83471	2.61565	2.27212	3.06118	1.92296	0	0	0.506443	0	0.958328	0
Eif2d	http://www.ensembl.org/Homo_sapiens/Gene/Summary?db=core;g=Eif2d	3201	Eif2d	3.35364	3.80356	0.0252897	1.01768	0.931611	6.66183	3.09998	1.12711	2.18421	0.063795			0	3.2127	4.2257	4.49358	2.60956	3.35843	0	3.55613	0	4.03768	7.33883	7.411	0	4.28565	3.32147	13.3237	0	2.53221	2.84042	2.87499	4.1523
Trdmt1	http://www.ensembl.org/Homo_sapiens/Gene/Summary?db=core;g=Trdmt1	10815	Trdmt1	0.758728	0	1.76918	3.40859	0.016467	0	0	1.12693	2.18393	0.119463	Y		1	0.713932	0	0.674036	0	0.839609	0	0.889033	0	1.00942	1.83471	0.871883	2.27212	0	0	0	0	0	0	0	0
Satb1	http://www.ensembl.org/Homo_sapiens/Gene/Summary?db=core;g=Satb1	9091	Satb1	15.4172	11.9355	0.071888	1.05109	0.6227	112.747	43.0165	1.12642	2.18316	0.0162909		Y	1	18.2053	45.0742	12.582	18.267	5.03765	8.56166	8.89033	35.3293	10.0942	9.17354	6.97506	6.81635	14.0814	9.78959	111.919	113.575	46.5927	44.3105	37.3748	43.7879
Batf	http://www.ensembl.org/Homo_sapiens/Gene/Summary?db=core;g=Batf	1295	Batf	11.8001	9.98925	0.257888	1.19573	0.369769	19.0024	8.62123	1.12536	2.18156	0.0193785		Y	1	10.709	11.2685	14.8288	10.4383	13.4337	8.56166	8.0013	13.2485	17.1602	14.6777	17.0017	2.27212	9.48966	10.4889	26.6473	11.3575	9.62241	6.24892	7.66663	10.947
Gm31683	http://www.ensembl.org/Homo_sapiens/Gene/Summary?db=core;g=Gm31683	4364	Gm31683	1.05519	0.240466	0.853241	1.80656	0.315118	0	0	1.12506	2.18111	0.12474			0	1.0709	0	0.449358	1.30478	0.839609	8.56166	0	0	0	0	0.435941	0	0.306118	0.174814	0	0	0	0	0	0
Zdhhc17	http://www.ensembl.org/Homo_sapiens/Gene/Summary?db=core;g=Zdhhc17	11653	Zdhhc17	0.81798	2.0764	-0.675074	-1.59668	0.306674	5.67873	0.570344	1.12308	2.17811	0.133105			0	0.356966	1.40857	1.79743	2.60956	0.419804	0	1.77807	0	1.00942	0	0.435941	0	1.53059	2.62221	0	11.3575	0	0.568084	0.958328	0.754963
Mlf1	http://www.ensembl.org/Homo_sapiens/Gene/Summary?db=core;g=Mlf1	6386	Mlf1	0.815577	0.852702	0.357115	1.28086	0.683079	1.33237	0.220981	1.12109	2.17511	0.123189			0	0.356966	0	1.57275	0	2.09902	0	0	0	0	1.83471	3.92347	0	1.53059	0.174814	2.66473	0	0.506443	0	0	0.377482
Nomo1	http://www.ensembl.org/Homo_sapiens/Gene/Summary?db=core;g=Nomo1	7046	Nomo1	1.57642	1.11454	0.318253	1.24682	0.484555	2.66473	1.04632	1.12084	2.17474	0.0855276			0	2.49876	2.81714	1.12339	1.30478	0	0	1.77807	4.41616	0	1.83471	0.871883	2.27212	0.306118	1.92296	5.32946	0	0	1.13617	1.91666	1.13244
Dhrs7	http://www.ensembl.org/Homo_sapiens/Gene/Summary?db=core;g=Dhrs7	2843	Dhrs7	10.1595	8.39417	0.396328	1.31615	0.395492	15.3546	4.04648	1.12014	2.17368	0.0991587			0	9.28112	2.81714	10.3352	7.82869	19.7308	0	8.0013	8.83233	9.08479	11.0082	21.3611	13.6327	9.79578	6.99257	7.9942	22.7149	2.53221	6.24892	2.87499	4.52978
Paox	http://www.ensembl.org/Homo_sapiens/Gene/Summary?db=core;g=Paox	7368	Paox	2.0607	4.45892	-0.540464	-1.45444	0.210389	0	0.268632	1.11966	2.17296	0.332966			0	2.1418	0	3.81954	2.60956	4.61785	0	0	0	4.03768	1.83471	5.66724	0	3.67342	5.24443	0	0	0.506443	0.568084	0	0
Nudt13	http://www.ensembl.org/Homo_sapiens/Gene/Summary?db=core;g=Nudt13	7158	Nudt13	1.19491	1.355	-0.168273	-1.12371	0.972804	2.66473	0.947826	1.11881	2.17167	0.0623414			0	1.0709	4.2257	0.449358	0	0	0	1.77807	0	0	1.83471	0.435941	4.54423	0.612236	2.09777	5.32946	0	0	0.568084	0.958328	2.26489
Synj2	http://www.ensembl.org/Homo_sapiens/Gene/Summary?db=core;g=Synj2	10116	Synj2	1.28874	1.46417	0.1895	1.14037	0.910346	0	0.126611	1.11878	2.17164	0.209327			0	2.49876	0	3.1455	1.30478	1.25941	0	2.6671	0	1.00942	0	1.30782	2.27212	0.306118	2.62221	0	0	0.506443	0	0	0
Dusp3	http://www.ensembl.org/Homo_sapiens/Gene/Summary?db=core;g=Dusp3	3050	Dusp3	2.42894	2.27297	0.297421	1.22895	0.689869	1.33237	0.712365	1.11813	2.17066	0.227361			0	2.1418	0	2.69615	2.60956	4.61785	0	5.3342	0	1.00942	1.83471	4.35941	4.54423	1.22447	3.32147	2.66473	0	0	1.13617	0.958328	0.754963
Cdh10	http://www.ensembl.org/Homo_sapiens/Gene/Summary?db=core;g=Cdh10	1924	Cdh10	1.71786	2.73253	-0.183068	-1.1353	0.50247	0	0.253221	1.11772	2.17004	0.290061			0	3.56966	0	3.37018	2.60956	2.09902	0	0.889033	0	1.00942	0	4.79536	2.27212	3.3673	2.09777	0	0	1.01289	0	0	0
Ppil3	http://www.ensembl.org/Homo_sapiens/Gene/Summary?db=core;g=Ppil3	7962	Ppil3	6.41741	5.37727	0.208461	1.15545	0.568085	9.32656	5.01977	1.11719	2.16925	0.0485082		Y	1	3.92663	7.04284	6.29101	3.91435	7.97628	8.56166	4.44516	0	11.1036	5.50412	9.15477	9.08847	5.51012	5.24443	18.6531	0	3.5451	3.4085	6.7083	6.41719
Lrrc17	http://www.ensembl.org/Homo_sapiens/Gene/Summary?db=core;g=Lrrc17	5914	Lrrc17	3.71117	1.20233	1.19165	2.28414	0.338699	0	0.126611	1.11605	2.16752	0.187798			0	2.1418	0	4.49358	0	12.1743	8.56166	3.55613	0	0	0	11.3345	2.27212	1.53059	0.874071	0	0	0.506443	0	0	0
C2cd5	http://www.ensembl.org/Homo_sapiens/Gene/Summary?db=core;g=C2cd5	1533	C2cd5	1.37314	2.20771	-0.371891	-1.29405	0.493956	2.66473	1.12528	1.11587	2.16725	0.123412			0	1.78483	1.40857	1.34807	1.30478	1.67922	0	2.6671	0	0	3.66941	2.61565	0	2.14283	2.27258	5.32946	0	0.506443	0.568084	1.91666	1.50993
Sacs	http://www.ensembl.org/Homo_sapiens/Gene/Summary?db=core;g=Sacs	9052	Sacs	2.12122	2.36076	0.15094	1.11029	0.799272	2.66473	1.05677	1.11569	2.16698	0.145592			0	2.85573	0	2.69615	5.21913	5.03765	0	1.77807	0	2.01884	3.66941	2.17971	0	2.44894	2.27258	5.32946	0	1.01289	1.70425	0	1.50993
Ang	http://www.ensembl.org/Homo_sapiens/Gene/Summary?db=core;g=Ang	766	Ang	1.09625	2.49207	-0.527972	-1.4419	0.312606	0	0.126611	1.11535	2.16648	0.212432			0	1.78483	0	1.12339	0	0.419804	0	2.6671	0	0	0	2.61565	4.54423	3.06118	1.92296	0	0	0.506443	0	0	0
Kdm1b	http://www.ensembl.org/Homo_sapiens/Gene/Summary?db=core;g=Kdm1b	5572	Kdm1b	1.19352	1.48631	-0.445124	-1.36143	0.551883	2.66473	0.852615	1.11493	2.16584	0.0976149			0	1.0709	1.40857	0.898715	0	0.839609	0	0	4.41616	2.01884	3.66941	0	0	1.22447	1.74814	5.32946	0	1.51933	1.13617	0	0.754963
Mavs	http://www.ensembl.org/Homo_sapiens/Gene/Summary?db=core;g=Mavs	6143	Mavs	0.6934	0.590094	-0.144256	-1.10516	0.954099	1.33237	0.220981	1.11429	2.16489	0.0912521			0	0.356966	0	0	0	0.839609	0	0	4.41616	0	0	0.435941	2.27212	0.306118	0.874071	2.66473	0	0.506443	0	0	0.377482
Zfp715	http://www.ensembl.org/Homo_sapiens/Gene/Summary?db=core;g=Zfp715	11866	Zfp715	0.954242	1.46455	-0.344162	-1.26941	0.587955	1.33237	0.460563	1.11426	2.16484	0.138305			0	0	1.40857	1.34807	0	0.419804	0	0.889033	0	1.00942	5.50412	0.871883	0	1.53059	1.39851	2.66473	0	0.506443	0	0.958328	0.377482
Edrf1	http://www.ensembl.org/Homo_sapiens/Gene/Summary?db=core;g=Edrf1	3134	Edrf1	0.468452	0.174814	0.681767	1.6041	0.200208	2.66473	0.583983	1.11308	2.16306	0.0593563			0	0.713932	1.40857	0.449358	1.30478	0.419804	0	0.889033	0	0	0	0.435941	0	0	0.349628	5.32946	0	1.01289	0.568084	0	0.754963
Ern1	http://www.ensembl.org/Homo_sapiens/Gene/Summary?db=core;g=Ern1	3374	Ern1	3.39674	2.99476	-0.0354636	-1.02489	0.871508	3.9971	1.79234	1.11221	2.16177	0.130213			0	1.78483	0	2.69615	2.60956	7.97628	8.56166	2.6671	4.41616	2.01884	1.83471	3.92347	2.27212	3.3673	2.62221	7.9942	0	2.02577	1.13617	2.87499	1.13244
Zp1	http://www.ensembl.org/Homo_sapiens/Gene/Summary?db=core;g=Zp1	12011	Zp1	2.57411	3.03865	-0.404081	-1.32325	0.383262	0	0.381603	1.112	2.16145	0.311337			0	1.0709	1.40857	2.02211	0	1.67922	8.56166	0.889033	0	3.02826	3.66941	1.74377	6.81635	3.97953	2.09777	0	0	0	0.568084	0.958328	0
Daam1	http://www.ensembl.org/Homo_sapiens/Gene/Summary?db=core;g=Daam1	2660	Daam1	1.95559	2.22985	-0.0203274	-1.01419	0.792505	0	0.253221	1.11186	2.16124	0.298879			0	2.49876	1.40857	1.34807	2.60956	2.93863	0	1.77807	4.41616	2.01884	1.83471	2.61565	0	3.06118	1.39851	0	0	1.01289	0	0	0
Manba	http://www.ensembl.org/Homo_sapiens/Gene/Summary?db=core;g=Manba	6057	Manba	0.443295	0.174814	0.420288	1.33819	0.252434	7.0111	0.551743	1.11136	2.16049	0.0220626		Y	1	0.356966	0	0	0	0.419804	0	0	0	0	1.83471	0.435941	2.27212	0	0.349628	2.66473	11.3575	0.506443	0.568084	0	1.13244
Thra	http://www.ensembl.org/Homo_sapiens/Gene/Summary?db=core;g=Thra	10376	Thra	4.60874	2.92872	0.393299	1.31339	0.332842	3.9971	2.30227	1.1112	2.16026	0.0719855			0	1.78483	5.63427	3.37018	2.60956	2.09902	8.56166	2.6671	4.41616	1.00942	5.50412	1.74377	15.9048	1.83671	4.02073	7.9942	0	2.02577	3.4085	0	3.77482
Lif	http://www.ensembl.org/Homo_sapiens/Gene/Summary?db=core;g=Lif	5821	Lif	0.765914	0.568339	0.612186	1.52857	0.613244	0	0	1.11084	2.15971	0.144603			0	2.49876	0	0.898715	0	0.419804	0	2.6671	0	0	1.83471	0.871883	0	0.612236	0.524443	0	0	0	0	0	0
Prr5l	http://www.ensembl.org/Homo_sapiens/Gene/Summary?db=core;g=Prr5l	8145	Prr5l	2.22235	0.327873	1.56194	2.95251	0.0312188	1.33237	0.475973	1.10955	2.15779	0.115724	Y		1	0.356966	0	1.12339	1.30478	0.839609	0	0	4.41616	4.03768	9.17354	0.871883	4.54423	0.306118	0.349628	2.66473	0	0	0.568084	0.958328	0.377482
Csf2	http://www.ensembl.org/Homo_sapiens/Gene/Summary?db=core;g=Csf2	2467	Csf2	5.93548	4.43794	0.631367	1.54903	0.334098	5.67873	1.22519	1.10846	2.15615	0.307276			0	10.709	11.2685	8.98715	1.30478	9.6555	0	7.11226	0	4.03768	0	11.3345	6.81635	6.42848	2.4474	0	11.3575	2.02577	0	2.87499	0
Fxyd7	http://www.ensembl.org/Homo_sapiens/Gene/Summary?db=core;g=Fxyd7	3852	Fxyd7	1.07318	3.34477	-0.868898	-1.82627	0.129749	1.33237	0.441962	1.10834	2.15598	0.194053			0	1.0709	0	1.34807	0	2.93863	0	0.889033	0	0	0	4.35941	2.27212	4.59177	2.09777	2.66473	0	1.01289	0	0	0.754963
Spred2	http://www.ensembl.org/Homo_sapiens/Gene/Summary?db=core;g=Spred2	9862	Spred2	1.04455	1.33325	0.0468017	1.03297	0.933893	7.0111	0.868025	1.1077	2.15502	0.0934451			0	3.56966	1.40857	2.92082	0	0.419804	0	0.889033	0	2.01884	0	1.30782	0	0.918354	1.74814	2.66473	11.3575	1.01289	1.70425	0	0.754963
Zfp146	http://www.ensembl.org/Homo_sapiens/Gene/Summary?db=core;g=Zfp146	11695	Zfp146	1.50907	2.81955	-0.71089	-1.63681	0.223687	5.32946	2.22792	1.10669	2.15351	0.0644039			0	1.0709	2.81714	2.24679	0	1.67922	0	0.889033	0	3.02826	3.66941	0.435941	2.27212	2.14283	3.49628	10.6589	0	3.03866	2.27234	0.958328	2.64237
Havcr2	http://www.ensembl.org/Homo_sapiens/Gene/Summary?db=core;g=Havcr2	4872	Havcr2	3.28187	0.393525	2.13089	4.37987	0.0114952	0	0.239582	1.1066	2.15338	0.187444	Y		1	2.1418	0	2.02211	0	4.61785	8.56166	4.44516	0	8.07537	7.33883	2.17971	0	0.612236	0.174814	0	0	0	0	0.958328	0
Rnh1	http://www.ensembl.org/Homo_sapiens/Gene/Summary?db=core;g=Rnh1	8805	Rnh1	20.3313	17.4868	0.166818	1.12258	0.733581	19.3517	7.18208	1.10517	2.15124	0.0804081			0	16.4204	4.2257	19.0977	10.4383	28.9665	17.1233	16.8916	17.6647	32.3015	33.0247	29.644	18.1769	17.1426	17.831	15.9884	22.7149	9.11597	3.4085	10.5416	5.66222
Odf2l	http://www.ensembl.org/Homo_sapiens/Gene/Summary?db=core;g=Odf2l	7229	Odf2l	0.616934	0.590094	0.0999515	1.07174	0.978734	0	0	1.10496	2.15094	0.136285			0	0.356966	0	0.449358	0	0.419804	0	0.889033	4.41616	0	0	0.871883	0	0.306118	0.874071	0	0	0	0	0	0
Axin2	http://www.ensembl.org/Homo_sapiens/Gene/Summary?db=core;g=Axin2	1229	Axin2	4.72659	4.00013	0.278923	1.21329	0.574349	8.34346	2.25113	1.10396	2.14944	0.128471			0	6.06842	4.2257	6.29101	10.4383	2.51883	0	3.55613	4.41616	7.06595	1.83471	3.48753	6.81635	3.97953	4.02073	5.32946	11.3575	4.05154	0.568084	2.87499	1.50993
Vdr	http://www.ensembl.org/Homo_sapiens/Gene/Summary?db=core;g=Vdr	11319	Vdr	1.03882	0.98362	0.492339	1.40672	0.64476	0	0.142021	1.10248	2.14724	0.194585			0	2.85573	0	2.02211	1.30478	1.25941	0	0	0	1.00942	1.83471	2.17971	0	0.918354	1.04889	0	0	0	0.568084	0	0
Kmt2c	http://www.ensembl.org/Homo_sapiens/Gene/Summary?db=core;g=Kmt2c	5692	Kmt2c	5.88809	6.53532	-0.174951	-1.12893	0.689	15.0053	6.27308	1.1018	2.14622	0.0395773		Y	1	5.71146	11.2685	7.86376	3.91435	6.29706	8.56166	7.11226	4.41616	3.02826	0	5.66724	6.81635	5.20401	7.86664	18.6531	11.3575	6.07731	2.84042	8.62496	7.54963
Hadh	http://www.ensembl.org/Homo_sapiens/Gene/Summary?db=core;g=Hadh	4850	Hadh	7.08171	6.84105	0.0890383	1.06366	0.735513	15.3546	5.01658	1.10055	2.14437	0.0540139			0	3.56966	11.2685	4.71825	11.743	5.03765	8.56166	3.55613	0	4.03768	11.0082	7.84695	13.6327	4.59177	9.09034	7.9942	22.7149	3.5451	3.97659	5.74997	6.79467
Itpripl2	http://www.ensembl.org/Homo_sapiens/Gene/Summary?db=core;g=Itpripl2	5469	Itpripl2	1.58503	0.655746	1.12895	2.18699	0.175474	0	0.126611	1.10051	2.1443	0.196954			0	1.0709	2.81714	0.674036	3.91435	2.51883	0	4.44516	0	0	0	1.30782	2.27212	0.612236	0.699257	0	0	0.506443	0	0	0
4933424M12Rik	http://www.ensembl.org/Homo_sapiens/Gene/Summary?db=core;g=4933424M12Rik	237	4933424M12Rik	0.945398	0.940109	0.491909	1.4063	0.672959	0	0.126611	1.09976	2.14319	0.176843			0	1.42786	0	0.674036	1.30478	2.09902	0	1.77807	0	1.00942	0	3.05159	0	1.53059	0.349628	0	0	0.506443	0	0	0
Olfr1369-ps1	http://www.ensembl.org/Homo_sapiens/Gene/Summary?db=core;g=Olfr1369-ps1	7246	Olfr1369-ps1	11.1117	1.31188	0.329799	1.25684	0.511623	45.0806	2.99632	1.09937	2.14261	0.271037			0	3.2127	11.2685	2.02211	1.30478	3.35843	111.302	0	0	0	0	0.871883	0	2.44894	0.174814	10.6589	79.5022	7.59664	1.13617	2.87499	0.377482
Cog7	http://www.ensembl.org/Homo_sapiens/Gene/Summary?db=core;g=Cog7	2294	Cog7	0.672977	0.655746	0.280341	1.21448	0.67648	1.33237	0.315352	1.09879	2.14176	0.12019			0	1.78483	1.40857	0.898715	0	0.839609	0	0	0	0	0	0.871883	2.27212	0.612236	0.699257	2.66473	0	0.506443	0	0	0.754963
Plekho1	http://www.ensembl.org/Homo_sapiens/Gene/Summary?db=core;g=Plekho1	7790	Plekho1	1.71554	0.699643	1.34134	2.53386	0.116525	0	0.142021	1.09788	2.14041	0.176624			0	1.78483	1.40857	1.57275	1.30478	3.77824	0	7.11226	0	1.00942	0	2.61565	0	1.22447	0.174814	0	0	0	0.568084	0	0
Bag3	http://www.ensembl.org/Homo_sapiens/Gene/Summary?db=core;g=Bag3	1282	Bag3	0.767202	0.480932	0.416218	1.33442	0.455751	2.66473	0.842166	1.09764	2.14004	0.08807			0	0.713932	1.40857	0.449358	0	1.25941	0	2.6671	0	0	0	0.435941	2.27212	0.612236	0.349628	5.32946	0	0.506443	0.568084	1.91666	0.377482
Nadk2	http://www.ensembl.org/Homo_sapiens/Gene/Summary?db=core;g=Nadk2	6760	Nadk2	1.94745	2.27336	-0.161195	-1.11821	0.817632	3.9971	1.72609	1.09756	2.13992	0.0903876			0	1.42786	2.81714	2.47147	2.60956	1.67922	0	0	0	1.00942	7.33883	1.74377	2.27212	2.44894	2.09777	7.9942	0	2.53221	0.568084	1.91666	1.88741
Myo10	http://www.ensembl.org/Homo_sapiens/Gene/Summary?db=core;g=Myo10	6714	Myo10	0.198767	0.568339	-0.294541	-1.2265	0.714186	1.33237	0.126611	1.09629	2.13803	0.0829044			0	0	0	0.224679	1.30478	0.419804	0	0	0	0	0	0.435941	0	0.612236	0.524443	2.66473	0	0.506443	0	0	0
Timm9	http://www.ensembl.org/Homo_sapiens/Gene/Summary?db=core;g=Timm9	10411	Timm9	3.57307	5.11467	-0.255738	-1.19395	0.578847	22.3657	5.77718	1.09607	2.13772	0.0314624		Y	1	7.49629	7.04284	4.71825	3.91435	2.93863	0	4.44516	0	2.01884	1.83471	3.92347	4.54423	4.28565	5.94368	10.6589	34.0724	6.58376	5.11276	5.74997	5.66222
Scarb1	http://www.ensembl.org/Homo_sapiens/Gene/Summary?db=core;g=Scarb1	9112	Scarb1	0.270729	0.0874071	0.419042	1.33704	0.253615	7.0111	0.378412	1.09544	2.13679	0.0444805		Y	1	0.356966	0	0.224679	0	0	0	2.6671	0	0	0	0	0	0	0.174814	2.66473	11.3575	0	1.13617	0	0.377482
Acad9	http://www.ensembl.org/Homo_sapiens/Gene/Summary?db=core;g=Acad9	442	Acad9	1.31066	1.61722	-0.362372	-1.28554	0.830746	5.32946	1.75146	1.09514	2.13634	0.0771219			0	0.713932	0	0.449358	0	2.93863	0	2.6671	4.41616	0	1.83471	0.435941	2.27212	0.612236	2.62221	10.6589	0	1.51933	3.97659	0	1.50993
Fam213a	http://www.ensembl.org/Homo_sapiens/Gene/Summary?db=core;g=Fam213a	3537	Fam213a	6.05213	9.1148	-0.462604	-1.37803	0.207004	5.67873	1.36402	1.09457	2.13549	0.443921			0	7.13932	2.81714	3.81954	14.3526	6.29706	0	5.3342	13.2485	3.02826	3.66941	6.10318	6.81635	8.26519	9.96441	0	11.3575	2.02577	1.13617	1.91666	0.377482
Fbxl4	http://www.ensembl.org/Homo_sapiens/Gene/Summary?db=core;g=Fbxl4	3637	Fbxl4	0.427958	0.852316	-0.252707	-1.19144	0.68145	1.33237	0.333952	1.09377	2.13431	0.111499			0	0.713932	0	0.898715	0	0.419804	0	2.6671	0	0	0	0.435941	0	0.306118	1.39851	2.66473	0	0	0	0.958328	0.377482
Sgcb	http://www.ensembl.org/Homo_sapiens/Gene/Summary?db=core;g=Sgcb	9318	Sgcb	0.935323	1.5741	-0.100648	-1.07226	0.721217	0	0.142021	1.09327	2.13357	0.198751			0	1.42786	0	1.79743	0	1.67922	0	1.77807	0	0	3.66941	0.871883	0	2.44894	0.699257	0	0	0	0.568084	0	0
Prss12	http://www.ensembl.org/Homo_sapiens/Gene/Summary?db=core;g=Prss12	8155	Prss12	3.08091	5.77041	-0.862841	-1.81862	0.060312	8.34346	2.54598	1.09128	2.13064	0.0973815			0	2.85573	5.63427	2.02211	6.52391	0.839609	0	2.6671	8.83233	0	0	3.05159	4.54423	4.89789	6.64294	5.32946	11.3575	2.02577	3.97659	1.91666	2.26489
Rfx5	http://www.ensembl.org/Homo_sapiens/Gene/Summary?db=core;g=Rfx5	8643	Rfx5	0.671098	0.655746	0.248189	1.18772	0.733335	1.33237	0.347592	1.09017	2.12899	0.121985			0	1.42786	0	0.449358	1.30478	0.839609	0	0.889033	0	0	1.83471	1.30782	0	0.612236	0.699257	2.66473	0	1.01289	0	0	0.377482
Rdh5	http://www.ensembl.org/Homo_sapiens/Gene/Summary?db=core;g=Rdh5	8589	Rdh5	0.403157	0.174814	0.552018	1.46614	0.388004	1.33237	0.126611	1.0882	2.12609	0.0854623			0	0.356966	0	0.449358	0	0	0	0.889033	0	0	1.83471	1.30782	0	0	0.349628	2.66473	0	0.506443	0	0	0
Spon2	http://www.ensembl.org/Homo_sapiens/Gene/Summary?db=core;g=Spon2	9852	Spon2	1.30572	0.480932	1.01477	2.02058	0.302731	0	0	1.08712	2.12449	0.152995			0	0.356966	0	0.898715	0	0.839609	0	0.889033	0	4.03768	7.33883	1.30782	0	0.612236	0.349628	0	0	0	0	0	0
Ints2	http://www.ensembl.org/Homo_sapiens/Gene/Summary?db=core;g=Ints2	5369	Ints2	1.00284	0.393525	0.56487	1.47925	0.30739	2.66473	0.761435	1.08642	2.12347	0.0887299			0	0.713932	1.40857	0.224679	1.30478	1.25941	0	0	4.41616	0	1.83471	0.871883	0	0.612236	0.174814	5.32946	0	1.51933	0.568084	0.958328	0
Hsd17b4	http://www.ensembl.org/Homo_sapiens/Gene/Summary?db=core;g=Hsd17b4	5113	Hsd17b4	0.960084	1.33363	-0.202885	-1.151	0.874873	12.6898	1.67476	1.08599	2.12284	0.0387665		Y	1	1.0709	1.40857	1.12339	2.60956	0.839609	0	0.889033	0	0	0	1.30782	2.27212	2.14283	0.524443	2.66473	22.7149	1.01289	2.84042	0.958328	1.88741
Prkce	http://www.ensembl.org/Homo_sapiens/Gene/Summary?db=core;g=Prkce	8091	Prkce	0.131925	1.07103	-0.681196	-1.60347	0.382744	1.33237	0.0943704	1.08597	2.1228	0.0990621			0	0.713932	0	0.449358	0	0.419804	0	0	0	0	0	0	0	0.918354	1.2237	2.66473	0	0	0	0	0.377482
Tor3a	http://www.ensembl.org/Homo_sapiens/Gene/Summary?db=core;g=Tor3a	10732	Tor3a	0.84078	2.20771	-0.89474	-1.85928	0.151025	7.0111	1.10761	1.08558	2.12223	0.0902018			0	0	2.81714	1.34807	1.30478	0.839609	0	0.889033	0	2.01884	0	0.871883	0	2.14283	2.27258	2.66473	11.3575	1.01289	1.70425	0.958328	0.754963
Snx9	http://www.ensembl.org/Homo_sapiens/Gene/Summary?db=core;g=Snx9	9773	Snx9	0.238208	0.327873	-0.150218	-1.10974	0.787519	3.9971	0.852615	1.08465	2.12086	0.0904291			0	0	0	0.224679	0	0.419804	0	1.77807	0	0	0	0.435941	0	0.306118	0.349628	7.9942	0	1.51933	1.13617	0	0.754963
Fbxo34	http://www.ensembl.org/Homo_sapiens/Gene/Summary?db=core;g=Fbxo34	3655	Fbxo34	2.82985	1.31149	0.764103	1.69831	0.127358	3.9971	1.72609	1.0842	2.1202	0.0798676			0	1.78483	4.2257	2.24679	2.60956	2.09902	0	3.55613	8.83233	1.00942	1.83471	3.48753	2.27212	1.22447	1.39851	7.9942	0	2.53221	0.568084	1.91666	1.88741
Ttpal	http://www.ensembl.org/Homo_sapiens/Gene/Summary?db=core;g=Ttpal	10998	Ttpal	1.5545	1.15843	0.385377	1.3062	0.377418	8.34346	1.65842	1.08274	2.11806	0.046801		Y	1	1.0709	1.40857	2.02211	1.30478	0.419804	0	0.889033	0	2.01884	5.50412	1.74377	2.27212	0.918354	1.39851	5.32946	11.3575	1.51933	1.13617	0.958328	3.01985
Tmbim1	http://www.ensembl.org/Homo_sapiens/Gene/Summary?db=core;g=Tmbim1	10457	Tmbim1	1.02678	1.46455	-0.116767	-1.0843	0.704941	1.33237	0.602584	1.08117	2.11576	0.168959			0	1.42786	0	1.57275	0	2.51883	0	1.77807	0	1.00942	1.83471	2.17971	0	1.53059	1.39851	2.66473	0	0.506443	0.568084	0.958328	0.377482
Uba6	http://www.ensembl.org/Homo_sapiens/Gene/Summary?db=core;g=Uba6	11073	Uba6	4.32067	3.84746	0.0171094	1.01193	0.957219	5.32946	2.35125	1.07943	2.1132	0.111942			0	2.49876	2.81714	2.47147	2.60956	5.03765	8.56166	8.89033	4.41616	1.00942	5.50412	3.48753	4.54423	4.89789	2.79703	10.6589	0	2.02577	1.13617	0.958328	5.28474
Gtf3c2	http://www.ensembl.org/Homo_sapiens/Gene/Summary?db=core;g=Gtf3c2	4781	Gtf3c2	2.83253	4.63412	-0.381841	-1.303	0.41343	6.66183	3.16211	1.0787	2.11213	0.0835365			0	6.78236	5.63427	3.59486	2.60956	3.77824	0	2.6671	0	4.03768	1.83471	3.05159	0	4.89789	4.37035	13.3237	0	2.02577	2.84042	2.87499	4.90726
Cs	http://www.ensembl.org/Homo_sapiens/Gene/Summary?db=core;g=Cs	2462	Cs	7.6266	4.78679	0.456081	1.37181	0.204936	12.3406	5.41266	1.07771	2.11069	0.0478314		Y	1	6.06842	4.2257	4.2689	6.52391	4.61785	8.56166	8.0013	17.6647	3.02826	18.3471	5.66724	4.54423	3.97953	5.59405	13.3237	11.3575	3.03866	3.97659	6.7083	7.92711
Fbxl8	http://www.ensembl.org/Homo_sapiens/Gene/Summary?db=core;g=Fbxl8	3640	Fbxl8	1.54988	1.87945	-0.583531	-1.49851	0.37709	3.9971	1.58677	1.07753	2.11043	0.112108			0	1.42786	0	0.674036	1.30478	2.09902	8.56166	1.77807	0	1.00942	0	1.74377	0	0.612236	3.14666	7.9942	0	1.01289	1.70425	2.87499	0.754963
Srxn1	http://www.ensembl.org/Homo_sapiens/Gene/Summary?db=core;g=Srxn1	9924	Srxn1	0.685796	1.00537	-0.120404	-1.08704	0.734106	0	0	1.07751	2.1104	0.151835			0	1.42786	0	0.674036	0	0.839609	0	0	4.41616	0	0	0.871883	0	0.612236	1.39851	0	0	0	0	0	0
Npl	http://www.ensembl.org/Homo_sapiens/Gene/Summary?db=core;g=Npl	7070	Npl	2.85329	2.1203	0.215406	1.16103	0.984598	0	0.366193	1.07472	2.10631	0.316273			0	2.1418	0	2.02211	1.30478	3.35843	8.56166	7.11226	4.41616	0	1.83471	3.48753	0	2.14283	2.09777	0	0	0.506443	0	0.958328	0
Rexo5	http://www.ensembl.org/Homo_sapiens/Gene/Summary?db=core;g=Rexo5	8625	Rexo5	1.24261	0.98362	0.172793	1.12724	0.762364	2.66473	0.804964	1.07373	2.10486	0.110049			0	0.713932	0	1.34807	0	2.51883	0	0.889033	4.41616	1.00942	0	1.74377	2.27212	0.918354	1.04889	5.32946	0	1.51933	0.568084	0	1.13244
G430095P16Rik	http://www.ensembl.org/Homo_sapiens/Gene/Summary?db=core;g=G430095P16Rik	3865	G430095P16Rik	3.71444	3.60622	0.204343	1.15216	0.763714	1.33237	0.820375	1.07271	2.10339	0.318833			0	3.92663	0	3.1455	3.91435	2.51883	0	6.22323	0	8.07537	9.17354	3.05159	4.54423	2.14283	5.06961	2.66473	0	1.01289	1.13617	0	1.13244
Zbtb41	http://www.ensembl.org/Homo_sapiens/Gene/Summary?db=core;g=Zbtb41	11597	Zbtb41	1.3397	1.79242	-0.106111	-1.07632	0.714401	1.33237	0.602584	1.07218	2.1026	0.192435			0	3.56966	1.40857	0.898715	1.30478	1.67922	0	5.3342	0	1.00942	0	0.871883	0	1.83671	1.74814	2.66473	0	0.506443	0.568084	0.958328	0.377482
Inppl1	http://www.ensembl.org/Homo_sapiens/Gene/Summary?db=core;g=Inppl1	5358	Inppl1	0.283566	0.940109	-0.639412	-1.55769	0.445992	2.66473	0.647044	1.07101	2.1009	0.104765			0	0.356966	0	0.449358	1.30478	0.419804	0	0	0	0	0	0.871883	0	1.53059	0.349628	5.32946	0	0.506443	1.70425	0	0.377482
Bloc1s5	http://www.ensembl.org/Homo_sapiens/Gene/Summary?db=core;g=Bloc1s5	1418	Bloc1s5	0.723798	0.808805	0.0559752	1.03956	0.900536	2.66473	0.662943	1.0706	2.1003	0.120256			0	1.78483	0	1.12339	0	0.839609	0	2.6671	0	0	1.83471	0.435941	0	0.918354	0.699257	5.32946	0	1.51933	0	0	1.13244
Eif2b3	http://www.ensembl.org/Homo_sapiens/Gene/Summary?db=core;g=Eif2b3	3198	Eif2b3	1.86054	2.33862	-0.869304	-1.82678	0.167295	8.34346	2.05636	1.07049	2.10014	0.0458124		Y	1	0.713932	1.40857	0.449358	2.60956	1.25941	8.56166	0.889033	4.41616	2.01884	0	0	0	1.53059	3.14666	5.32946	11.3575	1.01289	3.4085	1.91666	1.88741
Gm10031	http://www.ensembl.org/Homo_sapiens/Gene/Summary?db=core;g=Gm10031	4051	Gm10031	0.622157	0.502687	0.263674	1.20053	0.621011	1.33237	0.315352	1.06993	2.09933	0.107883			0	0.356966	1.40857	0.674036	0	0.419804	0	0.889033	0	1.00942	0	0.435941	2.27212	0.306118	0.699257	2.66473	0	0.506443	0	0	0.754963
Cse1l	http://www.ensembl.org/Homo_sapiens/Gene/Summary?db=core;g=Cse1l	2465	Cse1l	2.86611	2.14205	0.549234	1.46331	0.208828	9.67583	2.93661	1.06957	2.0988	0.0572933			0	2.49876	4.2257	1.79743	3.91435	2.93863	0	3.55613	0	2.01884	5.50412	5.66724	2.27212	1.83671	2.4474	7.9942	11.3575	1.51933	6.24892	0.958328	3.01985
Sirt5	http://www.ensembl.org/Homo_sapiens/Gene/Summary?db=core;g=Sirt5	9396	Sirt5	0.304885	0.764909	-0.373546	-1.29553	0.690183	1.33237	0.220981	1.0692	2.09827	0.110258			0	0.713932	0	0.674036	0	0	0	0	0	0	1.83471	0.435941	0	0.306118	1.2237	2.66473	0	0.506443	0	0	0.377482
Git1	http://www.ensembl.org/Homo_sapiens/Gene/Summary?db=core;g=Git1	4017	Git1	0.562644	0.41528	0.507259	1.42135	0.397015	1.33237	0.330762	1.06909	2.0981	0.103112			0	0.713932	0	0.674036	2.60956	0.419804	0	0.889033	0	1.00942	0	0.435941	0	0.306118	0.524443	2.66473	0	0	0.568084	0	0.754963
Muc1	http://www.ensembl.org/Homo_sapiens/Gene/Summary?db=core;g=Muc1	6666	Muc1	1.90646	1.83632	0.176269	1.12996	0.956519	0	0.366193	1.069	2.09798	0.299525			0	3.2127	0	2.24679	1.30478	2.93863	0	0.889033	4.41616	2.01884	1.83471	1.74377	2.27212	2.44894	1.2237	0	0	0.506443	0	0.958328	0
Ubap2	http://www.ensembl.org/Homo_sapiens/Gene/Summary?db=core;g=Ubap2	11080	Ubap2	3.04639	2.77566	-0.0539964	-1.03814	0.886721	5.32946	2.72412	1.06649	2.09433	0.0669186			0	3.56966	0	1.57275	1.30478	2.09902	8.56166	2.6671	4.41616	1.00942	5.50412	1.30782	4.54423	1.53059	4.02073	10.6589	0	0.506443	2.84042	0	7.54963
Lta	http://www.ensembl.org/Homo_sapiens/Gene/Summary?db=core;g=Lta	5963	Lta	10.5794	8.96251	0.0995865	1.07147	0.975745	8.34346	2.41489	1.06549	2.09288	0.228781			0	10.709	2.81714	11.6833	7.82869	12.1743	42.8083	2.6671	4.41616	5.04711	1.83471	11.3345	13.6327	10.408	7.51701	5.32946	11.3575	4.55799	1.70425	0	3.39733
Elovl6	http://www.ensembl.org/Homo_sapiens/Gene/Summary?db=core;g=Elovl6	3265	Elovl6	0.795694	0.327873	0.245645	1.18562	0.373101	5.32946	1.75784	1.06257	2.08864	0.0397929		Y	1	0	1.40857	0.674036	1.30478	0.419804	0	0.889033	4.41616	0	0	0.435941	0	0.306118	0.349628	10.6589	0	1.51933	2.84042	1.91666	0.754963
Guca1a	http://www.ensembl.org/Homo_sapiens/Gene/Summary?db=core;g=Guca1a	4793	Guca1a	0.709159	0.0874071	0.968669	1.95703	0.168441	1.33237	0.0943704	1.06231	2.08828	0.104705			0	0.356966	0	1.12339	0	1.25941	0	5.3342	0	0	0	0.435941	0	0	0.174814	2.66473	0	0	0	0	0.377482
Slc36a3os	http://www.ensembl.org/Homo_sapiens/Gene/Summary?db=core;g=Slc36a3os	9547	Slc36a3os	2.08445	1.11492	0.484073	1.39869	0.485223	1.33237	0.570344	1.06203	2.08787	0.171381			0	1.42786	0	1.57275	0	1.25941	8.56166	1.77807	0	4.03768	5.50412	0.871883	0	1.53059	0.699257	2.66473	0	0	0.568084	0.958328	0.754963
Wdr7	http://www.ensembl.org/Homo_sapiens/Gene/Summary?db=core;g=Wdr7	11440	Wdr7	0.667929	0.502687	0.357785	1.28146	0.579658	1.33237	0.284042	1.0615	2.0871	0.112502			0	0.356966	2.81714	0.449358	1.30478	0.419804	0	2.6671	0	0	0	0	0	0.306118	0.699257	2.66473	0	0	1.13617	0	0
Fut7	http://www.ensembl.org/Homo_sapiens/Gene/Summary?db=core;g=Fut7	3842	Fut7	1.43928	1.15843	0.216458	1.16188	0.880647	0	0.142021	1.06117	2.08662	0.209745			0	0	0	0.449358	1.30478	1.25941	0	0	4.41616	3.02826	3.66941	0.871883	2.27212	0.918354	1.39851	0	0	0	0.568084	0	0
Tor4a	http://www.ensembl.org/Homo_sapiens/Gene/Summary?db=core;g=Tor4a	10733	Tor4a	0.491048	2.09816	-0.995548	-1.99384	0.139707	1.33237	0.457373	1.06015	2.08515	0.169152			0	0.713932	0	1.57275	1.30478	0.419804	0	0	0	1.00942	0	0.871883	0	1.22447	2.97184	2.66473	0	0.506443	0.568084	0	0.754963
2210011C24Rik	http://www.ensembl.org/Homo_sapiens/Gene/Summary?db=core;g=2210011C24Rik	104	2210011C24Rik	4.18798	3.19171	0.415863	1.3341	0.62863	0	0.460563	1.05882	2.08323	0.447013			0	3.92663	1.40857	4.71825	2.60956	7.55648	8.56166	1.77807	4.41616	2.01884	1.83471	9.15477	2.27212	4.28565	2.09777	0	0	0.506443	0	0.958328	0.377482
Fbxo33	http://www.ensembl.org/Homo_sapiens/Gene/Summary?db=core;g=Fbxo33	3654	Fbxo33	5.72682	4.8303	0.0558097	1.03944	0.805594	15.0053	6.57355	1.05843	2.08266	0.0412058		Y	1	7.85325	8.45141	5.16761	2.60956	5.87726	17.1233	2.6671	0	4.03768	7.33883	3.05159	4.54423	3.3673	6.29331	18.6531	11.3575	7.0902	7.38509	7.66663	4.1523
Nbea	http://www.ensembl.org/Homo_sapiens/Gene/Summary?db=core;g=Nbea	6800	Nbea	1.01955	0.0874071	1.12822	2.18589	0.155948	0	0	1.05807	2.08215	0.136611			0	0.713932	0	0.674036	0	0.839609	8.56166	0	0	1.00942	0	0.435941	0	0	0.174814	0	0	0	0	0	0
Stk32c	http://www.ensembl.org/Homo_sapiens/Gene/Summary?db=core;g=Stk32c	10005	Stk32c	0.395231	0.480932	0.24778	1.18738	0.870692	0	0	1.05801	2.08206	0.146227			0	0.713932	0	0.449358	0	0.419804	0	0.889033	0	0	1.83471	0.435941	0	0.612236	0.349628	0	0	0	0	0	0
Prickle1	http://www.ensembl.org/Homo_sapiens/Gene/Summary?db=core;g=Prickle1	8072	Prickle1	0.807001	1.24584	-0.152358	-1.11138	0.728507	0	0.126611	1.05761	2.08148	0.202481			0	0.713932	0	0.898715	2.60956	0.839609	0	1.77807	0	1.00942	1.83471	0	0	0.918354	1.57333	0	0	0.506443	0	0	0
Hid1	http://www.ensembl.org/Homo_sapiens/Gene/Summary?db=core;g=Hid1	4958	Hid1	0.687115	0.524443	0.21457	1.16036	0.458738	12.6898	1.58358	1.05576	2.07882	0.0258599		Y	1	0.713932	1.40857	0.224679	0	0.419804	0	0.889033	0	1.00942	0	1.30782	2.27212	0	1.04889	2.66473	22.7149	1.01289	2.27234	1.91666	1.13244
Thbd	http://www.ensembl.org/Homo_sapiens/Gene/Summary?db=core;g=Thbd	10361	Thbd	0.963688	2.47031	-0.481777	-1.39646	0.421528	1.33237	0.268632	1.05326	2.07521	0.145602			0	0	1.40857	1.34807	0	1.25941	0	7.11226	0	0	0	0.435941	0	3.3673	1.57333	2.66473	0	0.506443	0.568084	0	0
Med22	http://www.ensembl.org/Homo_sapiens/Gene/Summary?db=core;g=Med22	6231	Med22	0.613911	0.98362	-0.353216	-1.2774	0.736029	11.3575	0.804964	1.05288	2.07466	0.0458758		Y	1	0.356966	2.81714	0.674036	1.30478	0	0	1.77807	0	0	0	0.435941	0	0.918354	1.04889	0	22.7149	1.51933	0.568084	0	1.13244
Slc25a32	http://www.ensembl.org/Homo_sapiens/Gene/Summary?db=core;g=Slc25a32	9478	Slc25a32	1.2531	1.74853	-0.124964	-1.09048	0.953351	8.34346	1.70877	1.05093	2.07186	0.0861383			0	3.2127	0	2.69615	0	1.67922	0	0.889033	0	2.01884	3.66941	0.871883	0	1.22447	2.27258	5.32946	11.3575	0	3.4085	1.91666	1.50993
Lrrn2	http://www.ensembl.org/Homo_sapiens/Gene/Summary?db=core;g=Lrrn2	5942	Lrrn2	0.666578	1.22409	-0.202969	-1.15107	0.600944	0	0.126611	1.05089	2.07181	0.206337			0	0.713932	0	1.57275	0	1.67922	0	0.889033	0	0	0	0.871883	2.27212	1.22447	1.2237	0	0	0.506443	0	0	0
Agpat2	http://www.ensembl.org/Homo_sapiens/Gene/Summary?db=core;g=Agpat2	609	Agpat2	3.68674	5.0494	-0.395719	-1.3156	0.33593	2.66473	1.41977	1.0485	2.06838	0.223085			0	3.2127	2.81714	3.59486	5.21913	3.35843	8.56166	8.0013	0	1.00942	1.83471	4.35941	2.27212	5.20401	4.8948	5.32946	0	1.51933	2.27234	0	1.88741
Zfand2a	http://www.ensembl.org/Homo_sapiens/Gene/Summary?db=core;g=Zfand2a	11672	Zfand2a	1.17718	0.961864	0.238894	1.18009	0.654638	2.66473	0.804964	1.04767	2.06719	0.125912			0	0.713932	4.2257	0.898715	2.60956	0	0	1.77807	0	3.02826	0	0.871883	0	1.22447	0.699257	5.32946	0	1.51933	0.568084	0	1.13244
Ryk	http://www.ensembl.org/Homo_sapiens/Gene/Summary?db=core;g=Ryk	9030	Ryk	0.799032	0.830561	0.162864	1.11951	0.88845	0	0.126611	1.04746	2.06689	0.194302			0	1.0709	2.81714	0.674036	0	0.419804	0	0.889033	0	1.00942	0	0.435941	2.27212	0.612236	1.04889	0	0	0.506443	0	0	0
Tmem268	http://www.ensembl.org/Homo_sapiens/Gene/Summary?db=core;g=Tmem268	10583	Tmem268	0.814797	1.00537	-0.0841144	-1.06004	0.978515	11.3575	1.00102	1.04678	2.06591	0.0471712		Y	1	1.0709	1.40857	1.57275	1.30478	1.25941	0	0.889033	0	0	0	0	2.27212	0.612236	1.39851	0	22.7149	1.51933	0.568084	1.91666	0
Sh3pxd2b	http://www.ensembl.org/Homo_sapiens/Gene/Summary?db=core;g=Sh3pxd2b	9352	Sh3pxd2b	1.43289	0.41528	1.01723	2.02404	0.204488	0	0.142021	1.04563	2.06426	0.188344			0	2.1418	0	1.12339	1.30478	0.839609	8.56166	1.77807	0	1.00942	0	0.435941	0	0.306118	0.524443	0	0	0	0.568084	0	0
Parg	http://www.ensembl.org/Homo_sapiens/Gene/Summary?db=core;g=Parg	7382	Parg	2.6442	2.90735	-0.275445	-1.21037	0.714819	18.3686	3.2951	1.04432	2.06239	0.0595224			0	2.1418	2.81714	2.02211	5.21913	0.839609	0	4.44516	8.83233	0	3.66941	1.74377	0	3.3673	2.4474	2.66473	34.0724	2.53221	1.70425	4.79164	4.1523
Fam241a	http://www.ensembl.org/Homo_sapiens/Gene/Summary?db=core;g=Fam241a	3553	Fam241a	3.33795	3.84746	-0.393872	-1.31391	0.561531	17.67	6.65251	1.04396	2.06188	0.0549151			0	1.78483	11.2685	2.47147	0	2.51883	8.56166	6.22323	0	5.04711	0	2.17971	0	4.89789	2.79703	23.9826	11.3575	7.59664	6.81701	7.66663	4.52978
Ogfr	http://www.ensembl.org/Homo_sapiens/Gene/Summary?db=core;g=Ogfr	7236	Ogfr	5.59019	4.19631	-0.00982286	-1.00683	0.872278	13.6729	6.77707	1.0437	2.06151	0.024743		Y	1	2.49876	7.04284	3.1455	5.21913	2.51883	25.685	4.44516	4.41616	3.02826	7.33883	1.74377	0	2.44894	5.94368	15.9884	11.3575	4.55799	9.65743	3.83331	9.05956
Mtcl1	http://www.ensembl.org/Homo_sapiens/Gene/Summary?db=core;g=Mtcl1	6613	Mtcl1	1.32186	1.48631	0.00828006	1.00576	0.970965	0	0.188741	1.04344	2.06113	0.284124			0	1.0709	1.40857	1.79743	1.30478	1.25941	0	0.889033	4.41616	1.00942	1.83471	0.871883	0	1.22447	1.74814	0	0	0	0	0	0.754963
Noct	http://www.ensembl.org/Homo_sapiens/Gene/Summary?db=core;g=Noct	7033	Noct	1.39753	1.46455	-0.0117832	-1.0082	0.941398	8.34346	1.61263	1.0428	2.06023	0.0811688			0	1.78483	0	0.898715	1.30478	0.839609	0	5.3342	0	3.02826	0	1.30782	2.27212	1.53059	1.39851	5.32946	11.3575	1.51933	2.84042	0.958328	1.13244
Men1	http://www.ensembl.org/Homo_sapiens/Gene/Summary?db=core;g=Men1	6257	Men1	1.14725	1.4428	-0.348941	-1.27363	0.68189	8.34346	1.70288	1.04013	2.05642	0.0458391		Y	1	0.713932	1.40857	0.449358	3.91435	0.839609	0	0.889033	0	1.00942	1.83471	0.435941	2.27212	1.83671	1.04889	5.32946	11.3575	1.51933	2.27234	0	3.01985
Plekhf1	http://www.ensembl.org/Homo_sapiens/Gene/Summary?db=core;g=Plekhf1	7778	Plekhf1	4.13732	2.0325	1.02247	2.03139	0.126897	0	0.347592	1.0392	2.05509	0.452206			0	3.56966	1.40857	3.81954	2.60956	8.39609	0	2.6671	4.41616	3.02826	3.66941	6.97506	9.08847	0.918354	3.14666	0	0	1.01289	0	0	0.377482
Sbf2	http://www.ensembl.org/Homo_sapiens/Gene/Summary?db=core;g=Sbf2	9096	Sbf2	0.359635	2.0764	-1.08147	-2.11619	0.148392	1.33237	0.315352	1.03901	2.05482	0.15927			0	0.713932	1.40857	0.449358	0	0	0	0	0	0	0	1.74377	0	1.53059	2.62221	2.66473	0	0.506443	0	0	0.754963
Trim12c	http://www.ensembl.org/Homo_sapiens/Gene/Summary?db=core;g=Trim12c	10831	Trim12c	3.96463	3.43179	0.0177697	1.01239	0.916144	8.34346	2.61223	1.03878	2.05449	0.100908			0	2.85573	1.40857	1.79743	7.82869	2.93863	8.56166	1.77807	4.41616	2.01884	5.50412	3.92347	4.54423	3.3673	3.49628	5.32946	11.3575	1.51933	4.54467	2.87499	1.50993
1810024B03Rik	http://www.ensembl.org/Homo_sapiens/Gene/Summary?db=core;g=1810024B03Rik	86	1810024B03Rik	1.42411	1.63937	-0.0576331	-1.04076	0.993823	3.9971	1.79411	1.03864	2.05429	0.113234			0	1.0709	4.2257	2.92082	0	1.67922	0	1.77807	0	0	1.83471	1.30782	2.27212	1.53059	1.74814	7.9942	0	0.506443	1.70425	3.83331	1.13244
Zfp993	http://www.ensembl.org/Homo_sapiens/Gene/Summary?db=core;g=Zfp993	11955	Zfp993	0.505795	0.480932	0.458596	1.3742	0.697232	0	0	1.03808	2.05349	0.156948			0	1.42786	1.40857	0.898715	0	0	0	0.889033	0	1.00942	0	0.435941	0	0.612236	0.349628	0	0	0	0	0	0
Nr1d1	http://www.ensembl.org/Homo_sapiens/Gene/Summary?db=core;g=Nr1d1	7080	Nr1d1	2.94388	4.48068	-0.344561	-1.26976	0.381065	1.33237	1.07856	1.03807	2.05347	0.343144			0	3.2127	0	3.59486	2.60956	5.03765	0	4.44516	0	2.01884	5.50412	4.35941	4.54423	3.3673	5.59405	2.66473	0	0.506443	1.13617	1.91666	0.754963
Trim23	http://www.ensembl.org/Homo_sapiens/Gene/Summary?db=core;g=Trim23	10837	Trim23	0.868942	0.480932	0.586881	1.502	0.397633	1.33237	0.315352	1.03783	2.05314	0.135044			0	0.713932	0	0.898715	0	0.419804	0	0	0	2.01884	5.50412	0.871883	0	0.612236	0.349628	2.66473	0	0.506443	0	0	0.754963
Gm34350	http://www.ensembl.org/Homo_sapiens/Gene/Summary?db=core;g=Gm34350	4380	Gm34350	0.312294	0.808805	-0.257317	-1.19525	0.692698	1.33237	0.126611	1.03783	2.05314	0.108422			0	0	0	0.224679	0	0.419804	0	2.6671	0	0	0	0.435941	0	0.918354	0.699257	2.66473	0	0.506443	0	0	0
Ankfy1	http://www.ensembl.org/Homo_sapiens/Gene/Summary?db=core;g=Ankfy1	776	Ankfy1	2.64049	1.70502	0.525102	1.43904	0.244285	14.0222	3.04874	1.03709	2.05208	0.0538198			0	3.56966	1.40857	2.69615	5.21913	2.51883	0	0.889033	4.41616	1.00942	1.83471	1.30782	6.81635	1.83671	1.57333	5.32946	22.7149	2.53221	6.81701	0.958328	1.88741
F2rl2	http://www.ensembl.org/Homo_sapiens/Gene/Summary?db=core;g=F2rl2	3450	F2rl2	1.4148	1.11492	0.481911	1.39659	0.800104	0	0	1.03644	2.05116	0.170888			0	0.356966	0	2.24679	0	4.19804	0	0	4.41616	0	0	3.48753	2.27212	1.53059	0.699257	0	0	0	0	0	0
Hint2	http://www.ensembl.org/Homo_sapiens/Gene/Summary?db=core;g=Hint2	4968	Hint2	15.0283	13.0497	0.162436	1.11918	0.46004	18.6531	12.7395	1.03576	2.05019	0.0117402		Y	1	13.2077	15.4943	15.2782	15.6574	15.5328	8.56166	16.8916	22.0808	18.1696	7.33883	13.9501	18.1769	13.1631	12.9362	37.3062	0	13.1675	12.4978	12.4583	12.8344
Trpv2	http://www.ensembl.org/Homo_sapiens/Gene/Summary?db=core;g=Trpv2	10910	Trpv2	9.94861	7.86896	0.231436	1.174	0.517321	3.9971	3.13811	1.03475	2.04876	0.208975			0	7.85325	8.45141	5.39229	10.4383	10.4951	17.1233	8.0013	13.2485	10.0942	12.843	10.8985	4.54423	7.34683	8.39108	7.9942	0	1.51933	3.97659	4.79164	2.26489
Qpctl	http://www.ensembl.org/Homo_sapiens/Gene/Summary?db=core;g=Qpctl	8330	Qpctl	1.47035	1.26798	0.222038	1.16638	0.809494	1.33237	0.521853	1.034	2.0477	0.181496			0	0.713932	1.40857	1.34807	2.60956	0.419804	0	2.6671	4.41616	1.00942	0	3.05159	0	1.83671	0.699257	2.66473	0	1.51933	0.568084	0	0
Cenpl	http://www.ensembl.org/Homo_sapiens/Gene/Summary?db=core;g=Cenpl	1996	Cenpl	3.12718	3.67226	-0.150733	-1.11013	0.81485	6.66183	3.80518	1.03391	2.04757	0.0803586			0	2.85573	5.63427	4.04422	5.21913	4.19804	0	0.889033	0	2.01884	1.83471	1.74377	9.08847	3.67342	3.6711	13.3237	0	3.03866	4.54467	5.74997	1.88741
Otulin	http://www.ensembl.org/Homo_sapiens/Gene/Summary?db=core;g=Otulin	7307	Otulin	15.2708	13.0295	0.0893378	1.06388	0.745105	31.6922	12.86	1.03182	2.04461	0.0212795		Y	1	15.3495	9.85998	11.908	11.743	15.9526	25.685	14.2245	17.6647	16.1507	22.0165	11.3345	11.3606	18.3671	7.69182	29.312	34.0724	16.2062	7.38509	19.1666	8.68208
3110001I22Rik	http://www.ensembl.org/Homo_sapiens/Gene/Summary?db=core;g=3110001I22Rik	171	3110001I22Rik	0.79464	1.5302	-0.547822	-1.46188	0.430764	3.9971	1.39626	1.0308	2.04316	0.132314			0	1.0709	2.81714	0.674036	0	2.51883	0	0	0	2.01884	0	0.435941	0	1.83671	1.2237	7.9942	0	2.53221	1.13617	1.91666	0
Naga	http://www.ensembl.org/Homo_sapiens/Gene/Summary?db=core;g=Naga	6764	Naga	5.47454	2.86345	0.95428	1.93761	0.143101	0	0.377482	1.0282	2.03948	0.530997			0	2.1418	1.40857	5.16761	1.30478	5.45746	0	4.44516	8.83233	7.06595	12.843	5.66724	11.3606	2.75506	2.97184	0	0	0	0	0	1.50993
Hivep1	http://www.ensembl.org/Homo_sapiens/Gene/Summary?db=core;g=Hivep1	5009	Hivep1	2.06884	2.99476	-0.375354	-1.29716	0.488663	8.34346	1.86492	1.02789	2.03904	0.111676			0	4.64056	2.81714	1.57275	1.30478	2.93863	0	3.55613	4.41616	0	0	1.30782	2.27212	3.3673	2.62221	5.32946	11.3575	2.53221	1.70425	0.958328	2.26489
Atg16l2	http://www.ensembl.org/Homo_sapiens/Gene/Summary?db=core;g=Atg16l2	1109	Atg16l2	2.54923	3.23484	-0.27766	-1.21223	0.625635	8.34346	2.27322	1.02744	2.0384	0.0864378			0	1.42786	2.81714	2.47147	2.60956	3.35843	0	1.77807	8.83233	1.00942	1.83471	2.17971	2.27212	2.44894	4.02073	5.32946	11.3575	1.51933	2.84042	0.958328	3.77482
Ankrd6	http://www.ensembl.org/Homo_sapiens/Gene/Summary?db=core;g=Ankrd6	806	Ankrd6	0.662796	0.939723	0.121418	1.0878	0.996961	0	0	1.02739	2.03833	0.164427			0	1.0709	0	1.34807	0	0.419804	0	0	0	1.00942	3.66941	0.435941	0	0.306118	1.57333	0	0	0	0	0	0
Ly6a	http://www.ensembl.org/Homo_sapiens/Gene/Summary?db=core;g=Ly6a	5978	Ly6a	31.9372	8.13195	1.83183	3.55988	5.64796e-05	20.684	7.99155	1.02725	2.03813	0.107221	Y		1	24.9876	9.85998	26.2874	35.2291	25.6081	8.56166	73.7897	30.9131	48.4522	56.8759	22.233	20.4491	9.79578	6.46812	18.6531	22.7149	10.1289	9.08934	6.7083	6.03971
Clstn3	http://www.ensembl.org/Homo_sapiens/Gene/Summary?db=core;g=Clstn3	2217	Clstn3	0.501937	0.655746	0.0405461	1.0285	0.918133	0	0	1.02549	2.03564	0.157397			0	0.356966	1.40857	0.224679	0	0	0	0.889033	0	0	0	0.871883	2.27212	0.612236	0.699257	0	0	0	0	0	0
Tep1	http://www.ensembl.org/Homo_sapiens/Gene/Summary?db=core;g=Tep1	10301	Tep1	1.62241	1.18019	0.637445	1.55557	0.361547	0	0.220981	1.0248	2.03468	0.296323			0	1.0709	1.40857	1.79743	6.52391	0.839609	0	2.6671	0	2.01884	1.83471	1.30782	0	0.612236	1.74814	0	0	0.506443	0	0	0.377482
Gtf2e2	http://www.ensembl.org/Homo_sapiens/Gene/Summary?db=core;g=Gtf2e2	4768	Gtf2e2	4.57134	4.21884	-0.0417761	-1.02938	0.924533	6.66183	3.75482	1.02387	2.03337	0.0801896			0	4.28359	4.2257	4.71825	1.30478	6.29706	8.56166	1.77807	4.41616	3.02826	7.33883	4.35941	4.54423	4.59177	3.84591	13.3237	0	4.55799	2.27234	4.79164	3.39733
Fam120aos	http://www.ensembl.org/Homo_sapiens/Gene/Summary?db=core;g=Fam120aos	3487	Fam120aos	1.26975	1.98938	-0.452931	-1.36882	0.42416	3.9971	1.56817	1.02374	2.03319	0.12114			0	2.49876	0	1.34807	1.30478	0.839609	0	1.77807	4.41616	0	0	3.05159	0	2.75506	1.2237	7.9942	0	1.51933	1.70425	1.91666	1.13244
Irgm1	http://www.ensembl.org/Homo_sapiens/Gene/Summary?db=core;g=Irgm1	5417	Irgm1	1.95404	2.31687	-0.0813422	-1.058	0.913812	2.66473	1.10491	1.02245	2.03136	0.169397			0	1.42786	5.63427	1.34807	6.52391	1.25941	0	2.6671	0	1.00942	1.83471	1.74377	0	1.83671	2.79703	5.32946	0	2.53221	0	0	1.88741
Crbn	http://www.ensembl.org/Homo_sapiens/Gene/Summary?db=core;g=Crbn	2418	Crbn	3.68904	3.23484	0.0010182	1.00071	0.858825	9.32656	6.04523	1.02205	2.0308	0.031821		Y	1	3.2127	5.63427	2.24679	3.91435	2.51883	0	1.77807	8.83233	3.02826	1.83471	2.17971	9.08847	2.44894	4.02073	18.6531	0	4.05154	6.24892	6.7083	7.17215
6430573P05Rik	http://www.ensembl.org/Homo_sapiens/Gene/Summary?db=core;g=6430573P05Rik	265	6430573P05Rik	0.628143	0.874457	0.163269	1.11982	0.965421	0	0.126611	1.02136	2.02983	0.205602			0	1.0709	1.40857	1.57275	1.30478	0.419804	0	0.889033	0	0	0	0.871883	0	1.22447	0.524443	0	0	0.506443	0	0	0
Gpt	http://www.ensembl.org/Homo_sapiens/Gene/Summary?db=core;g=Gpt	4702	Gpt	0.526216	1.15843	-0.518858	-1.43282	0.480331	2.66473	0.933346	1.02093	2.02922	0.107227			0	1.0709	0	0.449358	1.30478	0.839609	0	1.77807	0	0	0	0.871883	0	0.918354	1.39851	5.32946	0	0.506443	1.13617	0.958328	1.13244
Triobp	http://www.ensembl.org/Homo_sapiens/Gene/Summary?db=core;g=Triobp	10865	Triobp	5.13887	6.07692	-0.249768	-1.18902	0.537297	5.32946	3.15715	1.0207	2.0289	0.11509			0	5.35449	4.2257	3.1455	7.82869	4.61785	0	2.6671	13.2485	3.02826	7.33883	5.66724	4.54423	6.7346	5.41924	10.6589	0	3.5451	2.84042	0.958328	5.28474
Lypla1	http://www.ensembl.org/Homo_sapiens/Gene/Summary?db=core;g=Lypla1	5994	Lypla1	7.75774	5.26734	0.430356	1.34757	0.275868	7.9942	5.15541	1.01909	2.02664	0.0816112			0	4.28359	11.2685	4.49358	7.82869	10.0753	17.1233	1.77807	4.41616	8.07537	1.83471	8.28289	13.6327	3.3673	7.16738	15.9884	0	3.5451	5.11276	4.79164	7.17215
Sntb2	http://www.ensembl.org/Homo_sapiens/Gene/Summary?db=core;g=Sntb2	9742	Sntb2	2.83595	3.27873	-0.110215	-1.07939	0.877888	6.66183	3.14493	1.01814	2.02531	0.0907062			0	2.49876	2.81714	4.94293	6.52391	2.93863	0	2.6671	4.41616	5.04711	0	2.17971	0	3.06118	3.49628	13.3237	0	4.05154	1.70425	1.91666	4.90726
Tiam2	http://www.ensembl.org/Homo_sapiens/Gene/Summary?db=core;g=Tiam2	10389	Tiam2	0.278667	1.22409	-0.484853	-1.39944	0.428568	0	0	1.01745	2.02434	0.166287			0	0.713932	0	0.449358	0	0.419804	0	0.889033	0	0	0	0.871883	0	1.22447	1.2237	0	0	0	0	0	0
Sphk2	http://www.ensembl.org/Homo_sapiens/Gene/Summary?db=core;g=Sphk2	9839	Sphk2	2.82437	2.57909	-0.147734	-1.10783	0.738842	0	0.363002	1.01702	2.02374	0.368865			0	0.713932	1.40857	0.674036	6.52391	0.419804	8.56166	1.77807	0	2.01884	3.66941	1.30782	6.81635	1.83671	3.32147	0	0	0.506443	0.568084	0	0.377482
Ttc32	http://www.ensembl.org/Homo_sapiens/Gene/Summary?db=core;g=Ttc32	10975	Ttc32	2.32427	1.90159	0.158904	1.11644	0.727092	2.66473	1.23329	1.01699	2.02369	0.150318			0	1.78483	7.04284	2.24679	1.30478	1.25941	0	2.6671	8.83233	1.00942	0	1.74377	0	1.53059	2.27258	5.32946	0	1.51933	0.568084	0.958328	1.88741
Lamc1	http://www.ensembl.org/Homo_sapiens/Gene/Summary?db=core;g=Lamc1	5740	Lamc1	2.20234	1.00537	0.962023	1.94804	0.176583	0	0.220981	1.01639	2.02285	0.303645			0	1.0709	0	1.79743	1.30478	1.67922	0	1.77807	4.41616	3.02826	9.17354	2.17971	0	0.612236	1.39851	0	0	0.506443	0	0	0.377482
Gm11110	http://www.ensembl.org/Homo_sapiens/Gene/Summary?db=core;g=Gm11110	4084	Gm11110	1.6074	1.37714	0.459091	1.37468	0.726655	0	0.366193	1.01525	2.02125	0.290365			0	2.49876	1.40857	4.49358	0	2.51883	0	0.889033	0	3.02826	0	2.17971	2.27212	1.53059	1.2237	0	0	0.506443	0	0.958328	0
Lxn	http://www.ensembl.org/Homo_sapiens/Gene/Summary?db=core;g=Lxn	5977	Lxn	2.73135	1.09317	1.39705	2.63363	0.0763314	0	0.366193	1.01457	2.0203	0.285929			0	1.0709	0	3.1455	5.21913	5.45746	0	5.3342	0	5.04711	1.83471	5.66724	0	1.83671	0.349628	0	0	0.506443	0	0.958328	0
Cwf19l2	http://www.ensembl.org/Homo_sapiens/Gene/Summary?db=core;g=Cwf19l2	2556	Cwf19l2	3.75664	6.05478	-0.548975	-1.46305	0.147223	15.3546	4.4826	1.01358	2.01891	0.0705794			0	4.64056	7.04284	3.81954	6.52391	5.03765	0	2.6671	8.83233	3.02826	0	3.48753	0	5.81624	6.29331	7.9942	22.7149	4.05154	3.97659	5.74997	4.1523
Sipa1	http://www.ensembl.org/Homo_sapiens/Gene/Summary?db=core;g=Sipa1	9386	Sipa1	6.74119	7.86818	-0.0655597	-1.04649	0.93481	22.3657	7.30344	1.01318	2.01835	0.0489067		Y	1	6.42539	14.0857	3.37018	9.13348	7.97628	0	6.22323	8.83233	1.00942	7.33883	7.411	9.08847	4.89789	10.8385	10.6589	34.0724	6.07731	6.81701	5.74997	10.5695
Irf2bpl	http://www.ensembl.org/Homo_sapiens/Gene/Summary?db=core;g=Irf2bpl	5409	Irf2bpl	9.3388	9.31098	-0.00256903	-1.00178	0.925048	15.9884	9.64806	1.01211	2.01687	0.0653536			0	12.8508	23.9457	9.88587	9.13348	6.29706	17.1233	8.0013	0	6.05653	0	7.411	11.3606	6.7346	11.8874	31.9768	0	8.60953	13.634	7.66663	8.68208
Mtfr1	http://www.ensembl.org/Homo_sapiens/Gene/Summary?db=core;g=Mtfr1	6625	Mtfr1	2.44999	2.25122	0.0174635	1.01218	0.945038	8.34346	1.97705	1.01196	2.01664	0.105018			0	2.85573	1.40857	2.47147	1.30478	2.51883	0	2.6671	8.83233	2.01884	1.83471	3.48753	0	1.53059	2.97184	5.32946	11.3575	3.5451	2.27234	0.958328	1.13244
Zbtb4	http://www.ensembl.org/Homo_sapiens/Gene/Summary?db=core;g=Zbtb4	11595	Zbtb4	1.62911	1.81418	-0.114081	-1.08229	0.896055	7.0111	1.33178	1.01163	2.01619	0.120691			0	3.2127	1.40857	1.57275	3.91435	0.419804	0	0.889033	4.41616	1.00942	1.83471	0.871883	0	1.53059	2.09777	2.66473	11.3575	1.51933	1.13617	1.91666	0.754963
Hnrnph1	http://www.ensembl.org/Homo_sapiens/Gene/Summary?db=core;g=Hnrnph1	5054	Hnrnph1	17.618	19.4541	-0.105003	-1.0755	0.74741	41.0188	19.3694	1.01121	2.0156	0.0149275		Y	1	28.2003	22.5371	19.5471	15.6574	16.3724	8.56166	25.782	22.0808	6.05653	12.843	17.8736	15.9048	18.9793	19.9288	47.9652	34.0724	22.7899	20.451	17.2499	16.9867
Kantr	http://www.ensembl.org/Homo_sapiens/Gene/Summary?db=core;g=Kantr	5519	Kantr	1.42563	1.13668	0.291698	1.22408	0.588746	2.66473	1.05996	1.01042	2.0145	0.126441			0	2.49876	2.81714	1.57275	1.30478	0.419804	0	0.889033	4.41616	1.00942	0	2.17971	0	1.22447	1.04889	5.32946	0	1.01289	1.13617	0.958328	1.13244
AC109617.1	http://www.ensembl.org/Homo_sapiens/Gene/Summary?db=core;g=AC109617.1	407	AC109617.1	0.734352	0.743153	0.415482	1.33374	0.697072	0	0.0943704	1.00956	2.01329	0.218805			0	1.78483	0	1.34807	2.60956	0.419804	0	1.77807	0	0	0	0.871883	0	0.612236	0.874071	0	0	0	0	0	0.377482
Mvb12b	http://www.ensembl.org/Homo_sapiens/Gene/Summary?db=core;g=Mvb12b	6679	Mvb12b	2.30015	4.00052	-0.418538	-1.33657	0.491944	14.0222	2.81696	1.00858	2.01194	0.0971166			0	8.92415	0	4.94293	3.91435	2.51883	0	2.6671	0	2.01884	0	2.61565	0	5.20401	2.79703	5.32946	22.7149	4.05154	4.54467	1.91666	0.754963
1700017B05Rik	http://www.ensembl.org/Homo_sapiens/Gene/Summary?db=core;g=1700017B05Rik	48	1700017B05Rik	1.83813	1.57371	0.0390728	1.02745	0.896533	7.0111	1.2034	1.00834	2.01159	0.118923			0	1.78483	1.40857	0.898715	2.60956	1.25941	0	3.55613	4.41616	2.01884	3.66941	0.435941	0	1.22447	1.92296	2.66473	11.3575	2.53221	0.568084	0.958328	0.754963
Rbm47	http://www.ensembl.org/Homo_sapiens/Gene/Summary?db=core;g=Rbm47	8542	Rbm47	0.838663	1.13668	0.0788171	1.05615	0.77573	0	0.126611	1.00742	2.01032	0.210423			0	1.0709	0	2.24679	0	0.419804	0	4.44516	0	1.00942	0	0.871883	0	1.22447	1.04889	0	0	0.506443	0	0	0
Gm13594	http://www.ensembl.org/Homo_sapiens/Gene/Summary?db=core;g=Gm13594	4124	Gm13594	0.528299	0.546584	0.379802	1.30116	0.786221	0	0	1.00679	2.00944	0.166494			0	1.0709	1.40857	0.674036	1.30478	0	0	0	0	1.00942	0	0.871883	0	0.918354	0.174814	0	0	0	0	0	0
Ccr1	http://www.ensembl.org/Homo_sapiens/Gene/Summary?db=core;g=Ccr1	1798	Ccr1	0.766883	0	1.60556	3.04314	0.0263487	0	0	1.00628	2.00872	0.160096	Y		1	0.713932	0	0.449358	1.30478	2.51883	0	0.889033	0	2.01884	0	1.30782	0	0	0	0	0	0	0	0	0
Mettl18	http://www.ensembl.org/Homo_sapiens/Gene/Summary?db=core;g=Mettl18	6273	Mettl18	0.237163	0.306118	0.155773	1.11402	0.723639	1.33237	0.239582	1.00419	2.00581	0.0961116			0	0.356966	1.40857	0.224679	0	0.419804	0	0	0	0	0	0.435941	0	0.612236	0	2.66473	0	0	0	0.958328	0
Pdxp	http://www.ensembl.org/Homo_sapiens/Gene/Summary?db=core;g=Pdxp	7520	Pdxp	1.16667	1.15843	-0.103633	-1.07448	0.946177	2.66473	1.05996	1.00299	2.00415	0.111093			0	1.42786	1.40857	0.898715	0	1.25941	0	0	4.41616	1.00942	0	1.30782	2.27212	0.918354	1.39851	5.32946	0	1.01289	1.13617	0.958328	1.13244
Cep162	http://www.ensembl.org/Homo_sapiens/Gene/Summary?db=core;g=Cep162	2013	Cep162	1.65157	1.07103	0.118115	1.08532	0.659717	12.6898	1.78596	1.00255	2.00353	0.0501006			0	1.78483	4.2257	0.224679	0	1.25941	8.56166	0	0	2.01884	0	1.74377	0	0.918354	1.2237	2.66473	22.7149	2.02577	2.27234	0.958328	1.88741
Fuom	http://www.ensembl.org/Homo_sapiens/Gene/Summary?db=core;g=Fuom	3837	Fuom	3.0104	2.60123	0.124067	1.0898	0.964754	0	0.315352	1.0025	2.00347	0.443576			0	2.1418	0	2.47147	2.60956	2.51883	8.56166	0.889033	0	7.06595	1.83471	3.48753	4.54423	2.75506	2.4474	0	0	0.506443	0	0	0.754963
Adam19	http://www.ensembl.org/Homo_sapiens/Gene/Summary?db=core;g=Adam19	522	Adam19	4.22908	3.43179	0.235661	1.17745	0.623606	2.66473	1.53274	1.00193	2.00268	0.223861			0	3.56966	1.40857	3.37018	6.52391	2.51883	8.56166	8.0013	0	6.05653	1.83471	4.35941	4.54423	3.3673	3.49628	5.32946	0	1.01289	2.27234	0.958328	1.88741
Stxbp1	http://www.ensembl.org/Homo_sapiens/Gene/Summary?db=core;g=Stxbp1	10043	Stxbp1	0.582386	0.852316	0.130602	1.09475	0.954834	0	0.0943704	1.00024	2.00034	0.220699			0	1.0709	0	1.12339	1.30478	0.839609	0	1.77807	0	0	0	0.871883	0	0.306118	1.39851	0	0	0	0	0	0.377482
Iffo2	http://www.ensembl.org/Homo_sapiens/Gene/Summary?db=core;g=Iffo2	5191	Iffo2	1.37607	1.57371	0.166741	1.12252	0.876793	0	0.381603	0.999783	1.9997	0.31367			0	2.1418	1.40857	1.12339	3.91435	1.67922	0	2.6671	0	0	1.83471	1.74377	0	1.22447	1.92296	0	0	0	0.568084	0.958328	0
Polr1a	http://www.ensembl.org/Homo_sapiens/Gene/Summary?db=core;g=Polr1a	7884	Polr1a	0.745618	1.355	-0.34498	-1.27013	0.707633	1.33237	0.520433	0.999673	1.99955	0.163107			0	1.0709	1.40857	0.449358	0	0.419804	0	0	0	2.01884	0	1.30782	2.27212	0.612236	2.09777	2.66473	0	0	1.70425	0	0.377482
Zfp748	http://www.ensembl.org/Homo_sapiens/Gene/Summary?db=core;g=Zfp748	11875	Zfp748	1.06144	0.677502	0.490797	1.40522	0.313148	7.0111	1.07537	0.999554	1.99938	0.0653446			0	0.713932	1.40857	0.449358	2.60956	0.419804	0	3.55613	0	0	0	1.30782	2.27212	0.306118	1.04889	2.66473	11.3575	0.506443	1.70425	0.958328	1.13244
Il11ra1	http://www.ensembl.org/Homo_sapiens/Gene/Summary?db=core;g=Il11ra1	5275	Il11ra1	0.409945	0.41528	0.0594604	1.04208	0.85473	1.33237	0.220981	0.996836	1.99562	0.123927			0	0	0	0.449358	0	0.419804	0	1.77807	0	0	0	0	2.27212	0.306118	0.524443	2.66473	0	0.506443	0	0	0.377482
Cln6	http://www.ensembl.org/Homo_sapiens/Gene/Summary?db=core;g=Cln6	2204	Cln6	0.898356	1.22409	-0.0665597	-1.04722	0.889388	1.33237	0.602584	0.995811	1.9942	0.184167			0	1.78483	1.40857	1.79743	1.30478	0	0	1.77807	0	0	1.83471	0.871883	0	1.22447	1.2237	2.66473	0	0.506443	0.568084	0.958328	0.377482
Abhd13	http://www.ensembl.org/Homo_sapiens/Gene/Summary?db=core;g=Abhd13	376	Abhd13	2.39273	0.917968	0.699325	1.62374	0.170734	8.34346	1.65665	0.995272	1.99346	0.0706235			0	0.356966	4.2257	1.34807	2.60956	0.839609	8.56166	1.77807	0	0	3.66941	3.05159	2.27212	0.612236	1.2237	5.32946	11.3575	3.03866	0.568084	0	3.01985
Gpr34	http://www.ensembl.org/Homo_sapiens/Gene/Summary?db=core;g=Gpr34	4686	Gpr34	0.93347	1.90197	-0.355825	-1.27972	0.599806	7.0111	1.0577	0.994992	1.99307	0.126039			0	2.49876	0	1.79743	2.60956	2.09902	0	0.889033	0	0	0	1.30782	0	2.75506	1.04889	2.66473	11.3575	1.01289	2.84042	0	0.377482
Cdon	http://www.ensembl.org/Homo_sapiens/Gene/Summary?db=core;g=Cdon	1968	Cdon	0.869503	1.33363	-0.0183049	-1.01277	0.881262	1.33237	0.489613	0.993356	1.99081	0.186782			0	1.78483	0	2.92082	0	1.25941	0	0.889033	0	0	0	1.30782	2.27212	2.14283	0.524443	2.66473	0	1.01289	0.568084	0	0.377482
Amd1	http://www.ensembl.org/Homo_sapiens/Gene/Summary?db=core;g=Amd1	737	Amd1	6.68983	10.3603	-0.456693	-1.37239	0.336325	25.6642	14.9363	0.993285	1.99071	0.0339871		Y	1	8.92415	9.85998	4.71825	11.743	7.55648	0	4.44516	4.41616	3.02826	1.83471	7.84695	15.9048	7.95907	12.7614	39.971	11.3575	11.6482	25.5638	4.79164	17.7416
Tubg1	http://www.ensembl.org/Homo_sapiens/Gene/Summary?db=core;g=Tubg1	11014	Tubg1	2.0145	1.96724	0.12748	1.09238	0.725827	12.6898	2.18439	0.99288	1.99015	0.0792199			0	0.713932	4.2257	1.79743	3.91435	1.25941	0	1.77807	0	2.01884	1.83471	4.35941	2.27212	1.83671	2.09777	2.66473	22.7149	3.03866	2.27234	1.91666	1.50993
Gm43796	http://www.ensembl.org/Homo_sapiens/Gene/Summary?db=core;g=Gm43796	4438	Gm43796	0.400917	1.48669	-1.00275	-2.00381	0.132027	1.33237	0.268632	0.992747	1.98997	0.142528			0	0	0	0.224679	1.30478	0	0	0	0	1.00942	0	0	2.27212	2.44894	0.524443	2.66473	0	0.506443	0.568084	0	0
Prpsap2	http://www.ensembl.org/Homo_sapiens/Gene/Summary?db=core;g=Prpsap2	8136	Prpsap2	1.70016	1.57371	-0.201758	-1.1501	0.823306	3.9971	1.56179	0.992381	1.98947	0.106005			0	1.78483	1.40857	1.57275	0	0.839609	8.56166	0.889033	0	4.03768	0	1.30782	0	1.22447	1.92296	7.9942	0	1.51933	2.84042	0	1.88741
March3	http://www.ensembl.org/Homo_sapiens/Gene/Summary?db=core;g=March3	6118	March3	0.943595	1.9451	-0.480956	-1.39567	0.489536	0	0.188741	0.990813	1.9873	0.270926			0	0.356966	0	1.12339	2.60956	0.419804	0	0	0	0	3.66941	0.871883	2.27212	0.918354	2.97184	0	0	0	0	0	0.754963
Tspan4	http://www.ensembl.org/Homo_sapiens/Gene/Summary?db=core;g=Tspan4	10942	Tspan4	0.830399	0.677502	0.499224	1.41345	0.69102	0	0.239582	0.987394	1.9826	0.210436			0	0.713932	0	1.34807	1.30478	2.93863	0	1.77807	0	1.00942	0	0.871883	0	0.306118	1.04889	0	0	0	0	0.958328	0
Dscr3	http://www.ensembl.org/Homo_sapiens/Gene/Summary?db=core;g=Dscr3	3013	Dscr3	2.15097	2.9291	-0.50226	-1.41643	0.327282	1.33237	0.806735	0.986166	1.98091	0.275221			0	3.2127	1.40857	1.12339	1.30478	1.25941	8.56166	0.889033	0	4.03768	1.83471	2.17971	0	3.06118	2.79703	2.66473	0	0	1.13617	0.958328	1.13244
Crtap	http://www.ensembl.org/Homo_sapiens/Gene/Summary?db=core;g=Crtap	2446	Crtap	1.41759	0.480932	1.19284	2.28602	0.182233	0	0.0943704	0.985132	1.97949	0.233222			0	0	1.40857	1.12339	3.91435	2.09902	0	3.55613	0	4.03768	0	0.871883	0	0.612236	0.349628	0	0	0	0	0	0.377482
Bace2	http://www.ensembl.org/Homo_sapiens/Gene/Summary?db=core;g=Bace2	1276	Bace2	0.386142	1.85808	-0.929188	-1.9042	0.16565	0	0.126611	0.982529	1.97593	0.223261			0	0.356966	1.40857	1.12339	0	0.419804	0	0.889033	0	0	0	0.435941	0	2.14283	1.57333	0	0	0.506443	0	0	0
Gm21887	http://www.ensembl.org/Homo_sapiens/Gene/Summary?db=core;g=Gm21887	4253	Gm21887	13.572	13.0741	0.0651496	1.04619	0.965264	31.9768	15.6062	0.981863	1.97501	0.0485724		Y	1	36.0536	4.2257	25.3887	3.91435	22.6694	0	25.782	0	12.1131	5.50412	22.669	4.54423	21.4283	4.71998	63.9536	0	33.4252	5.68084	19.1666	4.1523
Trappc6a	http://www.ensembl.org/Homo_sapiens/Gene/Summary?db=core;g=Trappc6a	10797	Trappc6a	15.4735	16.3501	-0.0721084	-1.05125	0.77116	14.656	10.5037	0.980802	1.97356	0.0337823		Y	1	17.1344	15.4943	14.8288	15.6574	12.5941	17.1233	16.0026	22.0808	13.1225	9.17354	16.5658	15.9048	15.9181	16.7822	29.312	0	9.62241	13.634	4.79164	13.9668
Xrcc2	http://www.ensembl.org/Homo_sapiens/Gene/Summary?db=core;g=Xrcc2	11517	Xrcc2	0.359039	0.568339	0.0596704	1.04223	0.935945	0	0	0.980589	1.97327	0.168072			0	0.356966	1.40857	0.224679	0	0.419804	0	0.889033	0	1.00942	0	0	0	0.612236	0.524443	0	0	0	0	0	0
Kif5c	http://www.ensembl.org/Homo_sapiens/Gene/Summary?db=core;g=Kif5c	5618	Kif5c	1.2293	1.63937	-0.116815	-1.08434	0.919165	2.66473	1.1189	0.980209	1.97275	0.131396			0	1.42786	2.81714	1.12339	1.30478	1.25941	0	2.6671	0	1.00942	1.83471	1.30782	0	1.53059	1.74814	5.32946	0	0.506443	1.70425	0	2.26489
Suds3	http://www.ensembl.org/Homo_sapiens/Gene/Summary?db=core;g=Suds3	10055	Suds3	18.3571	16.8971	0.122371	1.08852	0.528398	32.6753	17.522	0.97972	1.97208	0.00747766		Y	1	18.9192	25.3542	18.6483	11.743	20.1506	8.56166	22.2258	26.497	16.1507	16.5124	19.6174	15.9048	18.061	15.7333	42.6357	22.7149	18.2319	15.9064	18.2082	17.7416
Lrrc8c	http://www.ensembl.org/Homo_sapiens/Gene/Summary?db=core;g=Lrrc8c	5934	Lrrc8c	6.33051	3.32263	0.735899	1.66543	0.0471536	11.0082	4.16003	0.979579	1.97189	0.0758316	Y		1	5.71146	2.81714	5.16761	7.82869	5.03765	17.1233	7.11226	0	4.03768	7.33883	6.97506	6.81635	3.67342	2.97184	10.6589	11.3575	5.06443	5.68084	2.87499	3.01985
Lars	http://www.ensembl.org/Homo_sapiens/Gene/Summary?db=core;g=Lars	5759	Lars	4.70676	3.10353	0.481398	1.3961	0.210987	8.34346	2.69845	0.977853	1.96953	0.110521			0	3.56966	2.81714	3.37018	9.13348	2.51883	8.56166	3.55613	4.41616	4.03768	5.50412	2.17971	6.81635	1.83671	4.37035	5.32946	11.3575	3.03866	5.11276	0	2.64237
Gm26881	http://www.ensembl.org/Homo_sapiens/Gene/Summary?db=core;g=Gm26881	4325	Gm26881	1.8552	0.896212	0.155446	1.11377	0.773604	2.66473	1.12763	0.977403	1.96892	0.12929			0	1.42786	1.40857	1.12339	0	0.419804	8.56166	0.889033	4.41616	0	0	1.74377	2.27212	0.918354	0.874071	5.32946	0	2.02577	0.568084	1.91666	0
Pck2	http://www.ensembl.org/Homo_sapiens/Gene/Summary?db=core;g=Pck2	7438	Pck2	1.64674	0.677502	0.789365	1.72831	0.214092	5.67873	0.634824	0.977214	1.96866	0.154194			0	1.78483	2.81714	0.674036	0	0.419804	0	1.77807	4.41616	2.01884	0	1.30782	4.54423	0.306118	1.04889	0	11.3575	1.01289	0.568084	0.958328	0
Fam102a	http://www.ensembl.org/Homo_sapiens/Gene/Summary?db=core;g=Fam102a	3470	Fam102a	7.70037	12.0878	-0.391843	-1.31207	0.373434	18.0193	6.60197	0.976767	1.96805	0.108146			0	11.0659	2.81714	9.43651	20.8765	8.81589	0	12.4465	4.41616	2.01884	5.50412	10.4626	4.54423	11.9386	12.237	13.3237	22.7149	5.57087	9.65743	2.87499	8.3046
Dst	http://www.ensembl.org/Homo_sapiens/Gene/Summary?db=core;g=Dst	3017	Dst	2.31881	1.66151	0.307246	1.23734	0.743057	1.33237	0.665645	0.976244	1.96734	0.236095			0	0.713932	0	0.898715	2.60956	2.93863	8.56166	5.3342	0	1.00942	0	3.48753	2.27212	2.44894	0.874071	2.66473	0	0	1.70425	0.958328	0
Pros1	http://www.ensembl.org/Homo_sapiens/Gene/Summary?db=core;g=Pros1	8115	Pros1	0.568505	1.18058	-0.296359	-1.22804	0.578149	0	0.126611	0.976094	1.96713	0.219536			0	1.0709	0	0.898715	1.30478	0.839609	0	0	0	0	0	0.435941	2.27212	1.83671	0.524443	0	0	0.506443	0	0	0
Pi4ka	http://www.ensembl.org/Homo_sapiens/Gene/Summary?db=core;g=Pi4ka	7647	Pi4ka	2.60852	2.90696	-0.378157	-1.29968	0.551868	8.34346	2.2796	0.975465	1.96627	0.105783			0	4.64056	1.40857	1.57275	1.30478	1.25941	8.56166	0.889033	4.41616	0	3.66941	1.30782	2.27212	2.14283	3.6711	5.32946	11.3575	1.51933	1.70425	2.87499	3.01985
Ddah2	http://www.ensembl.org/Homo_sapiens/Gene/Summary?db=core;g=Ddah2	2730	Ddah2	0.76678	0.633991	0.486495	1.40104	0.715203	0	0	0.974488	1.96494	0.18063			0	0.356966	0	0.449358	0	1.67922	0	4.44516	0	0	1.83471	0.435941	0	0.918354	0.349628	0	0	0	0	0	0
Macrod2	http://www.ensembl.org/Homo_sapiens/Gene/Summary?db=core;g=Macrod2	6016	Macrod2	2.27064	2.14205	0.37508	1.29691	0.698777	0	0.315352	0.972985	1.9629	0.451865			0	2.85573	1.40857	2.69615	2.60956	4.61785	0	2.6671	0	2.01884	1.83471	6.53912	0	1.83671	2.4474	0	0	0.506443	0	0	0.754963
Pigh	http://www.ensembl.org/Homo_sapiens/Gene/Summary?db=core;g=Pigh	7665	Pigh	1.36101	1.04927	-0.0794715	-1.05663	0.899004	1.33237	0.409722	0.972292	1.96196	0.182957			0	0	0	0.674036	1.30478	1.67922	8.56166	2.6671	0	1.00942	0	0.435941	0	1.22447	0.874071	2.66473	0	0.506443	0	0	1.13244
Rufy2	http://www.ensembl.org/Homo_sapiens/Gene/Summary?db=core;g=Rufy2	9009	Rufy2	0.80009	1.02752	0.0281616	1.01971	0.993162	1.33237	0.410653	0.972269	1.96192	0.18076			0	2.1418	2.81714	0.898715	1.30478	0.419804	0	0	0	2.01884	0	0	0	1.53059	0.524443	2.66473	0	0.506443	1.13617	0	0
Spg21	http://www.ensembl.org/Homo_sapiens/Gene/Summary?db=core;g=Spg21	9837	Spg21	9.66019	13.2455	-0.342714	-1.26814	0.192111	16.3377	9.241	0.97025	1.95918	0.0442118		Y	1	8.56719	11.2685	8.53779	11.743	12.1743	0	8.89033	8.83233	12.1131	11.0082	9.15477	13.6327	10.408	16.0829	21.3179	11.3575	8.10308	7.95318	9.58328	11.3244
Fbxw11	http://www.ensembl.org/Homo_sapiens/Gene/Summary?db=core;g=Fbxw11	3669	Fbxw11	1.29034	1.2676	0.124874	1.09041	0.788875	3.9971	1.37212	0.970067	1.95893	0.150865			0	1.0709	1.40857	2.24679	0	1.25941	0	3.55613	0	2.01884	0	3.92347	0	0.612236	1.92296	7.9942	0	1.51933	1.70425	0	2.26489
Ccdc17	http://www.ensembl.org/Homo_sapiens/Gene/Summary?db=core;g=Ccdc17	1707	Ccdc17	0.174807	0.153059	0.0742844	1.05284	0.463429	2.66473	0.460563	0.969764	1.95852	0.12641			0	0.356966	0	0	1.30478	0	0	0	0	0	0	0.435941	0	0.306118	0	5.32946	0	0.506443	0	0.958328	0.377482
Dnajb4	http://www.ensembl.org/Homo_sapiens/Gene/Summary?db=core;g=Dnajb4	2913	Dnajb4	3.23974	2.44817	0.446656	1.36288	0.327089	5.32946	2.8759	0.969278	1.95786	0.107838			0	4.99753	7.04284	4.04422	3.91435	2.51883	0	3.55613	0	1.00942	3.66941	1.30782	6.81635	2.44894	2.4474	10.6589	0	3.5451	5.11276	0.958328	1.88741
Parn	http://www.ensembl.org/Homo_sapiens/Gene/Summary?db=core;g=Parn	7385	Parn	2.74949	2.20732	0.246853	1.18662	0.492627	3.9971	2.65979	0.968713	1.95709	0.0841148			0	1.0709	5.63427	2.02211	3.91435	0.839609	0	3.55613	4.41616	2.01884	3.66941	1.30782	4.54423	0.918354	3.49628	7.9942	0	0	3.4085	3.83331	3.39733
Zfp626	http://www.ensembl.org/Homo_sapiens/Gene/Summary?db=core;g=Zfp626	11834	Zfp626	0.452013	0	0.750698	1.68261	0.125715	1.33237	0	0.968646	1.957	0.101439			0	1.0709	1.40857	0.674036	0	0	0	0	0	0	1.83471	0.435941	0	0	0	2.66473	0	0	0	0	0
Adipor2	http://www.ensembl.org/Homo_sapiens/Gene/Summary?db=core;g=Adipor2	560	Adipor2	3.81074	3.95623	-0.0732846	-1.05211	0.90018	5.32946	3.01783	0.968621	1.95697	0.1179			0	3.56966	4.2257	4.49358	1.30478	4.61785	8.56166	6.22323	0	5.04711	3.66941	1.74377	2.27212	3.3673	4.54517	10.6589	0	2.02577	3.97659	1.91666	4.1523
1700012B07Rik	http://www.ensembl.org/Homo_sapiens/Gene/Summary?db=core;g=1700012B07Rik	47	1700012B07Rik	6.03709	3.38867	0.887124	1.84949	0.420091	0	0.363002	0.968549	1.95687	0.498209			0	3.2127	0	2.47147	2.60956	2.51883	8.56166	1.77807	0	15.1413	22.0165	9.59071	4.54423	5.20401	1.57333	0	0	0.506443	0.568084	0	0.377482
Hist1h3e	http://www.ensembl.org/Homo_sapiens/Gene/Summary?db=core;g=Hist1h3e	4993	Hist1h3e	0.808835	0.546584	0.371988	1.29414	0.463956	2.66473	0.888886	0.967494	1.95544	0.131733			0	0.356966	0	0.449358	1.30478	0.839609	0	1.77807	0	0	3.66941	1.30782	0	0.918354	0.174814	5.32946	0	0.506443	0	1.91666	1.13244
Nxnl2	http://www.ensembl.org/Homo_sapiens/Gene/Summary?db=core;g=Nxnl2	7208	Nxnl2	6.54759	3.60661	0.747908	1.67936	0.281919	0	0.619414	0.967104	1.95491	0.61674			0	1.78483	1.40857	5.61697	5.21913	8.39609	17.1233	7.11226	0	6.05653	14.6777	4.35941	6.81635	3.3673	3.84591	0	0	1.51933	0	0.958328	0
Tmem126a	http://www.ensembl.org/Homo_sapiens/Gene/Summary?db=core;g=Tmem126a	10494	Tmem126a	9.71774	13.3554	-0.353053	-1.27726	0.315132	23.9826	13.4936	0.966941	1.95469	0.0416897		Y	1	14.9926	8.45141	12.3573	9.13348	17.212	0	14.2245	0	16.1507	5.50412	11.7704	6.81635	12.5508	14.1599	47.9652	0	14.6868	13.0659	11.4999	14.7218
Ffar2	http://www.ensembl.org/Homo_sapiens/Gene/Summary?db=core;g=Ffar2	3707	Ffar2	0.874049	0.830561	0.361266	1.28455	0.847622	0	0	0.966729	1.9544	0.182977			0	2.1418	1.40857	0.674036	0	0	0	3.55613	0	0	0	0.435941	2.27212	0.612236	1.04889	0	0	0	0	0	0
Cd80	http://www.ensembl.org/Homo_sapiens/Gene/Summary?db=core;g=Cd80	1877	Cd80	0.76687	0.546584	0.616396	1.53304	0.571541	0	0	0.966401	1.95396	0.182115			0	0	0	0.224679	1.30478	1.67922	0	2.6671	0	2.01884	0	1.30782	0	0.918354	0.174814	0	0	0	0	0	0
Gm9949	http://www.ensembl.org/Homo_sapiens/Gene/Summary?db=core;g=Gm9949	4570	Gm9949	0.242028	0.174814	0.390977	1.31128	0.541698	1.33237	0	0.965927	1.95332	0.103508			0	0.713932	0	0.898715	0	0.419804	0	0	0	0	0	0.871883	0	0	0.349628	2.66473	0	0	0	0	0
5830454E08Rik	http://www.ensembl.org/Homo_sapiens/Gene/Summary?db=core;g=5830454E08Rik	255	5830454E08Rik	1.24507	0.568339	0.353203	1.27739	0.604007	1.33237	0.330762	0.965485	1.95272	0.15888			0	0.713932	0	0	1.30478	0.419804	8.56166	0.889033	0	0	0	3.05159	0	0.612236	0.524443	2.66473	0	0	0.568084	0	0.754963
Gm37494	http://www.ensembl.org/Homo_sapiens/Gene/Summary?db=core;g=Gm37494	4406	Gm37494	0.474764	0.568339	-0.0564943	-1.03994	0.887708	7.0111	0.968777	0.964395	1.95124	0.0725868			0	0.356966	2.81714	0.674036	0	0.839609	0	0	0	1.00942	0	0	0	0.612236	0.524443	2.66473	11.3575	1.01289	0.568084	1.91666	0.377482
Pla2g2d	http://www.ensembl.org/Homo_sapiens/Gene/Summary?db=core;g=Pla2g2d	7738	Pla2g2d	0.563209	0.830561	0.00166909	1.00116	0.862641	0	0.126611	0.963636	1.95022	0.219085			0	0.713932	0	0.224679	1.30478	0.419804	0	1.77807	0	1.00942	0	1.30782	0	0.612236	1.04889	0	0	0.506443	0	0	0
Rnf19a	http://www.ensembl.org/Homo_sapiens/Gene/Summary?db=core;g=Rnf19a	8775	Rnf19a	3.87496	3.25698	0.0533376	1.03766	0.799126	9.32656	4.6282	0.962978	1.94933	0.0980783			0	5.71146	7.04284	3.81954	0	2.09902	8.56166	6.22323	4.41616	5.04711	1.83471	1.74377	0	3.3673	3.14666	18.6531	0	3.5451	8.52126	1.91666	4.52978
Gm10642	http://www.ensembl.org/Homo_sapiens/Gene/Summary?db=core;g=Gm10642	4073	Gm10642	0.387343	0.568339	-0.0734199	-1.05221	0.993977	1.33237	0.283111	0.961835	1.94779	0.137951			0	1.0709	0	0.449358	0	0.419804	0	0	0	0	0	0.435941	2.27212	0.612236	0.524443	2.66473	0	0	0	0	1.13244
Gm9970	http://www.ensembl.org/Homo_sapiens/Gene/Summary?db=core;g=Gm9970	4573	Gm9970	0.48256	0.153059	0.348632	1.27335	0.504271	1.33237	0	0.961772	1.9477	0.101424			0	0.713932	0	0.224679	0	0	0	0	4.41616	0	0	0.435941	0	0.306118	0	2.66473	0	0	0	0	0
Dcun1d1	http://www.ensembl.org/Homo_sapiens/Gene/Summary?db=core;g=Dcun1d1	2722	Dcun1d1	3.81472	3.95662	-0.179245	-1.13229	0.686254	6.66183	3.86412	0.96176	1.94768	0.0942672			0	4.28359	2.81714	4.2689	2.60956	2.51883	8.56166	1.77807	4.41616	6.05653	1.83471	4.35941	2.27212	4.59177	3.32147	13.3237	0	2.53221	5.11276	4.79164	3.01985
Itgav	http://www.ensembl.org/Homo_sapiens/Gene/Summary?db=core;g=Itgav	5445	Itgav	4.31997	6.09867	-0.229159	-1.17215	0.521012	9.67583	2.9716	0.95978	1.94501	0.165412			0	8.21022	5.63427	8.31311	1.30478	7.55648	0	8.89033	0	3.02826	1.83471	4.79536	2.27212	6.42848	5.76887	7.9942	11.3575	3.5451	2.27234	1.91666	4.1523
Gm26802	http://www.ensembl.org/Homo_sapiens/Gene/Summary?db=core;g=Gm26802	4311	Gm26802	2.933	3.01574	-0.510299	-1.42435	0.530639	0	0.268632	0.958956	1.9439	0.304955			0	0.356966	0	0.674036	2.60956	0.419804	17.1233	0.889033	8.83233	2.01884	0	0	2.27212	0.612236	5.41924	0	0	0.506443	0.568084	0	0
Ppard	http://www.ensembl.org/Homo_sapiens/Gene/Summary?db=core;g=Ppard	7940	Ppard	0.715599	0.590094	0.288986	1.22178	0.802108	1.33237	0.605775	0.956656	1.94081	0.162271			0	2.1418	0	1.57275	0	0.839609	0	0.889033	0	0	0	0.871883	2.27212	0.306118	0.874071	2.66473	0	0.506443	0	1.91666	0
2900097C17Rik	http://www.ensembl.org/Homo_sapiens/Gene/Summary?db=core;g=2900097C17Rik	169	2900097C17Rik	5.51082	4.76465	0.0541102	1.03822	0.902265	5.32946	2.75871	0.955919	1.93981	0.177084			0	8.92415	2.81714	6.74036	1.30478	5.45746	17.1233	4.44516	8.83233	2.01884	1.83471	4.35941	2.27212	3.06118	6.46812	10.6589	0	2.53221	2.84042	0	5.66222
Nupr1	http://www.ensembl.org/Homo_sapiens/Gene/Summary?db=core;g=Nupr1	7199	Nupr1	2.1658	0.940109	1.03722	2.05226	0.300108	0	0.126611	0.955653	1.93946	0.256143			0	1.78483	0	3.1455	0	0	0	7.11226	0	3.02826	7.33883	1.30782	2.27212	1.53059	0.349628	0	0	0.506443	0	0	0
Oprm1	http://www.ensembl.org/Homo_sapiens/Gene/Summary?db=core;g=Oprm1	7260	Oprm1	0.265505	0.393525	0.024159	1.01689	0.713516	2.66473	0.631634	0.955096	1.93871	0.140837			0	1.42786	0	0.449358	0	0.419804	0	0.889033	0	0	0	0	0	0.612236	0.174814	5.32946	0	1.01289	1.13617	0	0.377482
Pcbp4	http://www.ensembl.org/Homo_sapiens/Gene/Summary?db=core;g=Pcbp4	7420	Pcbp4	2.52397	2.8417	0.0410503	1.02886	0.960259	1.33237	0.789554	0.954419	1.9378	0.331955			0	3.2127	0	2.92082	5.21913	2.93863	0	2.6671	0	3.02826	3.66941	4.35941	2.27212	3.06118	2.62221	2.66473	0	2.02577	0	0	1.13244
Gpank1	http://www.ensembl.org/Homo_sapiens/Gene/Summary?db=core;g=Gpank1	4644	Gpank1	2.77637	5.11467	-0.689999	-1.61328	0.187175	11.0082	4.59317	0.954087	1.93735	0.0801481			0	1.78483	9.85998	3.37018	2.60956	1.25941	0	0	0	4.03768	1.83471	1.74377	6.81635	4.28565	5.94368	10.6589	11.3575	3.03866	5.11276	1.91666	8.3046
A930016O22Rik	http://www.ensembl.org/Homo_sapiens/Gene/Summary?db=core;g=A930016O22Rik	324	A930016O22Rik	0.386719	0.743153	-0.164063	-1.12044	0.774677	0	0.0943704	0.953523	1.9366	0.216268			0	0.356966	0	0.224679	1.30478	0.419804	0	0.889033	0	1.00942	0	0.435941	0	0.612236	0.874071	0	0	0	0	0	0.377482
Tmsb15b1	http://www.ensembl.org/Homo_sapiens/Gene/Summary?db=core;g=Tmsb15b1	10641	Tmsb15b1	3.5421	2.29511	0.454021	1.36985	0.306269	3.9971	2.46289	0.952631	1.9354	0.1086			0	1.42786	5.63427	1.79743	7.82869	1.67922	0	3.55613	8.83233	1.00942	0	3.92347	6.81635	2.14283	2.4474	7.9942	0	1.51933	3.97659	0.958328	3.39733
Slc16a1	http://www.ensembl.org/Homo_sapiens/Gene/Summary?db=core;g=Slc16a1	9436	Slc16a1	2.74186	1.35539	0.551207	1.46531	0.272181	8.34346	2.02461	0.950476	1.93251	0.091787			0	2.49876	1.40857	1.34807	2.60956	0.839609	0	4.44516	8.83233	0	5.50412	0.871883	4.54423	1.83671	0.874071	5.32946	11.3575	2.02577	1.13617	1.91666	3.01985
3830403N18Rik	http://www.ensembl.org/Homo_sapiens/Gene/Summary?db=core;g=3830403N18Rik	180	3830403N18Rik	1.08166	0.174814	1.49968	2.8278	0.0924669	0	0.142021	0.949647	1.9314	0.209965			0	1.0709	0	1.79743	0	2.09902	0	2.6671	0	4.03768	0	1.30782	0	0	0.349628	0	0	0	0.568084	0	0
4930542C12Rik	http://www.ensembl.org/Homo_sapiens/Gene/Summary?db=core;g=4930542C12Rik	217	4930542C12Rik	0.764438	0.327873	0.69803	1.62229	0.41035	0	0.126611	0.949374	1.93103	0.203853			0	0.713932	0	0.449358	0	1.25941	0	0.889033	4.41616	1.00942	0	0.435941	0	0.306118	0.349628	0	0	0.506443	0	0	0
Mrps22	http://www.ensembl.org/Homo_sapiens/Gene/Summary?db=core;g=Mrps22	6542	Mrps22	0.867939	0.502687	0.541569	1.45555	0.276217	2.66473	0.914745	0.949069	1.93063	0.0819066			0	0.713932	1.40857	0.674036	2.60956	0.419804	0	0	0	1.00942	0	1.30782	2.27212	0.306118	0.699257	5.32946	0	1.01289	1.13617	0	1.50993
Ifitm1	http://www.ensembl.org/Homo_sapiens/Gene/Summary?db=core;g=Ifitm1	5208	Ifitm1	1.11825	0.459177	0.706034	1.63131	0.300623	1.33237	0.239582	0.948506	1.92987	0.12558			0	1.0709	0	0.898715	0	0.419804	0	8.0013	0	3.02826	0	0	0	0.918354	0	2.66473	0	0	0	0.958328	0
Cplx2	http://www.ensembl.org/Homo_sapiens/Gene/Summary?db=core;g=Cplx2	2389	Cplx2	1.35653	0.874457	0.833386	1.78186	0.40904	0	0.253221	0.948146	1.92939	0.262975			0	3.2127	0	2.24679	1.30478	3.77824	0	3.55613	0	0	0	2.17971	0	1.22447	0.524443	0	0	1.01289	0	0	0
Bcl2a1d	http://www.ensembl.org/Homo_sapiens/Gene/Summary?db=core;g=Bcl2a1d	1358	Bcl2a1d	4.54715	5.94523	-0.262529	-1.19958	0.262261	0	0.522693	0.947089	1.92798	0.615887			0	6.78236	0	8.76247	2.60956	11.3347	0	7.11226	0	7.06595	0	10.8985	0	4.89789	6.99257	0	0	0	0	0.958328	1.13244
Hic2	http://www.ensembl.org/Homo_sapiens/Gene/Summary?db=core;g=Hic2	4957	Hic2	0.218608	0.917968	-0.44424	-1.3606	0.587257	1.33237	0.142021	0.946664	1.92741	0.125632			0	0	0	0.898715	1.30478	0.419804	0	0	0	0	0	0	0	0.612236	1.2237	2.66473	0	0	0.568084	0	0
Specc1	http://www.ensembl.org/Homo_sapiens/Gene/Summary?db=core;g=Specc1	9830	Specc1	0.945704	1.3989	-0.155381	-1.11372	0.702845	0	0.268632	0.945816	1.92628	0.319269			0	1.42786	0	1.34807	0	1.25941	0	0.889033	0	1.00942	1.83471	1.30782	2.27212	1.22447	1.57333	0	0	0.506443	0.568084	0	0
Pank1	http://www.ensembl.org/Homo_sapiens/Gene/Summary?db=core;g=Pank1	7363	Pank1	0.193531	0.655746	-0.490464	-1.4049	0.561521	1.33237	0.366193	0.944523	1.92455	0.130462			0	0.356966	0	0.224679	1.30478	0	0	0	0	0	0	0.435941	0	0.612236	0.699257	2.66473	0	0.506443	0	0.958328	0
Cyb5d2	http://www.ensembl.org/Homo_sapiens/Gene/Summary?db=core;g=Cyb5d2	2579	Cyb5d2	0.508908	1.13668	-0.49015	-1.40459	0.50215	5.67873	0.522693	0.943984	1.92383	0.139704			0	1.0709	0	0.898715	0	0.419804	0	0	0	1.00942	0	0.435941	2.27212	1.22447	1.04889	0	11.3575	0	0	0.958328	1.13244
Mical2	http://www.ensembl.org/Homo_sapiens/Gene/Summary?db=core;g=Mical2	6337	Mical2	0.51745	0.743153	0.043296	1.03047	0.977117	0	0.0943704	0.941794	1.92092	0.225445			0	1.0709	0	0.674036	1.30478	0	0	0.889033	0	0	1.83471	0.435941	0	0.612236	0.874071	0	0	0	0	0	0.377482
Ralgps2	http://www.ensembl.org/Homo_sapiens/Gene/Summary?db=core;g=Ralgps2	8444	Ralgps2	5.52774	4.2406	0.0595028	1.04211	0.836804	9.67583	3.53968	0.94172	1.92082	0.113556			0	6.06842	5.63427	3.37018	3.91435	3.77824	17.1233	5.3342	8.83233	1.00942	0	2.17971	9.08847	4.28565	4.19554	7.9942	11.3575	3.5451	4.54467	1.91666	4.1523
Ggt1	http://www.ensembl.org/Homo_sapiens/Gene/Summary?db=core;g=Ggt1	3992	Ggt1	2.98556	0.174814	1.56243	2.9535	0.0127214	2.66473	0.883435	0.941584	1.92064	0.154955	Y		1	0.713932	2.81714	0.674036	7.82869	0.419804	0	0	0	10.0942	12.843	0.435941	0	0	0.349628	5.32946	0	0.506443	2.27234	0	0.754963
Clpx	http://www.ensembl.org/Homo_sapiens/Gene/Summary?db=core;g=Clpx	2214	Clpx	4.26042	3.23484	-0.173945	-1.12814	0.782211	2.66473	1.65616	0.940901	1.91973	0.184424			0	1.0709	2.81714	1.79743	2.60956	2.51883	25.685	1.77807	0	2.01884	3.66941	2.61565	4.54423	2.44894	4.02073	5.32946	0	1.51933	2.84042	0	2.26489
Slc9a8	http://www.ensembl.org/Homo_sapiens/Gene/Summary?db=core;g=Slc9a8	9608	Slc9a8	1.59096	2.51382	-0.445872	-1.36214	0.51856	11.3575	1.30906	0.940498	1.91919	0.11256			0	3.2127	2.81714	1.12339	0	1.25941	0	3.55613	4.41616	0	1.83471	0.871883	0	2.75506	2.27258	0	22.7149	2.02577	0.568084	0	2.64237
Blk	http://www.ensembl.org/Homo_sapiens/Gene/Summary?db=core;g=Blk	1410	Blk	48.3178	44.3045	0.303449	1.23409	0.80864	3.9971	4.20214	0.939911	1.91841	0.586806			0	29.6282	4.2257	37.2967	28.7052	57.5132	68.4933	32.8942	52.994	41.3863	75.223	71.9303	79.5241	34.5913	54.0176	7.9942	0	3.5451	6.81701	1.91666	4.52978
Ccny	http://www.ensembl.org/Homo_sapiens/Gene/Summary?db=core;g=Ccny	1793	Ccny	4.74197	5.87958	-0.346505	-1.27148	0.504536	19.3517	6.7506	0.939257	1.91754	0.0783344			0	8.56719	8.45141	5.61697	1.30478	4.61785	8.56166	4.44516	4.41616	2.01884	0	4.35941	4.54423	4.59177	7.16738	15.9884	22.7149	11.6482	6.81701	2.87499	5.66222
Prkci	http://www.ensembl.org/Homo_sapiens/Gene/Summary?db=core;g=Prkci	8093	Prkci	0.733527	0.830561	0.10839	1.07802	0.969306	0	0.0943704	0.939244	1.91752	0.230332			0	0.713932	0	0.898715	1.30478	0	0	1.77807	0	0	1.83471	0	2.27212	0.612236	1.04889	0	0	0	0	0	0.377482
Egfl8	http://www.ensembl.org/Homo_sapiens/Gene/Summary?db=core;g=Egfl8	3165	Egfl8	0.270417	0.327873	0.17874	1.13189	0.719265	1.33237	0.268632	0.939235	1.91751	0.139335			0	0.356966	0	0.674036	0	0	0	1.77807	0	0	0	0.435941	0	0.306118	0.349628	2.66473	0	0.506443	0.568084	0	0
Zfp428	http://www.ensembl.org/Homo_sapiens/Gene/Summary?db=core;g=Zfp428	11773	Zfp428	0.378416	0.349628	0.194232	1.14411	0.611025	1.33237	0.268632	0.938541	1.91659	0.131542			0	0.713932	1.40857	0.224679	1.30478	0	0	0.889033	0	0	0	0	0	0	0.699257	2.66473	0	0.506443	0.568084	0	0
Ccr6	http://www.ensembl.org/Homo_sapiens/Gene/Summary?db=core;g=Ccr6	1803	Ccr6	7.97871	3.58446	0.949471	1.93116	0.26614	0	0.605775	0.938457	1.91648	0.522952			0	2.1418	1.40857	4.04422	10.4383	2.09902	25.685	5.3342	0	8.07537	25.6859	1.74377	9.08847	2.44894	4.71998	0	0	0.506443	0	1.91666	0
Mecr	http://www.ensembl.org/Homo_sapiens/Gene/Summary?db=core;g=Mecr	6215	Mecr	1.53395	2.68825	-0.701821	-1.62656	0.279108	1.33237	0.789065	0.938407	1.91641	0.255969			0	2.1418	1.40857	0.674036	1.30478	0.839609	0	0.889033	8.83233	1.00942	0	1.30782	0	1.53059	3.84591	2.66473	0	0.506443	2.27234	0	0.377482
Gas2	http://www.ensembl.org/Homo_sapiens/Gene/Summary?db=core;g=Gas2	3914	Gas2	0.541002	0.41528	0.107848	1.07762	0.613637	7.0111	0.886626	0.93725	1.91487	0.0649952			0	0.356966	1.40857	0.224679	0	0	0	2.6671	0	0	1.83471	0	0	0.306118	0.524443	2.66473	11.3575	0.506443	1.70425	0.958328	0.377482
Maff	http://www.ensembl.org/Homo_sapiens/Gene/Summary?db=core;g=Maff	6026	Maff	12.7353	21.1999	-0.635784	-1.55378	0.104935	20.684	9.6644	0.936819	1.9143	0.0984807			0	13.5647	14.0857	12.3573	22.1813	8.39609	25.685	16.0026	13.2485	3.02826	7.33883	7.84695	9.08847	11.6325	30.7673	18.6531	22.7149	12.1546	10.7936	2.87499	12.8344
Ppp1r14c	http://www.ensembl.org/Homo_sapiens/Gene/Summary?db=core;g=Ppp1r14c	7990	Ppp1r14c	2.47959	2.03289	0.435207	1.3521	0.806893	0	0.395242	0.935743	1.91288	0.421359			0	4.99753	0	4.94293	0	5.03765	0	3.55613	0	1.00942	0	5.66724	4.54423	2.14283	1.92296	0	0	1.01289	0.568084	0	0
Exoc2	http://www.ensembl.org/Homo_sapiens/Gene/Summary?db=core;g=Exoc2	3418	Exoc2	2.84723	3.19094	-0.14056	-1.10233	0.805075	1.33237	0.914745	0.935702	1.91282	0.339186			0	3.92663	1.40857	1.57275	2.60956	2.51883	8.56166	1.77807	0	0	7.33883	2.17971	2.27212	1.83671	4.54517	2.66473	0	1.01289	1.13617	0	1.50993
Vwa7	http://www.ensembl.org/Homo_sapiens/Gene/Summary?db=core;g=Vwa7	11382	Vwa7	1.07448	0.524443	0.613525	1.52999	0.354909	0	0.142021	0.935586	1.91267	0.21912			0	0	0	0.449358	1.30478	0.419804	0	0.889033	4.41616	0	1.83471	1.30782	2.27212	0	1.04889	0	0	0	0.568084	0	0
AC098883.2	http://www.ensembl.org/Homo_sapiens/Gene/Summary?db=core;g=AC098883.2	406	AC098883.2	0.703753	1.26798	0.0132901	1.00925	0.829842	0	0.142021	0.935169	1.91211	0.236485			0	2.1418	0	1.12339	1.30478	1.25941	0	0	0	0	0	2.61565	0	1.83671	0.699257	0	0	0	0.568084	0	0
Syvn1	http://www.ensembl.org/Homo_sapiens/Gene/Summary?db=core;g=Syvn1	10125	Syvn1	1.94377	2.03289	0.0468896	1.03304	0.837551	12.6898	2.32641	0.934445	1.91116	0.0888044			0	1.78483	2.81714	2.47147	3.91435	0.839609	0	2.6671	0	2.01884	5.50412	1.30782	0	2.14283	1.92296	2.66473	22.7149	3.03866	2.84042	1.91666	1.50993
Guk1	http://www.ensembl.org/Homo_sapiens/Gene/Summary?db=core;g=Guk1	4797	Guk1	16.7292	17.575	-0.151549	-1.11076	0.51547	28.6782	13.9685	0.932102	1.90805	0.0276923		Y	1	17.1344	19.72	21.7938	10.4383	19.7308	34.2466	26.671	4.41616	14.1319	3.66941	17.4377	11.3606	19.5916	15.5585	34.6415	22.7149	18.2319	11.3617	15.3333	10.947
Polr3c	http://www.ensembl.org/Homo_sapiens/Gene/Summary?db=core;g=Polr3c	7904	Polr3c	4.23081	4.30586	-0.12585	-1.09115	0.786971	8.34346	3.01292	0.931691	1.90751	0.156545			0	2.1418	5.63427	3.59486	5.21913	3.35843	8.56166	2.6671	0	6.05653	5.50412	3.48753	4.54423	3.3673	5.24443	5.32946	11.3575	2.53221	2.84042	4.79164	1.88741
Rrm2b	http://www.ensembl.org/Homo_sapiens/Gene/Summary?db=core;g=Rrm2b	8963	Rrm2b	1.87548	3.36653	-0.435947	-1.3528	0.411565	5.32946	2.50152	0.930238	1.90559	0.167873			0	1.0709	1.40857	5.39229	2.60956	3.35843	0	0.889033	0	2.01884	1.83471	3.92347	0	4.28565	2.4474	10.6589	0	2.02577	2.84042	2.87499	2.26489
Arhgap31	http://www.ensembl.org/Homo_sapiens/Gene/Summary?db=core;g=Arhgap31	955	Arhgap31	6.36755	5.02765	0.290949	1.22344	0.866845	1.33237	1.36721	0.93016	1.90549	0.455947			0	5.35449	0	6.96504	9.13348	9.2357	8.56166	16.8916	4.41616	3.02826	3.66941	9.15477	0	5.51012	4.54517	2.66473	0	2.02577	0.568084	2.87499	0
Klhl15	http://www.ensembl.org/Homo_sapiens/Gene/Summary?db=core;g=Klhl15	5653	Klhl15	1.36301	1.42104	-0.206205	-1.15365	0.804417	7.0111	1.15433	0.930097	1.9054	0.12062			0	0.713932	2.81714	0.449358	0	1.25941	0	3.55613	4.41616	0	0	0.871883	2.27212	2.14283	0.699257	2.66473	11.3575	1.01289	1.13617	0.958328	1.50993
Arap3	http://www.ensembl.org/Homo_sapiens/Gene/Summary?db=core;g=Arap3	916	Arap3	0.164121	1.20233	-0.983703	-1.97753	0.186593	1.33237	0.330762	0.929331	1.90439	0.153965			0	0	0	0.224679	0	0.419804	0	0.889033	0	0	0	0.435941	0	1.53059	0.874071	2.66473	0	0	0.568084	0	0.754963
Zbtb22	http://www.ensembl.org/Homo_sapiens/Gene/Summary?db=core;g=Zbtb22	11587	Zbtb22	0.881099	1.02713	0.239174	1.18032	0.699343	0	0.236391	0.928917	1.90385	0.295793			0	1.42786	1.40857	1.12339	1.30478	0.839609	0	0.889033	0	0	0	1.30782	2.27212	0.306118	1.74814	0	0	0	0.568084	0	0.377482
Fam110a	http://www.ensembl.org/Homo_sapiens/Gene/Summary?db=core;g=Fam110a	3477	Fam110a	15.1307	21.5305	-0.481759	-1.39645	0.130812	5.32946	4.27123	0.928549	1.90336	0.306409			0	9.99505	2.81714	13.9301	22.1813	19.311	17.1233	9.77936	22.0808	18.1696	18.3471	18.7455	9.08847	20.5099	22.551	10.6589	0	6.07731	5.11276	2.87499	3.01985
Fam174b	http://www.ensembl.org/Homo_sapiens/Gene/Summary?db=core;g=Fam174b	3518	Fam174b	1.04133	1.46455	-0.137509	-1.1	0.756801	0	0.381603	0.92767	1.9022	0.317741			0	1.42786	1.40857	1.12339	1.30478	1.67922	0	0	0	1.00942	1.83471	0.435941	2.27212	1.53059	1.39851	0	0	0	0.568084	0.958328	0
Prickle2	http://www.ensembl.org/Homo_sapiens/Gene/Summary?db=core;g=Prickle2	8073	Prickle2	0.564724	2.25122	-0.789882	-1.72893	0.218696	0	0.126611	0.927499	1.90198	0.249549			0	1.0709	0	0.898715	0	2.09902	0	0	0	0	0	0.435941	2.27212	1.53059	2.97184	0	0	0.506443	0	0	0
Hsf2	http://www.ensembl.org/Homo_sapiens/Gene/Summary?db=core;g=Hsf2	5118	Hsf2	8.61886	6.27465	0.210211	1.15686	0.899739	7.9942	4.10938	0.927408	1.90186	0.219629			0	6.06842	0	12.582	2.60956	18.8912	25.685	8.89033	0	21.1978	1.83471	5.66724	0	10.1019	2.4474	15.9884	0	8.60953	0.568084	5.74997	1.50993
Tceanc	http://www.ensembl.org/Homo_sapiens/Gene/Summary?db=core;g=Tceanc	10249	Tceanc	0.25717	0.262221	0.257802	1.19566	0.692509	1.33237	0.126611	0.926532	1.9007	0.128322			0	0.713932	0	0.224679	0	0.839609	0	0	0	0	0	1.30782	0	0	0.524443	2.66473	0	0.506443	0	0	0
4933431E20Rik	http://www.ensembl.org/Homo_sapiens/Gene/Summary?db=core;g=4933431E20Rik	240	4933431E20Rik	0.488403	1.22409	-0.416574	-1.33475	0.47435	0	0.126611	0.926024	1.90003	0.234964			0	1.42786	0	0.449358	0	0.839609	0	0	0	0	0	0.871883	2.27212	1.22447	1.2237	0	0	0.506443	0	0	0
Nop56	http://www.ensembl.org/Homo_sapiens/Gene/Summary?db=core;g=Nop56	7053	Nop56	11.68	10.9278	0.0717985	1.05103	0.695505	58.7535	23.0124	0.92521	1.89896	0.0252796		Y	1	8.92415	35.2142	6.74036	18.267	7.55648	8.56166	2.6671	22.0808	4.03768	7.33883	7.411	11.3606	6.12236	15.7333	26.6473	90.8597	13.674	27.268	22.0416	29.0661
Rcor1	http://www.ensembl.org/Homo_sapiens/Gene/Summary?db=core;g=Rcor1	8579	Rcor1	2.51554	3.4314	-0.190187	-1.14091	0.680361	2.66473	1.59948	0.924692	1.89828	0.250898			0	4.28359	5.63427	4.49358	1.30478	2.09902	0	2.6671	0	2.01884	3.66941	1.74377	2.27212	2.14283	4.71998	5.32946	0	2.02577	0.568084	1.91666	1.88741
Otud3	http://www.ensembl.org/Homo_sapiens/Gene/Summary?db=core;g=Otud3	7302	Otud3	0.455581	1.22409	-0.586413	-1.50151	0.459991	7.0111	1.02453	0.923492	1.8967	0.0882853			0	1.42786	0	0.449358	1.30478	0.839609	0	0	0	1.00942	0	0.435941	0	1.22447	1.2237	2.66473	11.3575	0.506443	1.70425	0	1.88741
Zfp944	http://www.ensembl.org/Homo_sapiens/Gene/Summary?db=core;g=Zfp944	11929	Zfp944	2.25589	2.27336	0.0228263	1.01595	0.959247	2.66473	1.30999	0.923254	1.89639	0.20353			0	1.78483	2.81714	0.898715	1.30478	2.51883	0	5.3342	0	2.01884	3.66941	2.17971	4.54423	2.44894	2.09777	5.32946	0	2.02577	1.70425	0	1.50993
Dlgap4	http://www.ensembl.org/Homo_sapiens/Gene/Summary?db=core;g=Dlgap4	2889	Dlgap4	4.48165	5.79294	-0.354441	-1.27849	0.564301	18.0193	5.84577	0.922144	1.89493	0.104853			0	5.71146	5.63427	4.71825	7.82869	3.35843	0	2.6671	8.83233	2.01884	1.83471	4.35941	6.81635	7.04071	4.54517	13.3237	22.7149	11.6482	1.13617	1.91666	8.68208
Ddb2	http://www.ensembl.org/Homo_sapiens/Gene/Summary?db=core;g=Ddb2	2732	Ddb2	2.49116	2.49168	-0.0980061	-1.07029	0.927311	2.66473	1.84083	0.92184	1.89453	0.163228			0	1.78483	4.2257	1.57275	6.52391	0.839609	0	0	4.41616	1.00942	3.66941	1.30782	4.54423	1.83671	3.14666	5.32946	0	0.506443	1.13617	3.83331	1.88741
Setd1b	http://www.ensembl.org/Homo_sapiens/Gene/Summary?db=core;g=Setd1b	9279	Setd1b	3.40358	4.30625	-0.150693	-1.1101	0.830163	25.3797	5.94918	0.921706	1.89435	0.064302			0	4.64056	7.04284	2.47147	3.91435	2.93863	0	5.3342	0	2.01884	1.83471	6.10318	4.54423	4.59177	4.02073	5.32946	45.4299	7.0902	7.38509	4.79164	4.52978
Kcna3	http://www.ensembl.org/Homo_sapiens/Gene/Summary?db=core;g=Kcna3	5540	Kcna3	0.800764	0.808805	0.129696	1.09406	0.94608	0	0	0.921453	1.89402	0.19353			0	1.0709	0	0.674036	0	0.419804	0	0	4.41616	3.02826	0	0	0	0.918354	0.699257	0	0	0	0	0	0
Dand5	http://www.ensembl.org/Homo_sapiens/Gene/Summary?db=core;g=Dand5	2668	Dand5	0.8893	0.808805	0.210543	1.15712	0.729753	1.33237	0.537263	0.921016	1.89345	0.184707			0	0.713932	0	0.674036	2.60956	1.25941	0	0	0	0	1.83471	1.30782	2.27212	0.918354	0.699257	2.66473	0	1.01289	1.13617	0	0
Lyplal1	http://www.ensembl.org/Homo_sapiens/Gene/Summary?db=core;g=Lyplal1	5996	Lyplal1	0.619629	0.961864	0.0666892	1.04731	0.886839	0	0.0943704	0.920753	1.8931	0.245131			0	0.713932	0	0.674036	0	0.839609	0	0	0	3.02826	0	2.17971	0	1.22447	0.699257	0	0	0	0	0	0.377482
Ccdc34	http://www.ensembl.org/Homo_sapiens/Gene/Summary?db=core;g=Ccdc34	1724	Ccdc34	5.57418	3.97837	0.26094	1.19826	0.578472	3.9971	2.52822	0.920715	1.89305	0.196688			0	3.2127	2.81714	3.81954	5.21913	2.09902	8.56166	8.0013	13.2485	9.08479	7.33883	3.48753	0	4.28565	3.6711	7.9942	0	1.01289	3.4085	1.91666	3.77482
Zfp758	http://www.ensembl.org/Homo_sapiens/Gene/Summary?db=core;g=Zfp758	11876	Zfp758	0.559452	1.02752	-0.238473	-1.17974	0.64421	0	0.239582	0.920559	1.89285	0.221832			0	0.356966	0	0.898715	1.30478	0.419804	0	0.889033	0	1.00942	1.83471	0	0	1.53059	0.524443	0	0	0	0	0.958328	0
Xpnpep3	http://www.ensembl.org/Homo_sapiens/Gene/Summary?db=core;g=Xpnpep3	11508	Xpnpep3	1.01301	0.677502	0.0884162	1.0632	0.890016	0	0.126611	0.918972	1.89077	0.217289			0	0.713932	0	0.449358	1.30478	0.419804	0	0	8.83233	0	0	0.435941	0	0.306118	1.04889	0	0	0.506443	0	0	0
Src	http://www.ensembl.org/Homo_sapiens/Gene/Summary?db=core;g=Src	9883	Src	0.664056	0.174814	0.930102	1.90541	0.318278	0	0	0.91817	1.88972	0.190793			0	0.356966	0	0.898715	0	0.839609	0	3.55613	0	1.00942	0	1.30782	0	0	0.349628	0	0	0	0	0	0
AC127341.3	http://www.ensembl.org/Homo_sapiens/Gene/Summary?db=core;g=AC127341.3	412	AC127341.3	1.42332	1.33363	0.144603	1.10543	0.825148	2.66473	1.07679	0.918071	1.88959	0.184212			0	2.85573	1.40857	2.24679	1.30478	0.419804	0	3.55613	4.41616	0	0	0.871883	0	2.14283	0.524443	5.32946	0	2.02577	0.568084	0.958328	0.754963
Pom121	http://www.ensembl.org/Homo_sapiens/Gene/Summary?db=core;g=Pom121	7913	Pom121	1.36877	2.18556	-0.318458	-1.247	0.655344	7.0111	1.48828	0.917598	1.88897	0.149684			0	1.42786	5.63427	1.79743	1.30478	1.25941	0	3.55613	0	1.00942	0	0.435941	0	1.22447	3.14666	2.66473	11.3575	1.01289	1.13617	1.91666	1.88741
Apex2	http://www.ensembl.org/Homo_sapiens/Gene/Summary?db=core;g=Apex2	866	Apex2	0.393047	0.262221	0.554772	1.46894	0.352192	1.33237	0.363002	0.915665	1.88644	0.146254			0	0.713932	1.40857	0.898715	0	1.25941	0	0	0	0	0	0.435941	0	0	0.524443	2.66473	0	0.506443	0.568084	0	0.377482
Nfix	http://www.ensembl.org/Homo_sapiens/Gene/Summary?db=core;g=Nfix	6951	Nfix	1.32285	0.633991	0.735628	1.66512	0.485727	0	0.126611	0.915434	1.88614	0.239724			0	1.0709	0	0.898715	3.91435	0	0	1.77807	0	0	5.50412	0.435941	2.27212	0.918354	0.349628	0	0	0.506443	0	0	0
Xylt1	http://www.ensembl.org/Homo_sapiens/Gene/Summary?db=core;g=Xylt1	11526	Xylt1	1.87094	0.830561	0.683387	1.60591	0.401532	0	0.333952	0.914933	1.88548	0.3191			0	1.42786	0	1.57275	0	2.93863	8.56166	1.77807	0	3.02826	0	0.871883	2.27212	0.612236	1.04889	0	0	0	0	0.958328	0.377482
Upf3b	http://www.ensembl.org/Homo_sapiens/Gene/Summary?db=core;g=Upf3b	11204	Upf3b	9.84	7.14717	0.266359	1.20277	0.514881	16.6869	6.16276	0.914267	1.88461	0.123033			0	3.92663	7.04284	7.4144	1.30478	10.4951	25.685	5.3342	13.2485	10.0942	23.8512	7.411	2.27212	5.20401	9.09034	10.6589	22.7149	6.07731	5.68084	3.83331	9.05956
Mphosph9	http://www.ensembl.org/Homo_sapiens/Gene/Summary?db=core;g=Mphosph9	6452	Mphosph9	0.916839	1.48631	-0.373172	-1.2952	0.605964	8.34346	2.01829	0.914007	1.88427	0.111941			0	2.49876	0	1.79743	0	0.839609	0	0.889033	0	0	3.66941	1.30782	0	1.22447	1.74814	5.32946	11.3575	1.01289	1.13617	4.79164	1.13244
Gm4419	http://www.ensembl.org/Homo_sapiens/Gene/Summary?db=core;g=Gm4419	4444	Gm4419	0.199118	0	0.369765	1.29214	0.160209	2.66473	0.236391	0.912556	1.88238	0.149342			0	1.0709	0	0.898715	0	0.419804	0	0	0	0	0	0	0	0	0	5.32946	0	0	0.568084	0	0.377482
Nup155	http://www.ensembl.org/Homo_sapiens/Gene/Summary?db=core;g=Nup155	7182	Nup155	0.812556	0.98362	-0.248773	-1.1882	0.833378	7.0111	1.07537	0.9104	1.87957	0.101513			0	1.42786	0	0.449358	0	1.67922	0	1.77807	4.41616	0	0	0	0	0.918354	1.04889	2.66473	11.3575	0.506443	1.70425	0.958328	1.13244
Armcx5	http://www.ensembl.org/Homo_sapiens/Gene/Summary?db=core;g=Armcx5	1025	Armcx5	1.24765	1.98899	-0.741078	-1.67142	0.297645	3.9971	1.70749	0.910145	1.87923	0.125113			0	1.42786	2.81714	1.34807	0	0.419804	0	0	4.41616	0	1.83471	0.435941	2.27212	1.53059	2.4474	7.9942	0	3.03866	0.568084	0.958328	2.26489
Acp2	http://www.ensembl.org/Homo_sapiens/Gene/Summary?db=core;g=Acp2	479	Acp2	0.459487	1.13668	-0.519812	-1.43377	0.436726	1.33237	0.505023	0.910121	1.8792	0.191232			0	0.356966	0	0.674036	0	1.25941	0	1.77807	0	1.00942	0	0.435941	0	1.22447	1.04889	2.66473	0	0.506443	1.13617	0	0.377482
Atg14	http://www.ensembl.org/Homo_sapiens/Gene/Summary?db=core;g=Atg14	1107	Atg14	2.00961	2.44817	-0.0351329	-1.02465	0.980812	2.66473	1.53274	0.909825	1.87882	0.197554			0	1.42786	2.81714	2.92082	5.21913	2.51883	0	1.77807	0	2.01884	1.83471	1.30782	2.27212	2.44894	2.4474	5.32946	0	1.01289	2.27234	0.958328	1.88741
Igsf11	http://www.ensembl.org/Homo_sapiens/Gene/Summary?db=core;g=Igsf11	5254	Igsf11	0.894863	0.41528	0.914527	1.88495	0.317166	0	0.142021	0.908366	1.87692	0.232603			0	1.78483	0	0.674036	0	2.93863	0	0.889033	0	0	0	2.17971	2.27212	0.306118	0.524443	0	0	0	0.568084	0	0
Wee1	http://www.ensembl.org/Homo_sapiens/Gene/Summary?db=core;g=Wee1	11460	Wee1	0.625025	0.808805	0.133226	1.09674	0.965473	0	0	0.908231	1.87674	0.19601			0	0	0	0.674036	0	0.839609	0	0	0	1.00942	3.66941	1.30782	0	0.918354	0.699257	0	0	0	0	0	0
Ssr1	http://www.ensembl.org/Homo_sapiens/Gene/Summary?db=core;g=Ssr1	9938	Ssr1	11.4135	9.85834	0.299951	1.2311	0.317623	18.0193	7.33156	0.908223	1.87673	0.0932382			0	9.28112	9.85998	11.908	14.3526	13.8535	8.56166	5.3342	4.41616	11.1036	22.0165	12.6423	13.6327	10.1019	9.61478	13.3237	22.7149	6.58376	6.24892	4.79164	11.7019
Naa16	http://www.ensembl.org/Homo_sapiens/Gene/Summary?db=core;g=Naa16	6742	Naa16	1.89511	3.14743	-0.505945	-1.42005	0.394545	3.9971	2.06823	0.907734	1.8761	0.155402			0	2.49876	5.63427	1.57275	3.91435	0.839609	0	3.55613	0	2.01884	1.83471	0.871883	0	2.44894	3.84591	7.9942	0	3.5451	2.84042	0	1.88741
2610008E11Rik	http://www.ensembl.org/Homo_sapiens/Gene/Summary?db=core;g=2610008E11Rik	138	2610008E11Rik	0.753094	0.98362	0.127301	1.09225	0.913045	0	0.188741	0.907596	1.87592	0.299499			0	1.0709	2.81714	1.12339	1.30478	0.839609	0	0	0	1.00942	0	0.871883	0	0.918354	1.04889	0	0	0	0	0	0.754963
Gm37401	http://www.ensembl.org/Homo_sapiens/Gene/Summary?db=core;g=Gm37401	4404	Gm37401	0.22645	0.480932	-0.248367	-1.18786	0.675788	5.67873	0.188741	0.906582	1.8746	0.119521			0	0	1.40857	0	0	0.419804	0	0.889033	0	0	0	0	0	0.612236	0.349628	0	11.3575	0	0	0	0.754963
Pacsin1	http://www.ensembl.org/Homo_sapiens/Gene/Summary?db=core;g=Pacsin1	7334	Pacsin1	1.94525	2.01075	-0.252643	-1.19139	0.801934	15.3546	3.66359	0.905896	1.87371	0.0672763			0	3.2127	0	1.79743	1.30478	2.09902	8.56166	1.77807	0	1.00942	0	1.30782	2.27212	1.22447	2.79703	7.9942	22.7149	5.57087	2.84042	0.958328	5.28474
Ppil6	http://www.ensembl.org/Homo_sapiens/Gene/Summary?db=core;g=Ppil6	7964	Ppil6	0.584319	0	1.28845	2.44266	0.0507839	0	0	0.905873	1.87368	0.183626			0	0.356966	0	0.898715	1.30478	0.419804	0	0.889033	0	0	1.83471	1.30782	0	0	0	0	0	0	0	0	0
4833412C05Rik	http://www.ensembl.org/Homo_sapiens/Gene/Summary?db=core;g=4833412C05Rik	191	4833412C05Rik	2.12251	2.25122	0.224698	1.16853	0.960504	0	0.347592	0.905683	1.87343	0.465502			0	3.2127	2.81714	3.37018	1.30478	2.09902	0	0	0	2.01884	0	6.10318	4.54423	1.53059	2.97184	0	0	1.01289	0	0	0.377482
Cnot7	http://www.ensembl.org/Homo_sapiens/Gene/Summary?db=core;g=Cnot7	2264	Cnot7	12.4712	8.19683	0.437294	1.35406	0.168978	19.3517	7.395	0.905305	1.87294	0.0899227			0	16.4204	8.45141	15.7275	5.21913	15.113	8.56166	14.2245	26.497	14.1319	3.66941	14.822	6.81635	7.65295	8.74071	15.9884	22.7149	12.6611	5.68084	6.7083	4.52978
Gnal	http://www.ensembl.org/Homo_sapiens/Gene/Summary?db=core;g=Gnal	4592	Gnal	0.681887	0.590094	0.244598	1.18476	0.755386	0	0.126611	0.904935	1.87246	0.222155			0	0.713932	1.40857	0.224679	0	0.839609	0	0.889033	0	0	1.83471	0	2.27212	0.306118	0.874071	0	0	0.506443	0	0	0
Tada2a	http://www.ensembl.org/Homo_sapiens/Gene/Summary?db=core;g=Tada2a	10137	Tada2a	0.261727	0.568339	-0.242789	-1.18328	0.794403	1.33237	0.347592	0.904786	1.87227	0.15649			0	0.356966	0	0.449358	0	0	0	0.889033	0	1.00942	0	0.435941	0	0.612236	0.524443	2.66473	0	1.01289	0	0	0.377482
Gls	http://www.ensembl.org/Homo_sapiens/Gene/Summary?db=core;g=Gls	4043	Gls	16.6121	17.9678	-0.144254	-1.10516	0.61813	34.0077	18.3349	0.90465	1.87209	0.0291671		Y	1	28.5573	18.3114	19.3224	18.267	18.0516	25.685	15.1136	13.2485	11.1036	7.33883	15.258	9.08847	17.7548	18.1807	45.3004	22.7149	22.7899	15.9064	19.1666	15.4767
Gm35065	http://www.ensembl.org/Homo_sapiens/Gene/Summary?db=core;g=Gm35065	4384	Gm35065	1.18397	1.13668	0.0817622	1.05831	0.987246	0	0.220981	0.904617	1.87205	0.30515			0	0.713932	1.40857	0.898715	2.60956	0.419804	0	1.77807	0	0	1.83471	0	4.54423	1.22447	1.04889	0	0	0.506443	0	0	0.377482
Lrp5	http://www.ensembl.org/Homo_sapiens/Gene/Summary?db=core;g=Lrp5	5907	Lrp5	0.276985	1.22409	-0.643558	-1.56218	0.348552	0	0.0943704	0.90442	1.87179	0.24101			0	0.713932	0	0.449358	1.30478	0.419804	0	0	0	0	0	0.435941	0	1.22447	1.2237	0	0	0	0	0	0.377482
Lcn4	http://www.ensembl.org/Homo_sapiens/Gene/Summary?db=core;g=Lcn4	5777	Lcn4	3.24653	2.53596	0.381951	1.3031	0.668611	1.33237	0.921126	0.904111	1.87139	0.34214			0	2.1418	0	3.1455	5.21913	1.67922	0	1.77807	4.41616	10.0942	5.50412	0.435941	4.54423	3.67342	1.39851	2.66473	0	1.01289	0	1.91666	0.754963
Zc3h3	http://www.ensembl.org/Homo_sapiens/Gene/Summary?db=core;g=Zc3h3	11623	Zc3h3	0.275867	1.3989	-1.10799	-2.15545	0.144829	7.0111	1.02453	0.903991	1.87124	0.0768313			0	0.713932	0	0	1.30478	0.419804	0	0	0	0	0	0.871883	0	1.22447	1.57333	2.66473	11.3575	0.506443	1.70425	0	1.88741
Pcf11	http://www.ensembl.org/Homo_sapiens/Gene/Summary?db=core;g=Pcf11	7429	Pcf11	9.36434	7.45368	0.258943	1.1966	0.341045	23.3488	11.1088	0.903728	1.87089	0.0366503		Y	1	8.56719	9.85998	9.66119	13.0478	8.39609	8.56166	4.44516	8.83233	8.07537	9.17354	7.84695	15.9048	7.04071	7.86664	23.9826	22.7149	15.1933	9.08934	9.58328	10.5695
Hcfc1r1	http://www.ensembl.org/Homo_sapiens/Gene/Summary?db=core;g=Hcfc1r1	4884	Hcfc1r1	12.4779	13.2684	0.0115644	1.00805	0.974255	13.3237	8.88113	0.903018	1.86997	0.0870935			0	15.7065	9.85998	15.0535	10.4383	15.5328	8.56166	6.22323	4.41616	15.1413	12.843	20.0533	15.9048	13.7753	12.7614	26.6473	0	8.60953	7.95318	5.74997	13.2119
Far1	http://www.ensembl.org/Homo_sapiens/Gene/Summary?db=core;g=Far1	3603	Far1	6.59519	5.83684	0.101915	1.0732	0.802169	6.66183	4.19453	0.90287	1.86978	0.150755			0	7.49629	2.81714	8.76247	7.82869	3.35843	8.56166	5.3342	8.83233	8.07537	11.0082	4.79536	2.27212	7.65295	4.02073	13.3237	0	5.57087	3.97659	3.83331	3.39733
Ep400	http://www.ensembl.org/Homo_sapiens/Gene/Summary?db=core;g=Ep400	3324	Ep400	6.00958	5.57384	-0.039579	-1.02781	0.98224	6.66183	5.07007	0.902473	1.86927	0.113026			0	3.2127	11.2685	2.69615	9.13348	5.45746	8.56166	6.22323	8.83233	1.00942	0	4.35941	11.3606	5.20401	5.94368	13.3237	0	3.03866	6.81701	2.87499	7.54963
Tdrkh	http://www.ensembl.org/Homo_sapiens/Gene/Summary?db=core;g=Tdrkh	10288	Tdrkh	2.63395	2.68825	0.273865	1.20904	0.694707	0	0.425132	0.901513	1.86802	0.535674			0	2.49876	0	2.47147	5.21913	4.19804	0	1.77807	0	5.04711	1.83471	1.74377	6.81635	1.53059	3.84591	0	0	0	0.568084	0	1.13244
Slc52a3	http://www.ensembl.org/Homo_sapiens/Gene/Summary?db=core;g=Slc52a3	9589	Slc52a3	0.710665	1.50806	-0.349303	-1.27394	0.554922	0	0.236391	0.90051	1.86673	0.327385			0	0.713932	0	0.674036	0	2.09902	0	0.889033	0	1.00942	1.83471	1.30782	0	0.918354	2.09777	0	0	0	0.568084	0	0.377482
Dhx38	http://www.ensembl.org/Homo_sapiens/Gene/Summary?db=core;g=Dhx38	2856	Dhx38	1.43561	1.90159	-0.298972	-1.23027	0.643056	2.66473	1.26553	0.900222	1.86635	0.186365			0	1.42786	0	1.34807	1.30478	1.25941	0	2.6671	0	1.00942	7.33883	0.871883	0	1.53059	2.27258	5.32946	0	2.02577	0.568084	0.958328	1.50993
Abr	http://www.ensembl.org/Homo_sapiens/Gene/Summary?db=core;g=Abr	399	Abr	1.28337	1.9451	-0.203342	-1.15136	0.747715	1.33237	0.791325	0.899462	1.86537	0.274284			0	2.49876	1.40857	1.57275	2.60956	1.67922	0	1.77807	0	2.01884	1.83471	0	0	0.918354	2.97184	2.66473	0	0.506443	0.568084	0.958328	1.13244
1700066B19Rik	http://www.ensembl.org/Homo_sapiens/Gene/Summary?db=core;g=1700066B19Rik	68	1700066B19Rik	0.208473	0.480932	-0.0834678	-1.05956	0.974376	1.33237	0.236391	0.899129	1.86494	0.154049			0	0.713932	0	0.898715	0	0	0	0.889033	0	0	0	0	0	0.612236	0.349628	2.66473	0	0	0.568084	0	0.377482
Srm	http://www.ensembl.org/Homo_sapiens/Gene/Summary?db=core;g=Srm	9896	Srm	5.74988	5.02765	-0.056868	-1.04021	0.905054	9.32656	5.0633	0.897653	1.86303	0.123288			0	6.42539	1.40857	7.18972	1.30478	5.03765	17.1233	6.22323	4.41616	10.0942	0	5.2313	4.54423	5.51012	4.54517	18.6531	0	3.5451	3.4085	5.74997	7.54963
Trip10	http://www.ensembl.org/Homo_sapiens/Gene/Summary?db=core;g=Trip10	10866	Trip10	1.40308	1.22409	0.227937	1.17116	0.953484	0	0.126611	0.897159	1.86239	0.258176			0	0.356966	0	0	0	0.839609	0	2.6671	4.41616	0	3.66941	2.61565	2.27212	1.22447	1.2237	0	0	0.506443	0	0	0
Appbp2	http://www.ensembl.org/Homo_sapiens/Gene/Summary?db=core;g=Appbp2	900	Appbp2	4.4131	3.82493	0.0754503	1.05369	0.788671	8.34346	2.85814	0.896427	1.86145	0.152403			0	3.56966	1.40857	2.69615	2.60956	4.61785	0	4.44516	17.6647	1.00942	5.50412	2.61565	6.81635	2.75506	4.8948	5.32946	11.3575	2.53221	4.54467	0.958328	3.39733
Impdh2	http://www.ensembl.org/Homo_sapiens/Gene/Summary?db=core;g=Impdh2	5329	Impdh2	13.894	13.1363	-0.0228492	-1.01596	0.979146	22.9995	15.7211	0.895362	1.86008	0.025415		Y	1	13.2077	19.72	10.1105	18.267	7.97628	17.1233	8.89033	22.0808	11.1036	9.17354	10.8985	18.1769	10.7141	15.5585	34.6415	11.3575	16.2062	17.6106	12.4583	16.6092
Xrcc5	http://www.ensembl.org/Homo_sapiens/Gene/Summary?db=core;g=Xrcc5	11520	Xrcc5	0.644994	1.22409	-0.263623	-1.20049	0.70434	5.67873	0.650235	0.895359	1.86007	0.169116			0	2.1418	0	1.12339	2.60956	0.419804	0	0	0	1.00942	0	0.435941	0	1.22447	1.2237	0	11.3575	0.506443	1.13617	0.958328	0
Plxdc1	http://www.ensembl.org/Homo_sapiens/Gene/Summary?db=core;g=Plxdc1	7820	Plxdc1	1.57205	1.35539	0.159528	1.11692	0.989133	0	0.236391	0.895184	1.85985	0.329796			0	0.356966	0	1.12339	0	0.419804	0	0	4.41616	3.02826	5.50412	1.74377	2.27212	1.83671	0.874071	0	0	0	0.568084	0	0.377482
Zfp239	http://www.ensembl.org/Homo_sapiens/Gene/Summary?db=core;g=Zfp239	11710	Zfp239	0.827302	0.940109	0.231082	1.17372	0.920165	0	0.126611	0.894983	1.85959	0.250828			0	1.42786	1.40857	1.57275	0	0.839609	0	0	0	1.00942	3.66941	0	0	1.53059	0.349628	0	0	0.506443	0	0	0
Llgl1	http://www.ensembl.org/Homo_sapiens/Gene/Summary?db=core;g=Llgl1	5851	Llgl1	0.565343	0.41528	0.31342	1.24265	0.554753	1.33237	0.426063	0.894466	1.85892	0.146559			0	0.356966	0	0.674036	2.60956	0.419804	0	0.889033	0	0	1.83471	0	0	0.306118	0.524443	2.66473	0	0	1.70425	0	0
Scrn2	http://www.ensembl.org/Homo_sapiens/Gene/Summary?db=core;g=Scrn2	9137	Scrn2	0.394392	0.240466	0.656867	1.57665	0.295462	1.33237	0.428323	0.894156	1.85852	0.148223			0	0.713932	1.40857	0.898715	0	0.839609	0	0	0	0	0	0.871883	0	0.306118	0.174814	2.66473	0	0	0	0.958328	0.754963
Med7	http://www.ensembl.org/Homo_sapiens/Gene/Summary?db=core;g=Med7	6243	Med7	1.838	1.74891	0.270762	1.20644	0.651877	5.32946	2.33045	0.893419	1.85757	0.163569			0	2.85573	0	4.2689	1.30478	3.77824	0	6.22323	0	1.00942	0	2.61565	0	2.44894	1.04889	10.6589	0	1.51933	1.70425	3.83331	2.26489
Sec22c	http://www.ensembl.org/Homo_sapiens/Gene/Summary?db=core;g=Sec22c	9173	Sec22c	0.43235	1.59586	-0.956168	-1.94015	0.180737	5.67873	0.457373	0.893103	1.85717	0.156049			0	0	0	0.898715	0	0	0	0	0	2.01884	1.83471	0.435941	0	2.14283	1.04889	0	11.3575	0.506443	0.568084	0	0.754963
Zfp959	http://www.ensembl.org/Homo_sapiens/Gene/Summary?db=core;g=Zfp959	11943	Zfp959	1.84084	1.70502	-0.226052	-1.16963	0.786341	8.34346	2.05685	0.892529	1.85643	0.0927076			0	0.713932	2.81714	1.57275	2.60956	2.09902	8.56166	0	0	1.00942	1.83471	0.871883	0	1.83671	1.57333	5.32946	11.3575	2.53221	1.13617	1.91666	2.64237
Tmem165	http://www.ensembl.org/Homo_sapiens/Gene/Summary?db=core;g=Tmem165	10520	Tmem165	8.16905	7.67239	0.120332	1.08698	0.668569	12.3406	6.49799	0.891697	1.85536	0.0998393			0	7.13932	9.85998	6.06633	14.3526	6.29706	8.56166	6.22323	8.83233	10.0942	7.33883	8.71883	4.54423	7.65295	7.69182	13.3237	11.3575	3.03866	8.52126	5.74997	8.68208
Sdhaf1	http://www.ensembl.org/Homo_sapiens/Gene/Summary?db=core;g=Sdhaf1	9157	Sdhaf1	8.21344	11.1927	-0.35902	-1.28255	0.331244	27.6951	10.3995	0.891109	1.8546	0.0906431			0	23.5598	4.2257	13.7054	5.21913	7.97628	0	9.77936	0	10.0942	1.83471	13.0782	9.08847	14.6937	7.69182	21.3179	34.0724	18.7384	6.24892	12.4583	4.1523
Gm20696	http://www.ensembl.org/Homo_sapiens/Gene/Summary?db=core;g=Gm20696	4246	Gm20696	1.13382	0.590094	0.309624	1.23938	0.37936	5.32946	2.1812	0.890759	1.85415	0.0733587			0	1.0709	2.81714	0.898715	0	1.67922	0	0.889033	4.41616	0	1.83471	0	0	0.306118	0.874071	10.6589	0	3.03866	2.84042	0.958328	1.88741
Gm14418	http://www.ensembl.org/Homo_sapiens/Gene/Summary?db=core;g=Gm14418	4139	Gm14418	0.307423	0.327873	0.415073	1.33337	0.695754	0	0	0.890549	1.85388	0.194458			0	0.713932	0	0.674036	0	0.419804	0	0	0	1.00942	0	0.871883	0	0.306118	0.349628	0	0	0	0	0	0
Rpusd1	http://www.ensembl.org/Homo_sapiens/Gene/Summary?db=core;g=Rpusd1	8948	Rpusd1	1.40975	0.568339	0.601431	1.51722	0.541873	0	0.0943704	0.890477	1.85379	0.256216			0	0	0	0.898715	0	2.51883	8.56166	2.6671	0	0	1.83471	0.435941	0	0.612236	0.524443	0	0	0	0	0	0.377482
Trmt10c	http://www.ensembl.org/Homo_sapiens/Gene/Summary?db=core;g=Trmt10c	10878	Trmt10c	1.70244	2.77604	-0.417901	-1.33598	0.446265	7.9942	4.30515	0.890347	1.85362	0.0903302			0	2.49876	1.40857	2.92082	1.30478	3.35843	0	1.77807	0	0	0	2.61565	4.54423	2.75506	2.79703	15.9884	0	3.5451	3.97659	4.79164	4.90726
Zfp609	http://www.ensembl.org/Homo_sapiens/Gene/Summary?db=core;g=Zfp609	11826	Zfp609	0.541759	0.327873	0.580643	1.49552	0.464861	0	0.0943704	0.890327	1.8536	0.2274			0	0.713932	0	0.449358	1.30478	0	0	0.889033	0	0	0	0.871883	2.27212	0.306118	0.349628	0	0	0	0	0	0.377482
Trim39	http://www.ensembl.org/Homo_sapiens/Gene/Summary?db=core;g=Trim39	10852	Trim39	2.58563	3.16996	-0.437427	-1.35419	0.468276	7.0111	1.61901	0.888762	1.85159	0.206468			0	2.1418	2.81714	1.12339	1.30478	0.419804	0	3.55613	8.83233	0	0	1.74377	9.08847	4.59177	1.74814	2.66473	11.3575	1.51933	1.70425	2.87499	0.377482
Trim36	http://www.ensembl.org/Homo_sapiens/Gene/Summary?db=core;g=Trim36	10850	Trim36	1.11379	1.28935	0.00835858	1.00581	0.993861	1.33237	0.616223	0.888537	1.8513	0.248768			0	1.0709	0	1.57275	2.60956	0.419804	0	2.6671	0	1.00942	0	1.74377	2.27212	0.306118	2.27258	2.66473	0	1.51933	0.568084	0	0.377482
Gm16124	http://www.ensembl.org/Homo_sapiens/Gene/Summary?db=core;g=Gm16124	4175	Gm16124	2.46789	2.05465	0.00129803	1.0009	0.905534	8.34346	2.39174	0.887919	1.85051	0.113797			0	2.1418	1.40857	2.69615	3.91435	0.839609	8.56166	2.6671	0	1.00942	5.50412	0.871883	0	1.83671	2.27258	5.32946	11.3575	2.53221	2.27234	2.87499	1.88741
Furin	http://www.ensembl.org/Homo_sapiens/Gene/Summary?db=core;g=Furin	3838	Furin	73.1052	41.5602	0.9418	1.92092	0.158503	17.67	10.2644	0.887475	1.84994	0.352299			0	66.3957	2.81714	74.5933	37.8387	134.337	162.672	80.902	30.9131	56.5276	64.2148	70.6225	95.4289	63.3664	19.754	23.9826	11.3575	22.7899	5.11276	8.62496	4.52978
Hmga1	http://www.ensembl.org/Homo_sapiens/Gene/Summary?db=core;g=Hmga1	5026	Hmga1	0.108759	0.327873	-0.0659223	-1.04675	0.919022	1.33237	0.236391	0.886934	1.84924	0.138122			0	0	0	0.449358	0	0.419804	0	0	0	0	0	0.435941	0	0.306118	0.349628	2.66473	0	0	0.568084	0	0.377482
Ddr1	http://www.ensembl.org/Homo_sapiens/Gene/Summary?db=core;g=Ddr1	2741	Ddr1	0.660879	0.743153	-0.252815	-1.19153	0.703205	0	0.0943704	0.885894	1.84791	0.229219			0	0.356966	0	0.449358	0	0	0	0	4.41616	0	0	0.435941	2.27212	0.612236	0.874071	0	0	0	0	0	0.377482
Socs1	http://www.ensembl.org/Homo_sapiens/Gene/Summary?db=core;g=Socs1	9775	Socs1	21.5485	25.7936	-0.293763	-1.22583	0.34173	41.6526	24.89	0.884914	1.84665	0.0355443		Y	1	30.6991	16.9028	32.3537	28.7052	23.9288	25.685	19.5587	22.0808	11.1036	7.33883	26.5924	13.6327	26.9384	24.6488	71.9478	11.3575	34.9446	19.3149	24.9165	20.384
Stxbp4	http://www.ensembl.org/Homo_sapiens/Gene/Summary?db=core;g=Stxbp4	10046	Stxbp4	0.165851	0.480932	-0.328214	-1.25546	0.709676	1.33237	0.220981	0.884596	1.84625	0.146108			0	0.356966	1.40857	0.224679	0	0	0	0	0	0	0	0	0	0.612236	0.349628	2.66473	0	0.506443	0	0	0.377482
Cdkn2a	http://www.ensembl.org/Homo_sapiens/Gene/Summary?db=core;g=Cdkn2a	1960	Cdkn2a	1.05094	0.240466	1.11214	2.16165	0.178774	0	0.239582	0.884414	1.84601	0.223812			0	0	0	0.449358	0	1.25941	0	0.889033	4.41616	2.01884	1.83471	1.74377	0	0.306118	0.174814	0	0	0	0	0.958328	0
Nnt	http://www.ensembl.org/Homo_sapiens/Gene/Summary?db=core;g=Nnt	7027	Nnt	0.749834	0.502687	0.0860253	1.06144	0.895055	1.33237	0.605775	0.884208	1.84575	0.166193			0	0.713932	0	0.224679	0	0.419804	0	1.77807	4.41616	1.00942	0	0.435941	0	0.306118	0.699257	2.66473	0	0.506443	0	1.91666	0
Map3k5	http://www.ensembl.org/Homo_sapiens/Gene/Summary?db=core;g=Map3k5	6084	Map3k5	1.91675	2.36038	-0.198494	-1.1475	0.783792	3.9971	2.38129	0.883487	1.84483	0.161482			0	2.49876	5.63427	2.24679	0	1.25941	0	2.6671	0	1.00942	3.66941	1.74377	2.27212	1.22447	3.49628	7.9942	0	1.51933	1.70425	4.79164	1.50993
1700048O20Rik	http://www.ensembl.org/Homo_sapiens/Gene/Summary?db=core;g=1700048O20Rik	61	1700048O20Rik	0.572996	0.0874071	0.961593	1.94746	0.0980951	1.33237	0.475973	0.883368	1.84468	0.113811			0	0.356966	1.40857	0.224679	1.30478	0.419804	0	0.889033	0	0	0	0	2.27212	0	0.174814	2.66473	0	0	0.568084	0.958328	0.377482
St14	http://www.ensembl.org/Homo_sapiens/Gene/Summary?db=core;g=St14	9947	St14	0.0834541	0.502687	-0.183956	-1.13599	0.811801	1.33237	0	0.883224	1.84449	0.121902			0	0.356966	0	0.224679	0	0.419804	0	0	0	0	0	0	0	0.306118	0.699257	2.66473	0	0	0	0	0
Pwp2	http://www.ensembl.org/Homo_sapiens/Gene/Summary?db=core;g=Pwp2	8305	Pwp2	0.606224	0.41528	0.546002	1.46003	0.356518	1.33237	0.457373	0.882801	1.84395	0.159957			0	1.42786	2.81714	0.449358	1.30478	0.839609	0	0	0	0	0	0.435941	0	0.306118	0.524443	2.66473	0	0.506443	0.568084	0	0.754963
Vcpkmt	http://www.ensembl.org/Homo_sapiens/Gene/Summary?db=core;g=Vcpkmt	11315	Vcpkmt	6.15079	4.61275	0.414608	1.33294	0.345969	5.32946	3.26202	0.882461	1.84352	0.201101			0	7.13932	4.2257	5.16761	6.52391	10.4951	8.56166	1.77807	0	10.0942	5.50412	5.2313	9.08847	6.42848	2.79703	10.6589	0	3.5451	2.27234	3.83331	3.39733
Timm29	http://www.ensembl.org/Homo_sapiens/Gene/Summary?db=core;g=Timm29	10406	Timm29	1.8707	1.04927	0.0608028	1.04305	0.880772	1.33237	0.631634	0.881913	1.84282	0.207827			0	1.0709	1.40857	1.12339	0	0	8.56166	0.889033	4.41616	0	1.83471	0.871883	2.27212	1.22447	0.874071	2.66473	0	1.01289	1.13617	0	0.377482
Ift74	http://www.ensembl.org/Homo_sapiens/Gene/Summary?db=core;g=Ift74	5231	Ift74	0.485362	0.98362	-0.388616	-1.30914	0.541139	0	0.126611	0.88153	1.84233	0.23574			0	0.713932	0	0.224679	1.30478	0.419804	0	0.889033	0	0	0	0	2.27212	0.918354	1.04889	0	0	0.506443	0	0	0
Dtwd1	http://www.ensembl.org/Homo_sapiens/Gene/Summary?db=core;g=Dtwd1	3026	Dtwd1	0.79079	1.04927	0.0839351	1.05991	0.871223	5.67873	0.712365	0.881131	1.84182	0.188418			0	1.42786	1.40857	0.898715	1.30478	1.67922	0	0.889033	0	1.00942	0	0.871883	0	1.22447	0.874071	0	11.3575	0	1.13617	0.958328	0.754963
Pf4	http://www.ensembl.org/Homo_sapiens/Gene/Summary?db=core;g=Pf4	7559	Pf4	4.94296	1.22409	0.946344	1.92698	0.890113	1.33237	0.492803	0.880906	1.84153	0.170866			0	3.2127	0	6.51568	0	2.93863	0	45.3407	0	0	0	1.30782	0	1.22447	1.2237	2.66473	0	1.01289	0	0.958328	0
Cbr4	http://www.ensembl.org/Homo_sapiens/Gene/Summary?db=core;g=Cbr4	1667	Cbr4	0.181727	0.240466	0.00495242	1.00344	0.629674	2.66473	0.696955	0.88076	1.84134	0.141084			0	0	0	0	0	0.419804	0	0.889033	0	0	0	0.871883	0	0.306118	0.174814	5.32946	0	0.506443	0.568084	0.958328	0.754963
Fam78a	http://www.ensembl.org/Homo_sapiens/Gene/Summary?db=core;g=Fam78a	3581	Fam78a	2.08993	0.852316	0.889669	1.85275	0.0567877	5.32946	3.21786	0.880703	1.84127	0.0460557		Y	1	1.42786	4.2257	0.898715	3.91435	0.839609	0	2.6671	0	2.01884	1.83471	0.435941	6.81635	0.306118	1.39851	10.6589	0	1.51933	3.97659	0.958328	6.41719
Diablo	http://www.ensembl.org/Homo_sapiens/Gene/Summary?db=core;g=Diablo	2862	Diablo	6.7915	7.69376	-0.0123749	-1.00861	0.997693	15.3546	5.32732	0.880528	1.84105	0.135296			0	7.49629	2.81714	8.53779	10.4383	8.39609	8.56166	5.3342	0	10.0942	7.33883	5.66724	6.81635	6.12236	9.26515	7.9942	22.7149	2.53221	5.68084	4.79164	8.3046
Usp53	http://www.ensembl.org/Homo_sapiens/Gene/Summary?db=core;g=Usp53	11270	Usp53	6.33958	5.02765	0.163932	1.12034	0.612364	12.3406	5.93461	0.879778	1.84009	0.0949072			0	5.71146	11.2685	5.39229	2.60956	3.35843	0	2.6671	22.0808	4.03768	9.17354	5.2313	4.54423	5.51012	4.54517	13.3237	11.3575	6.07731	6.24892	5.74997	5.66222
Tcrg-V4	http://www.ensembl.org/Homo_sapiens/Gene/Summary?db=core;g=Tcrg-V4	10273	Tcrg-V4	1.84219	0.721398	1.02947	2.04127	0.0820692	2.66473	1.21881	0.879499	1.83974	0.1558			0	1.78483	0	1.79743	3.91435	0.839609	0	2.6671	0	2.01884	5.50412	1.30782	2.27212	0.918354	0.524443	5.32946	0	2.02577	1.13617	0.958328	0.754963
Ephb6	http://www.ensembl.org/Homo_sapiens/Gene/Summary?db=core;g=Ephb6	3334	Ephb6	0.182507	0.743153	-0.705399	-1.6306	0.489327	7.0111	0.648464	0.879355	1.83955	0.106018			0	0	0	0.449358	1.30478	0	0	0	0	0	0	0.435941	0	0.612236	0.874071	2.66473	11.3575	2.02577	0.568084	0	0
Klhl26	http://www.ensembl.org/Homo_sapiens/Gene/Summary?db=core;g=Klhl26	5661	Klhl26	0.941255	0.262221	0.684815	1.6075	0.207759	2.66473	0.852615	0.879082	1.83921	0.123283			0	0.713932	0	0.224679	1.30478	0.419804	0	0.889033	4.41616	2.01884	0	1.30782	0	0	0.524443	5.32946	0	1.51933	1.13617	0	0.754963
Rwdd2b	http://www.ensembl.org/Homo_sapiens/Gene/Summary?db=core;g=Rwdd2b	9024	Rwdd2b	0.573941	0.917968	-0.0972764	-1.06975	0.764601	0	0.126611	0.878949	1.83904	0.247093			0	0	0	0.449358	0	1.25941	0	0.889033	0	2.01884	1.83471	0.435941	0	0.612236	1.2237	0	0	0.506443	0	0	0
Mpped2	http://www.ensembl.org/Homo_sapiens/Gene/Summary?db=core;g=Mpped2	6461	Mpped2	1.76037	4.24021	-0.624664	-1.54185	0.282577	0	0.315352	0.878774	1.83881	0.465655			0	3.56966	0	1.34807	6.52391	0.419804	0	2.6671	4.41616	0	0	2.17971	0	3.06118	5.41924	0	0	0.506443	0	0	0.754963
Per1	http://www.ensembl.org/Homo_sapiens/Gene/Summary?db=core;g=Per1	7538	Per1	4.93859	6.20784	-0.359044	-1.28258	0.372748	11.0082	4.52294	0.878731	1.83876	0.133719			0	8.56719	4.2257	5.39229	3.91435	5.03765	17.1233	3.55613	0	2.01884	5.50412	3.92347	0	6.12236	6.29331	10.6589	11.3575	4.05154	4.54467	3.83331	5.66222
Zfp36	http://www.ensembl.org/Homo_sapiens/Gene/Summary?db=core;g=Zfp36	11748	Zfp36	17.6466	17.6185	-0.0548471	-1.03875	0.867736	31.343	15.3807	0.878125	1.83798	0.0690869			0	22.4889	12.6771	22.2432	15.6574	16.3724	17.1233	43.5626	13.2485	13.1225	9.17354	17.0017	9.08847	18.9793	16.2577	39.971	22.7149	24.3093	13.634	11.4999	12.0794
Ciao1	http://www.ensembl.org/Homo_sapiens/Gene/Summary?db=core;g=Ciao1	2133	Ciao1	1.22576	2.27297	-0.8623	-1.81793	0.177456	12.6898	2.3377	0.877963	1.83778	0.0724935			0	0.356966	0	0.898715	1.30478	0.839609	0	1.77807	4.41616	1.00942	3.66941	0.435941	0	1.22447	3.32147	2.66473	22.7149	2.53221	2.84042	0.958328	3.01985
Gpsm2	http://www.ensembl.org/Homo_sapiens/Gene/Summary?db=core;g=Gpsm2	4700	Gpsm2	0.289364	0.502687	-0.111574	-1.08041	0.992181	5.67873	0.475973	0.877495	1.83718	0.117547			0	0.356966	0	0.224679	0	0	0	0	0	2.01884	0	0.871883	0	0.306118	0.699257	0	11.3575	0	0.568084	0.958328	0.377482
Tm2d3	http://www.ensembl.org/Homo_sapiens/Gene/Summary?db=core;g=Tm2d3	10445	Tm2d3	6.94281	5.6395	0.222186	1.1665	0.561577	3.9971	2.86594	0.876944	1.83648	0.264363			0	5.71146	4.2257	6.96504	5.21913	9.6555	8.56166	6.22323	8.83233	5.04711	9.17354	9.15477	4.54423	5.51012	5.76887	7.9942	0	4.05154	2.27234	2.87499	2.26489
Ddias	http://www.ensembl.org/Homo_sapiens/Gene/Summary?db=core;g=Ddias	2737	Ddias	0.355543	0	0.640655	1.55904	0.160774	1.33237	0	0.87679	1.83628	0.124802			0	0	0	0.224679	1.30478	0.419804	0	0	0	1.00942	0	1.30782	0	0	0	2.66473	0	0	0	0	0
Colgalt1	http://www.ensembl.org/Homo_sapiens/Gene/Summary?db=core;g=Colgalt1	2309	Colgalt1	1.70216	1.96724	-0.154339	-1.11291	0.878124	3.9971	2.02235	0.876757	1.83624	0.138689			0	1.42786	2.81714	1.57275	2.60956	0.419804	0	4.44516	0	3.02826	3.66941	0.435941	0	1.83671	2.09777	7.9942	0	2.02577	2.84042	0.958328	2.26489
Kif23	http://www.ensembl.org/Homo_sapiens/Gene/Summary?db=core;g=Kif23	5611	Kif23	5.05199	3.43179	0.164637	1.12088	0.576113	22.3657	7.94827	0.876641	1.8361	0.067313			0	3.2127	5.63427	2.02211	5.21913	1.25941	8.56166	2.6671	8.83233	5.04711	11.0082	2.61565	4.54423	3.3673	3.49628	10.6589	34.0724	5.06443	17.6106	3.83331	5.28474
Gfra4	http://www.ensembl.org/Homo_sapiens/Gene/Summary?db=core;g=Gfra4	3982	Gfra4	0.954826	0.721398	0.576056	1.49077	0.725749	0	0.126611	0.876275	1.83563	0.23246			0	0.356966	0	1.57275	0	2.51883	0	1.77807	0	0	0	5.2313	0	0.918354	0.524443	0	0	0.506443	0	0	0
Arhgap11a	http://www.ensembl.org/Homo_sapiens/Gene/Summary?db=core;g=Arhgap11a	939	Arhgap11a	0.789451	0.546584	0.323441	1.25131	0.789418	0	0.0943704	0.876182	1.83551	0.247836			0	0.356966	1.40857	0.674036	0	0.839609	0	1.77807	4.41616	0	0	0	0	0.918354	0.174814	0	0	0	0	0	0.377482
Lifr	http://www.ensembl.org/Homo_sapiens/Gene/Summary?db=core;g=Lifr	5822	Lifr	0.304056	0.306118	0.276502	1.21125	0.635498	1.33237	0	0.875732	1.83494	0.126948			0	0.356966	0	0.674036	0	0.839609	0	1.77807	0	0	0	0	0	0.612236	0	2.66473	0	0	0	0	0
Sept2	http://www.ensembl.org/Homo_sapiens/Gene/Summary?db=core;g=Sept2	9229	Sept2	0.301282	0.349628	0.0342629	1.02403	0.725291	2.66473	0.775915	0.874937	1.83393	0.157788			0	0.356966	0	0.674036	0	1.25941	0	0.889033	0	0	0	0.435941	0	0	0.699257	5.32946	0	1.01289	0	0.958328	1.13244
Ankrd39	http://www.ensembl.org/Homo_sapiens/Gene/Summary?db=core;g=Ankrd39	798	Ankrd39	2.45267	3.58446	-0.270105	-1.2059	0.624265	3.9971	2.11721	0.874801	1.83376	0.222334			0	3.92663	5.63427	2.24679	2.60956	3.77824	0	0.889033	0	1.00942	1.83471	5.2313	2.27212	2.44894	4.71998	7.9942	0	3.5451	0.568084	0.958328	3.39733
Fam89a	http://www.ensembl.org/Homo_sapiens/Gene/Summary?db=core;g=Fam89a	3586	Fam89a	0.642217	0.743153	0.201571	1.14995	0.952585	0	0.239582	0.874026	1.83277	0.23716			0	0.356966	0	0.449358	1.30478	1.25941	0	0	0	3.02826	0	1.30782	0	0.612236	0.874071	0	0	0	0	0.958328	0
Cltc	http://www.ensembl.org/Homo_sapiens/Gene/Summary?db=core;g=Cltc	2220	Cltc	9.69401	11.0381	-0.189105	-1.14006	0.568502	16.6869	6.61561	0.873908	1.83262	0.124712			0	8.56719	4.2257	6.51568	15.6574	10.9149	17.1233	13.3355	8.83233	5.04711	9.17354	7.84695	9.08847	9.48966	12.5866	10.6589	22.7149	6.58376	9.65743	1.91666	8.3046
Cd14	http://www.ensembl.org/Homo_sapiens/Gene/Summary?db=core;g=Cd14	1819	Cd14	2.41472	1.39929	0.777623	1.7143	0.615085	0	0.126611	0.873824	1.83251	0.192258			0	3.92663	0	4.71825	0	1.67922	0	17.7807	0	0	0	0.871883	0	2.44894	0.349628	0	0	0.506443	0	0	0
Rab11fip3	http://www.ensembl.org/Homo_sapiens/Gene/Summary?db=core;g=Rab11fip3	8351	Rab11fip3	0.29261	0.327873	0.191367	1.14185	0.686096	1.33237	0.236391	0.873135	1.83164	0.156589			0	0	0	0.898715	1.30478	0	0	0	0	0	0	1.30782	0	0.306118	0.349628	2.66473	0	0	0.568084	0	0.377482
Scrt1	http://www.ensembl.org/Homo_sapiens/Gene/Summary?db=core;g=Scrt1	9139	Scrt1	0.985832	1.28974	0.162609	1.11931	0.939869	0	0.253221	0.873098	1.83159	0.328347			0	2.49876	0	2.02211	2.60956	2.93863	0	0.889033	0	0	0	0.871883	0	1.53059	1.04889	0	0	1.01289	0	0	0
Rrp15	http://www.ensembl.org/Homo_sapiens/Gene/Summary?db=core;g=Rrp15	8968	Rrp15	5.28342	4.85206	0.134701	1.09787	0.674665	8.34346	3.30187	0.872144	1.83038	0.184865			0	3.92663	7.04284	4.94293	7.82869	1.67922	8.56166	8.0013	4.41616	3.02826	3.66941	3.48753	6.81635	3.06118	6.64294	5.32946	11.3575	2.02577	5.11276	1.91666	4.1523
Bud13	http://www.ensembl.org/Homo_sapiens/Gene/Summary?db=core;g=Bud13	1505	Bud13	0.35972	0.655746	-0.37512	-1.29695	0.881023	17.0362	1.77467	0.871517	1.82959	0.0347408		Y	1	0.713932	1.40857	0.449358	0	0.419804	0	0.889033	0	0	0	0.435941	0	0.612236	0.699257	0	34.0724	2.53221	2.27234	1.91666	0.377482
Fam102b	http://www.ensembl.org/Homo_sapiens/Gene/Summary?db=core;g=Fam102b	3471	Fam102b	2.4114	1.48631	0.199157	1.14803	0.765933	1.33237	0.855806	0.871348	1.82937	0.28028			0	1.42786	0	1.57275	0	2.93863	8.56166	0.889033	4.41616	1.00942	3.66941	2.17971	2.27212	1.22447	1.74814	2.66473	0	1.51933	0.568084	0.958328	0.377482
Zhx3	http://www.ensembl.org/Homo_sapiens/Gene/Summary?db=core;g=Zhx3	11974	Zhx3	0.290498	0.721398	-0.187179	-1.13854	0.833019	1.33237	0.410653	0.871192	1.82917	0.187688			0	1.0709	0	1.12339	0	0.419804	0	0	0	0	0	0.871883	0	0.918354	0.524443	2.66473	0	0.506443	1.13617	0	0
D6Wsu163e	http://www.ensembl.org/Homo_sapiens/Gene/Summary?db=core;g=D6Wsu163e	2650	D6Wsu163e	0.156549	0.327873	-0.0607447	-1.043	0.919621	5.67873	0.366193	0.870807	1.82869	0.0962028			0	0	0	0.449358	0	0.419804	0	0	0	1.00942	0	0	0	0.306118	0.349628	0	11.3575	0.506443	0	0.958328	0
2510009E07Rik	http://www.ensembl.org/Homo_sapiens/Gene/Summary?db=core;g=2510009E07Rik	131	2510009E07Rik	0.946321	1.31149	0.121207	1.08764	0.945202	0	0.268632	0.869075	1.82649	0.34918			0	2.1418	0	2.69615	2.60956	0.839609	0	0.889033	0	0	0	2.17971	0	1.22447	1.39851	0	0	0.506443	0.568084	0	0
Tmem260	http://www.ensembl.org/Homo_sapiens/Gene/Summary?db=core;g=Tmem260	10580	Tmem260	1.63107	2.44856	-0.393972	-1.31401	0.367378	1.33237	0.968777	0.868496	1.82576	0.299894			0	2.49876	2.81714	1.79743	0	2.93863	0	1.77807	4.41616	2.01884	0	1.30782	0	3.67342	1.2237	2.66473	0	1.01289	0.568084	1.91666	0.377482
Nos3	http://www.ensembl.org/Homo_sapiens/Gene/Summary?db=core;g=Nos3	7056	Nos3	0.229205	0.41528	-0.0354547	-1.02488	0.990391	1.33237	0.253221	0.868192	1.82537	0.163208			0	0	0	0.449358	0	0.419804	0	0	0	1.00942	0	0.871883	0	0.306118	0.524443	2.66473	0	1.01289	0	0	0
Kdm4c	http://www.ensembl.org/Homo_sapiens/Gene/Summary?db=core;g=Kdm4c	5579	Kdm4c	2.30707	3.01651	-0.267205	-1.20347	0.641287	3.9971	2.1467	0.868125	1.82529	0.187996			0	1.42786	1.40857	1.79743	2.60956	4.19804	0	1.77807	4.41616	2.01884	1.83471	3.92347	2.27212	3.06118	2.97184	7.9942	0	2.53221	4.54467	0	1.50993
Rubcnl	http://www.ensembl.org/Homo_sapiens/Gene/Summary?db=core;g=Rubcnl	9007	Rubcnl	0.761767	0.480932	0.402942	1.3222	0.751641	0	0	0.86785	1.82494	0.206518			0	0	0	0.449358	1.30478	2.09902	0	0	4.41616	0	0	0.871883	0	0.612236	0.349628	0	0	0	0	0	0
Vcl	http://www.ensembl.org/Homo_sapiens/Gene/Summary?db=core;g=Vcl	11312	Vcl	1.56895	1.31149	0.209601	1.15637	0.689912	2.66473	1.18431	0.867402	1.82438	0.20629			0	1.0709	1.40857	1.12339	2.60956	0.839609	0	6.22323	0	1.00942	1.83471	0.435941	2.27212	1.22447	1.39851	5.32946	0	1.51933	2.84042	0	0.377482
Rnf150	http://www.ensembl.org/Homo_sapiens/Gene/Summary?db=core;g=Rnf150	8763	Rnf150	0.81659	0.41528	0.535538	1.44948	0.628331	0	0	0.867077	1.82396	0.208624			0	1.0709	0	0	0	1.67922	0	0.889033	4.41616	0	0	1.74377	0	0.306118	0.524443	0	0	0	0	0	0
Csrp1	http://www.ensembl.org/Homo_sapiens/Gene/Summary?db=core;g=Csrp1	2487	Csrp1	4.99316	4.19709	0.238122	1.17946	0.536637	9.67583	3.81412	0.866899	1.82374	0.150475			0	3.92663	2.81714	4.71825	5.21913	6.71687	0	6.22323	13.2485	4.03768	1.83471	4.35941	6.81635	4.89789	3.49628	7.9942	11.3575	1.01289	4.54467	4.79164	4.90726
Rnase4	http://www.ensembl.org/Homo_sapiens/Gene/Summary?db=core;g=Rnase4	8726	Rnase4	9.23048	12.4588	-0.384487	-1.3054	0.209807	1.33237	1.6962	0.866642	1.82341	0.70264			0	8.21022	2.81714	13.256	7.82869	12.5941	0	15.1136	13.2485	7.06595	3.66941	17.8736	9.08847	10.408	14.5096	2.66473	0	3.5451	0.568084	1.91666	0.754963
Aldh6a1	http://www.ensembl.org/Homo_sapiens/Gene/Summary?db=core;g=Aldh6a1	703	Aldh6a1	0.402941	0.896212	-0.38341	-1.30442	0.633329	1.33237	0.410653	0.865705	1.82223	0.192411			0	0.356966	1.40857	0	0	0.419804	0	1.77807	0	0	0	0.871883	0	0.918354	0.874071	2.66473	0	0.506443	1.13617	0	0
Tmem206	http://www.ensembl.org/Homo_sapiens/Gene/Summary?db=core;g=Tmem206	10553	Tmem206	0.728362	0.502687	0.576269	1.49099	0.503051	0	0.142021	0.865555	1.82204	0.248896			0	1.0709	2.81714	0.449358	0	1.67922	0	0.889033	0	0	1.83471	0	0	0.306118	0.699257	0	0	0	0.568084	0	0
Ube2cbp	http://www.ensembl.org/Homo_sapiens/Gene/Summary?db=core;g=Ube2cbp	11089	Ube2cbp	0.165466	0.41528	-0.0814055	-1.05805	0.975684	1.33237	0.142021	0.865258	1.82167	0.139167			0	0	0	0.224679	0	0	0	0.889033	0	0	0	0.871883	0	0.306118	0.524443	2.66473	0	0	0.568084	0	0
Ube2v2	http://www.ensembl.org/Homo_sapiens/Gene/Summary?db=core;g=Ube2v2	11115	Ube2v2	12.4924	12.4161	-0.0503708	-1.03553	0.846789	26.3628	10.5724	0.864299	1.82046	0.0732005			0	14.9926	9.85998	11.6833	9.13348	16.7922	25.685	12.4465	4.41616	15.1413	5.50412	17.4377	6.81635	13.4692	11.3629	18.6531	34.0724	8.60953	11.9298	15.3333	6.41719
Kdm1a	http://www.ensembl.org/Homo_sapiens/Gene/Summary?db=core;g=Kdm1a	5571	Kdm1a	5.84363	3.38789	0.37065	1.29294	0.316931	7.9942	5.11246	0.863862	1.8199	0.100285			0	7.13932	1.40857	4.49358	5.21913	3.77824	17.1233	5.3342	8.83233	6.05653	1.83471	4.35941	4.54423	2.75506	4.02073	15.9884	0	6.58376	4.54467	4.79164	4.52978
BC037034	http://www.ensembl.org/Homo_sapiens/Gene/Summary?db=core;g=BC037034	1329	BC037034	2.70705	2.2516	0.409915	1.32861	0.450788	2.66473	1.42203	0.863744	1.81975	0.253154			0	2.1418	4.2257	2.69615	1.30478	4.61785	0	0.889033	0	4.03768	5.50412	4.79536	2.27212	2.75506	1.74814	5.32946	0	1.51933	0.568084	0.958328	2.64237
Gm14327	http://www.ensembl.org/Homo_sapiens/Gene/Summary?db=core;g=Gm14327	4136	Gm14327	0.964345	0.918354	0.137061	1.09966	0.977071	0	0.239582	0.863714	1.81972	0.240782			0	1.0709	0	0.224679	1.30478	0.839609	0	0	4.41616	1.00942	1.83471	0.871883	0	1.83671	0	0	0	0	0	0.958328	0
Sema3c	http://www.ensembl.org/Homo_sapiens/Gene/Summary?db=core;g=Sema3c	9207	Sema3c	0.611693	0.612236	0.293399	1.22552	0.675915	1.33237	0	0.863501	1.81945	0.128121			0	0.356966	0	1.79743	0	2.51883	0	2.6671	0	0	0	0	0	1.22447	0	2.66473	0	0	0	0	0
Sharpin	http://www.ensembl.org/Homo_sapiens/Gene/Summary?db=core;g=Sharpin	9356	Sharpin	5.9452	5.74827	-0.0600195	-1.04248	0.930424	12.3406	6.12335	0.86327	1.81916	0.0974611			0	3.92663	8.45141	6.51568	3.91435	5.45746	8.56166	7.11226	13.2485	2.01884	5.50412	4.35941	2.27212	3.97953	7.51701	13.3237	11.3575	6.07731	6.24892	5.74997	6.41719
Rad51b	http://www.ensembl.org/Homo_sapiens/Gene/Summary?db=core;g=Rad51b	8424	Rad51b	0.386081	0.699643	0.137332	1.09987	0.959118	0	0.0943704	0.863052	1.81888	0.25172			0	0.713932	0	0.898715	0	1.25941	0	0.889033	0	0	0	0.871883	0	1.22447	0.174814	0	0	0	0	0	0.377482
Actn2	http://www.ensembl.org/Homo_sapiens/Gene/Summary?db=core;g=Actn2	498	Actn2	6.36357	2.57909	1.07438	2.10581	0.14568	0	0.650235	0.862539	1.81823	0.643142			0	6.78236	0	6.74036	1.30478	5.03765	17.1233	3.55613	0	11.1036	1.83471	6.97506	15.9048	1.83671	3.32147	0	0	0.506443	1.13617	0.958328	0
Hras	http://www.ensembl.org/Homo_sapiens/Gene/Summary?db=core;g=Hras	5095	Hras	9.74397	9.35604	0.0670064	1.04754	0.863948	13.6729	6.58936	0.862046	1.81761	0.13259			0	15.7065	4.2257	14.1548	3.91435	8.39609	8.56166	10.6684	8.83233	6.05653	11.0082	11.7704	13.6327	11.0202	7.69182	15.9884	11.3575	6.58376	3.97659	8.62496	7.17215
H2-DMb1	http://www.ensembl.org/Homo_sapiens/Gene/Summary?db=core;g=H2-DMb1	4815	H2-DMb1	5.33642	1.618	1.2026	2.30154	0.235568	1.33237	0.634824	0.861506	1.81693	0.221274			0	1.42786	0	4.71825	0	2.51883	0	48.0078	0	6.05653	0	1.30782	0	3.06118	0.174814	2.66473	0	1.01289	0.568084	0.958328	0
Aqp1	http://www.ensembl.org/Homo_sapiens/Gene/Summary?db=core;g=Aqp1	906	Aqp1	1.14741	0.765295	0.291226	1.22368	0.585804	2.66473	0	0.861445	1.81686	0.118181			0	0.356966	0	0.224679	0	2.51883	0	10.6684	0	0	0	0	0	1.53059	0	5.32946	0	0	0	0	0
Il1r1	http://www.ensembl.org/Homo_sapiens/Gene/Summary?db=core;g=Il1r1	5292	Il1r1	13.7923	13.7711	-0.0383953	-1.02697	0.614713	2.66473	2.3583	0.861293	1.81667	0.579577			0	19.6331	0	17.9743	9.13348	22.6694	8.56166	22.2258	13.2485	8.07537	5.50412	24.8487	13.6327	14.0814	13.4607	5.32946	0	6.58376	1.13617	0.958328	0.754963
Acaa1a	http://www.ensembl.org/Homo_sapiens/Gene/Summary?db=core;g=Acaa1a	433	Acaa1a	4.55437	6.33953	-0.368692	-1.29118	0.340841	11.0082	4.20591	0.861168	1.81651	0.156292			0	4.28359	2.81714	3.81954	5.21913	7.13667	0	7.11226	4.41616	6.05653	0	6.97506	6.81635	7.95907	4.71998	10.6589	11.3575	6.58376	5.68084	1.91666	2.64237
Impdh1	http://www.ensembl.org/Homo_sapiens/Gene/Summary?db=core;g=Impdh1	5328	Impdh1	3.17068	4.96161	-0.511579	-1.42561	0.258077	14.0222	4.17947	0.861067	1.81638	0.124419			0	3.92663	2.81714	3.59486	1.30478	2.09902	0	3.55613	4.41616	0	9.17354	2.61565	4.54423	3.97953	5.94368	5.32946	22.7149	3.03866	5.11276	4.79164	3.77482
Edn1	http://www.ensembl.org/Homo_sapiens/Gene/Summary?db=core;g=Edn1	3132	Edn1	1.42337	0.240466	0.77401	1.71002	0.338683	1.33237	0	0.860661	1.81587	0.121517			0	0.356966	0	0.449358	0	2.93863	0	13.3355	0	0	0	0	0	0.306118	0.174814	2.66473	0	0	0	0	0
Gss	http://www.ensembl.org/Homo_sapiens/Gene/Summary?db=core;g=Gss	4748	Gss	0.660081	0.41528	0.563448	1.4778	0.527107	0	0.0943704	0.860385	1.81552	0.255025			0	0.713932	0	0	0	0.839609	0	1.77807	0	1.00942	0	1.30782	2.27212	0.306118	0.524443	0	0	0	0	0	0.377482
Pip4k2b	http://www.ensembl.org/Homo_sapiens/Gene/Summary?db=core;g=Pip4k2b	7707	Pip4k2b	2.00047	2.86345	-0.295954	-1.2277	0.562692	3.9971	2.52012	0.860168	1.81525	0.167589			0	2.1418	4.2257	3.1455	2.60956	1.67922	0	0.889033	0	3.02826	1.83471	2.17971	2.27212	2.75506	2.97184	7.9942	0	1.51933	2.84042	3.83331	1.88741
AI854703	http://www.ensembl.org/Homo_sapiens/Gene/Summary?db=core;g=AI854703	640	AI854703	0.620878	0.961864	-0.177232	-1.13071	0.810942	1.33237	0.409722	0.859963	1.81499	0.220253			0	0.356966	0	1.12339	0	1.67922	0	0	0	2.01884	0	0	2.27212	1.22447	0.699257	2.66473	0	0.506443	0	0	1.13244
Gigyf1	http://www.ensembl.org/Homo_sapiens/Gene/Summary?db=core;g=Gigyf1	3999	Gigyf1	5.01745	4.91887	0.179779	1.13271	0.680388	15.0053	6.59867	0.859944	1.81497	0.113241			0	9.99505	5.63427	8.76247	6.52391	10.9149	0	3.55613	0	5.04711	0	5.2313	4.54423	7.04071	2.79703	18.6531	11.3575	11.1417	2.27234	9.58328	3.39733
Tapbp	http://www.ensembl.org/Homo_sapiens/Gene/Summary?db=core;g=Tapbp	10177	Tapbp	17.3199	20.9602	-0.471908	-1.38694	0.14493	27.3459	18.7685	0.859943	1.81497	0.05025			0	14.9926	28.1714	8.98715	26.0956	5.87726	42.8083	5.3342	35.3293	5.04711	11.0082	8.28289	15.9048	13.7753	28.1451	31.9768	22.7149	12.1546	24.9957	11.4999	26.4237
1110002L01Rik	http://www.ensembl.org/Homo_sapiens/Gene/Summary?db=core;g=1110002L01Rik	11	1110002L01Rik	0.515725	0.808805	-0.339972	-1.26573	0.692362	1.33237	0.522693	0.859631	1.81457	0.173843			0	0.356966	0	0.449358	0	0.839609	0	0	0	0	1.83471	0.435941	2.27212	0.918354	0.699257	2.66473	0	0	0	0.958328	1.13244
Nek6	http://www.ensembl.org/Homo_sapiens/Gene/Summary?db=core;g=Nek6	6918	Nek6	1.89267	0.590094	1.02468	2.03451	0.251353	0	0.220981	0.859628	1.81457	0.344517			0	0.713932	0	3.1455	1.30478	3.77824	8.56166	0	0	3.02826	0	2.17971	0	0.306118	0.874071	0	0	0.506443	0	0	0.377482
Nubp2	http://www.ensembl.org/Homo_sapiens/Gene/Summary?db=core;g=Nubp2	7148	Nubp2	5.8677	4.50282	0.309056	1.2389	0.426642	5.32946	4.2521	0.859346	1.81422	0.171269			0	3.56966	5.63427	3.81954	7.82869	5.45746	0	5.3342	8.83233	5.04711	14.6777	5.66724	4.54423	4.28565	4.71998	10.6589	0	2.53221	4.54467	7.66663	2.26489
Tpbgl	http://www.ensembl.org/Homo_sapiens/Gene/Summary?db=core;g=Tpbgl	10738	Tpbgl	1.29066	1.46455	0.214779	1.16053	0.939775	0	0.333952	0.859336	1.8142	0.354308			0	1.0709	0	2.24679	0	4.19804	0	1.77807	0	0	1.83471	4.35941	0	1.53059	1.39851	0	0	0	0	0.958328	0.377482
Id4	http://www.ensembl.org/Homo_sapiens/Gene/Summary?db=core;g=Id4	5173	Id4	0.881725	0.262221	0.434217	1.35118	0.557304	0	0	0.857352	1.81171	0.198286			0	0.713932	0	0.449358	0	0.419804	8.56166	0	0	0	0	0.435941	0	0	0.524443	0	0	0	0	0	0
Sema4d	http://www.ensembl.org/Homo_sapiens/Gene/Summary?db=core;g=Sema4d	9211	Sema4d	11.43	12.7871	-0.138475	-1.10074	0.633484	9.32656	7.82707	0.856961	1.81122	0.11892			0	10.709	7.04284	9.21183	19.5717	7.97628	8.56166	6.22323	8.83233	16.1507	16.5124	10.4626	15.9048	11.9386	13.6355	18.6531	0	6.07731	7.95318	6.7083	10.5695
Ghitm	http://www.ensembl.org/Homo_sapiens/Gene/Summary?db=core;g=Ghitm	3995	Ghitm	24.8696	18.7991	0.363519	1.28656	0.0721561	30.0106	16.4993	0.856542	1.81069	0.0305354		Y	1	23.9167	16.9028	31.0057	13.0478	26.0279	25.685	27.56	22.0808	36.3392	27.5206	27.9003	20.4491	20.816	16.7822	37.3062	22.7149	16.2062	14.7702	19.1666	15.8542
Pvrig	http://www.ensembl.org/Homo_sapiens/Gene/Summary?db=core;g=Pvrig	8302	Pvrig	1.50206	1.74853	0.164983	1.12115	0.865299	0	0.366193	0.856489	1.81063	0.363178			0	0.713932	0	3.37018	2.60956	2.93863	0	0.889033	0	0	0	5.2313	2.27212	1.22447	2.27258	0	0	0.506443	0	0.958328	0
E230001N04Rik	http://www.ensembl.org/Homo_sapiens/Gene/Summary?db=core;g=E230001N04Rik	3089	E230001N04Rik	0.815611	1.13668	-0.272319	-1.20775	0.70867	1.33237	0.551743	0.856262	1.81034	0.219188			0	0.356966	0	0.224679	1.30478	0.839609	0	0.889033	0	3.02826	0	0.871883	2.27212	1.22447	1.04889	2.66473	0	0.506443	0.568084	0	1.13244
Nrp1	http://www.ensembl.org/Homo_sapiens/Gene/Summary?db=core;g=Nrp1	7107	Nrp1	4.13984	4.59061	-0.134608	-1.09779	0.59941	0	0.568573	0.856246	1.81032	0.715069			0	4.28359	1.40857	3.1455	2.60956	5.87726	8.56166	3.55613	0	5.04711	3.66941	6.97506	4.54423	5.51012	3.6711	0	0	1.51933	0	0	0.754963
Ubr3	http://www.ensembl.org/Homo_sapiens/Gene/Summary?db=core;g=Ubr3	11139	Ubr3	1.48557	2.14205	-0.283249	-1.21693	0.601456	2.66473	1.52145	0.856099	1.81014	0.225453			0	1.42786	2.81714	1.12339	1.30478	3.77824	0	1.77807	0	2.01884	1.83471	1.74377	0	1.83671	2.4474	5.32946	0	1.51933	2.27234	1.91666	0.377482
Areg	http://www.ensembl.org/Homo_sapiens/Gene/Summary?db=core;g=Areg	919	Areg	44.9962	14.3413	1.75796	3.38219	0.0254246	0	1.45662	0.856052	1.81008	0.799179	Y		1	18.5622	0	48.3059	28.7052	77.244	42.8083	40.0065	8.83233	77.7254	69.7189	66.699	61.3472	20.816	7.86664	0	0	3.5451	0.568084	0.958328	0.754963
Csad	http://www.ensembl.org/Homo_sapiens/Gene/Summary?db=core;g=Csad	2463	Csad	0.883182	0.961864	0.223606	1.16765	0.877991	0	0.220981	0.855831	1.8098	0.334002			0	1.0709	1.40857	1.34807	0	1.25941	0	2.6671	0	1.00942	1.83471	0	0	1.22447	0.699257	0	0	0.506443	0	0	0.377482
Il6ra	http://www.ensembl.org/Homo_sapiens/Gene/Summary?db=core;g=Il6ra	5308	Il6ra	1.0004	0.480932	0.0317309	1.02224	0.389604	12.3406	3.25608	0.855631	1.80955	0.132301			0	0.713932	2.81714	0	1.30478	0	0	5.3342	0	0	1.83471	0	0	0.612236	0.349628	13.3237	11.3575	2.02577	6.81701	1.91666	2.26489
Lipo2	http://www.ensembl.org/Homo_sapiens/Gene/Summary?db=core;g=Lipo2	5846	Lipo2	0.984681	0	1.36958	2.58396	0.0366052	0	0	0.855321	1.80916	0.212068	Y		1	1.42786	0	1.12339	0	1.25941	0	0	0	3.02826	3.66941	1.30782	0	0	0	0	0	0	0	0	0
Etfb	http://www.ensembl.org/Homo_sapiens/Gene/Summary?db=core;g=Etfb	3393	Etfb	13.766	16.3284	-0.203808	-1.15173	0.440478	20.684	9.43151	0.855257	1.80908	0.0991211			0	13.5647	7.04284	13.0314	10.4383	17.212	8.56166	18.6697	17.6647	16.1507	12.843	20.9252	9.08847	16.2243	16.4325	18.6531	22.7149	6.58376	8.52126	10.5416	12.0794
Aif1	http://www.ensembl.org/Homo_sapiens/Gene/Summary?db=core;g=Aif1	643	Aif1	2.73245	0.940109	1.0724	2.10293	0.243516	0	0.220981	0.8549	1.80863	0.368374			0	1.0709	0	1.79743	0	1.67922	8.56166	11.5574	0	0	1.83471	1.74377	4.54423	1.53059	0.349628	0	0	0.506443	0	0	0.377482
Ccl6	http://www.ensembl.org/Homo_sapiens/Gene/Summary?db=core;g=Ccl6	1767	Ccl6	3.37005	0.677502	0.910698	1.87996	0.789349	1.33237	0.366193	0.854359	1.80796	0.167377			0	0.713932	0	4.71825	0	1.25941	0	32.0052	0	0	0	1.74377	0	0.306118	1.04889	2.66473	0	0.506443	0	0.958328	0
Axl	http://www.ensembl.org/Homo_sapiens/Gene/Summary?db=core;g=Axl	1230	Axl	0.864807	0.546584	0.470753	1.38583	0.629461	0	0.126611	0.853654	1.80707	0.252098			0	1.78483	0	0.674036	1.30478	0.419804	0	1.77807	4.41616	0	0	0	0	0.918354	0.174814	0	0	0.506443	0	0	0
Tcf20	http://www.ensembl.org/Homo_sapiens/Gene/Summary?db=core;g=Tcf20	10254	Tcf20	2.07101	1.77028	0.257918	1.19575	0.57465	7.0111	1.38802	0.853389	1.80674	0.174328			0	1.78483	4.2257	0.898715	1.30478	1.67922	0	3.55613	0	1.00942	3.66941	2.17971	4.54423	0.918354	2.62221	2.66473	11.3575	2.53221	0	0	3.01985
Atp11a	http://www.ensembl.org/Homo_sapiens/Gene/Summary?db=core;g=Atp11a	1129	Atp11a	0.646367	0.546584	0.397782	1.31748	0.702131	0	0.0943704	0.852312	1.80539	0.258111			0	0.713932	0	0.674036	0	0.419804	0	2.6671	0	1.00942	0	0	2.27212	0.918354	0.174814	0	0	0	0	0	0.377482
Ugp2	http://www.ensembl.org/Homo_sapiens/Gene/Summary?db=core;g=Ugp2	11171	Ugp2	4.70844	4.96161	-0.0930986	-1.06666	0.813063	6.66183	4.1559	0.851503	1.80438	0.147924			0	5.71146	2.81714	5.16761	2.60956	6.29706	8.56166	6.22323	0	7.06595	0	5.2313	6.81635	3.97953	5.94368	13.3237	0	5.06443	5.11276	1.91666	4.52978
Gemin8	http://www.ensembl.org/Homo_sapiens/Gene/Summary?db=core;g=Gemin8	3972	Gemin8	0.362095	0.41528	0.313084	1.24236	0.715514	0	0.0943704	0.851066	1.80383	0.245241			0	1.0709	0	0.224679	1.30478	0.419804	0	0.889033	0	0	0	0.435941	0	0.306118	0.524443	0	0	0	0	0	0.377482
Ogfrl1	http://www.ensembl.org/Homo_sapiens/Gene/Summary?db=core;g=Ogfrl1	7237	Ogfrl1	1.3902	0.655746	0.9571	1.9414	0.308419	0	0.268632	0.850805	1.80351	0.325346			0	3.2127	0	0.674036	0	3.77824	0	3.55613	0	1.00942	0	2.17971	2.27212	0.612236	0.699257	0	0	0.506443	0.568084	0	0
Megf9	http://www.ensembl.org/Homo_sapiens/Gene/Summary?db=core;g=Megf9	6251	Megf9	0.986479	0.896212	0.452952	1.36884	0.653636	0	0.188741	0.850016	1.80252	0.334891			0	2.85573	1.40857	1.34807	1.30478	0	0	1.77807	0	0	1.83471	1.30782	0	0.918354	0.874071	0	0	0	0	0	0.754963
Mocs3	http://www.ensembl.org/Homo_sapiens/Gene/Summary?db=core;g=Mocs3	6428	Mocs3	0.937116	0.568339	0.732263	1.66124	0.338214	0	0.220981	0.849834	1.80229	0.315728			0	1.0709	0	1.57275	1.30478	0.419804	0	0.889033	0	1.00942	1.83471	0.871883	2.27212	0.612236	0.524443	0	0	0.506443	0	0	0.377482
Spry1	http://www.ensembl.org/Homo_sapiens/Gene/Summary?db=core;g=Spry1	9864	Spry1	2.0404	2.09854	0.211075	1.15755	0.943748	0	0.379832	0.849655	1.80207	0.471059			0	3.92663	2.81714	2.92082	5.21913	2.09902	0	1.77807	4.41616	0	0	1.30782	0	2.44894	1.74814	0	0	1.51933	0	0	0
Tshz1	http://www.ensembl.org/Homo_sapiens/Gene/Summary?db=core;g=Tshz1	10928	Tshz1	5.4485	5.26773	0.0956164	1.06852	0.810382	12.6898	3.35958	0.849389	1.80174	0.220313			0	7.49629	9.85998	4.49358	7.82869	4.19804	0	6.22323	8.83233	6.05653	3.66941	2.17971	4.54423	4.59177	5.94368	2.66473	22.7149	3.5451	1.70425	4.79164	3.39733
Klhdc1	http://www.ensembl.org/Homo_sapiens/Gene/Summary?db=core;g=Klhdc1	5644	Klhdc1	2.26554	1.59586	-0.0147875	-1.0103	0.74374	22.3657	6.34526	0.84928	1.8016	0.05427			0	2.1418	4.2257	2.02211	3.91435	0	8.56166	1.77807	0	0	1.83471	0.435941	2.27212	2.14283	1.04889	10.6589	34.0724	6.58376	7.38509	5.74997	5.66222
Nr1d2	http://www.ensembl.org/Homo_sapiens/Gene/Summary?db=core;g=Nr1d2	7081	Nr1d2	2.97581	5.77041	-0.585838	-1.50091	0.156422	8.34346	3.0882	0.848477	1.8006	0.222262			0	4.64056	7.04284	4.2689	2.60956	3.35843	0	3.55613	0	4.03768	0	3.92347	2.27212	4.89789	6.64294	5.32946	11.3575	1.51933	5.11276	3.83331	1.88741
2010320M18Rik	http://www.ensembl.org/Homo_sapiens/Gene/Summary?db=core;g=2010320M18Rik	102	2010320M18Rik	0.945186	1.77067	-0.402135	-1.32146	0.506748	2.66473	0.961465	0.848431	1.80054	0.24173			0	0.713932	0	1.34807	0	2.09902	0	3.55613	0	1.00942	0	2.61565	0	2.14283	1.39851	5.32946	0	1.01289	0.568084	0	2.26489
Pik3cb	http://www.ensembl.org/Homo_sapiens/Gene/Summary?db=core;g=Pik3cb	7687	Pik3cb	0.157229	0.480932	-0.190258	-1.14097	0.896714	1.33237	0.347592	0.847986	1.79999	0.169729			0	0.356966	0	0.674036	0	0.419804	0	0	0	0	0	0.435941	0	0.612236	0.349628	2.66473	0	1.01289	0	0	0.377482
Zfc3h1	http://www.ensembl.org/Homo_sapiens/Gene/Summary?db=core;g=Zfc3h1	11679	Zfc3h1	1.9901	2.25122	-0.249627	-1.1889	0.697699	9.67583	3.13457	0.847842	1.79981	0.109416			0	2.49876	1.40857	1.79743	0	2.51883	0	3.55613	4.41616	0	3.66941	1.74377	2.27212	1.53059	2.97184	7.9942	11.3575	4.55799	2.84042	2.87499	2.26489
Mcts2	http://www.ensembl.org/Homo_sapiens/Gene/Summary?db=core;g=Mcts2	6195	Mcts2	0.595914	0.480932	0.345859	1.27091	0.720692	0	0.126611	0.847452	1.79932	0.242025			0	0.713932	0	0.449358	0	0.419804	0	0.889033	0	1.00942	3.66941	0	0	0.612236	0.349628	0	0	0.506443	0	0	0
Eif4e2	http://www.ensembl.org/Homo_sapiens/Gene/Summary?db=core;g=Eif4e2	3224	Eif4e2	11.6886	11.8469	0.0937597	1.06715	0.690278	34.357	16.7216	0.847164	1.79896	0.0350759		Y	1	10.352	14.0857	12.8067	9.13348	16.7922	0	10.6684	4.41616	20.1884	20.1818	14.822	6.81635	10.408	13.2859	34.6415	34.0724	19.2448	14.7702	14.3749	18.4966
Tmem70	http://www.ensembl.org/Homo_sapiens/Gene/Summary?db=core;g=Tmem70	10614	Tmem70	3.32724	4.32839	-0.37545	-1.29724	0.405049	5.32946	3.3745	0.847032	1.7988	0.175657			0	2.1418	2.81714	4.04422	3.91435	5.03765	8.56166	1.77807	0	4.03768	1.83471	3.48753	2.27212	5.51012	3.14666	10.6589	0	1.51933	4.54467	4.79164	2.64237
Cmtm4	http://www.ensembl.org/Homo_sapiens/Gene/Summary?db=core;g=Cmtm4	2237	Cmtm4	0.474996	0.502687	0.3678	1.29038	0.738399	0	0.142021	0.846563	1.79821	0.244298			0	1.0709	0	0.898715	0	0.839609	0	0	0	2.01884	0	0.871883	0	0.306118	0.699257	0	0	0	0.568084	0	0
Ssfa2	http://www.ensembl.org/Homo_sapiens/Gene/Summary?db=core;g=Ssfa2	9933	Ssfa2	0.73941	1.15843	-0.194383	-1.14423	0.733225	1.33237	0.729195	0.845984	1.79749	0.236647			0	1.78483	0	1.34807	1.30478	0.839609	0	0.889033	0	0	1.83471	0.871883	0	0.918354	1.39851	2.66473	0	1.01289	0.568084	0.958328	0.377482
Parp1	http://www.ensembl.org/Homo_sapiens/Gene/Summary?db=core;g=Parp1	7386	Parp1	7.50508	9.0709	-0.315631	-1.24456	0.393886	3.9971	3.43074	0.844486	1.79563	0.295405			0	4.64056	7.04284	5.16761	3.91435	4.61785	8.56166	5.3342	4.41616	14.1319	14.6777	3.92347	13.6327	7.65295	10.4889	7.9942	0	2.53221	3.4085	2.87499	4.90726
Ercc8	http://www.ensembl.org/Homo_sapiens/Gene/Summary?db=core;g=Ercc8	3356	Ercc8	0.498422	0.174814	0.620235	1.53713	0.303143	1.33237	0.460563	0.84434	1.79544	0.157579			0	0.713932	0	0.224679	0	0	0	0.889033	0	1.00942	0	0.871883	2.27212	0	0.349628	2.66473	0	0.506443	0	0.958328	0.377482
Gkap1	http://www.ensembl.org/Homo_sapiens/Gene/Summary?db=core;g=Gkap1	4024	Gkap1	0.323391	0.41528	0.241057	1.18186	0.845529	0	0	0.843927	1.79493	0.208903			0	0.713932	1.40857	0.449358	0	0.419804	0	0.889033	0	0	0	0	0	0.306118	0.524443	0	0	0	0	0	0
Abhd14b	http://www.ensembl.org/Homo_sapiens/Gene/Summary?db=core;g=Abhd14b	378	Abhd14b	0.866333	0.98362	0.176427	1.13008	0.979127	0	0.253221	0.843913	1.79491	0.337476			0	1.0709	0	1.34807	1.30478	2.51883	0	0	0	1.00942	0	0.871883	2.27212	0.918354	1.04889	0	0	1.01289	0	0	0
Coro2b	http://www.ensembl.org/Homo_sapiens/Gene/Summary?db=core;g=Coro2b	2357	Coro2b	3.90498	4.3719	-0.226651	-1.17012	0.536883	0	0.568573	0.843554	1.79447	0.706335			0	3.56966	1.40857	4.04422	5.21913	2.93863	8.56166	0	4.41616	4.03768	5.50412	2.61565	4.54423	4.89789	3.84591	0	0	1.51933	0	0	0.754963
Bcap29	http://www.ensembl.org/Homo_sapiens/Gene/Summary?db=core;g=Bcap29	1341	Bcap29	8.76855	8.17469	0.189475	1.14035	0.596439	7.9942	5.8188	0.84315	1.79396	0.165681			0	9.28112	11.2685	10.7846	6.52391	11.7545	0	7.11226	17.6647	13.1225	5.50412	12.2064	0	6.7346	9.61478	15.9884	0	3.5451	8.52126	4.79164	6.41719
a	http://www.ensembl.org/Homo_sapiens/Gene/Summary?db=core;g=a	298	a	1.93589	0	1.56387	2.95646	0.0166322	0	0	0.843144	1.79396	0.218747	Y		1	0.713932	0	1.57275	0	0	0	1.77807	4.41616	7.06595	5.50412	2.17971	0	0	0	0	0	0	0	0	0
Acvrl1	http://www.ensembl.org/Homo_sapiens/Gene/Summary?db=core;g=Acvrl1	512	Acvrl1	0.965753	0.852702	0.286485	1.21967	0.818855	0	0.239582	0.842781	1.7935	0.248735			0	0.356966	0	0.674036	1.30478	2.93863	0	0.889033	4.41616	1.00942	0	0	0	1.53059	0.174814	0	0	0	0	0.958328	0
Mief2	http://www.ensembl.org/Homo_sapiens/Gene/Summary?db=core;g=Mief2	6347	Mief2	0.680984	0.0874071	1.05313	2.07503	0.143939	0	0.0943704	0.840673	1.79089	0.230761			0	0.356966	0	0.224679	0	0.839609	0	0.889033	4.41616	1.00942	0	0.435941	0	0	0.174814	0	0	0	0	0	0.377482
6330418K02Rik	http://www.ensembl.org/Homo_sapiens/Gene/Summary?db=core;g=6330418K02Rik	261	6330418K02Rik	0.654648	0.917968	0.115253	1.08316	0.93915	0	0.236391	0.839944	1.78998	0.331801			0	1.42786	1.40857	0.674036	0	1.25941	0	1.77807	0	0	0	1.30782	0	0.612236	1.2237	0	0	0	0.568084	0	0.377482
Cep83	http://www.ensembl.org/Homo_sapiens/Gene/Summary?db=core;g=Cep83	2033	Cep83	4.57156	3.67187	0.418666	1.33669	0.302568	5.32946	3.90858	0.839794	1.78979	0.165831			0	4.64056	4.2257	3.37018	7.82869	4.19804	0	8.89033	0	1.00942	5.50412	6.10318	9.08847	2.44894	4.8948	10.6589	0	2.53221	6.24892	3.83331	3.01985
Cd83	http://www.ensembl.org/Homo_sapiens/Gene/Summary?db=core;g=Cd83	1880	Cd83	4.74092	3.95701	0.29895	1.23025	0.84627	0	0.587174	0.838817	1.78858	0.509519			0	5.71146	0	4.49358	0	7.97628	8.56166	21.3368	0	0	0	6.53912	2.27212	5.81624	2.09777	0	0	1.01289	0	0.958328	0.377482
Zkscan7	http://www.ensembl.org/Homo_sapiens/Gene/Summary?db=core;g=Zkscan7	11982	Zkscan7	0.308415	0.808805	-0.375084	-1.29691	0.609378	1.33237	0.489613	0.837984	1.78755	0.194645			0	1.0709	0	0.449358	0	0.419804	0	0.889033	0	0	0	0.871883	0	0.918354	0.699257	2.66473	0	1.01289	0.568084	0	0.377482
Nek1	http://www.ensembl.org/Homo_sapiens/Gene/Summary?db=core;g=Nek1	6915	Nek1	1.02163	1.26798	-0.393061	-1.31318	0.601639	2.66473	1.08901	0.837833	1.78736	0.165731			0	1.42786	0	0.674036	1.30478	0.839609	0	0.889033	4.41616	0	0	0.435941	2.27212	1.83671	0.699257	5.32946	0	1.51933	1.70425	0	1.13244
Armc10	http://www.ensembl.org/Homo_sapiens/Gene/Summary?db=core;g=Armc10	1014	Armc10	3.31549	3.58485	0.0106109	1.00738	0.972987	5.32946	3.50253	0.837773	1.78729	0.16872			0	4.28359	8.45141	4.04422	0	4.61785	0	1.77807	0	4.03768	3.66941	4.35941	4.54423	3.67342	3.49628	10.6589	0	3.5451	3.4085	4.79164	2.26489
Jcad	http://www.ensembl.org/Homo_sapiens/Gene/Summary?db=core;g=Jcad	5491	Jcad	2.27875	1.85808	0.480372	1.3951	0.73039	0	0.428323	0.837626	1.78711	0.478273			0	5.35449	0	4.2689	1.30478	2.93863	0	8.89033	0	1.00942	1.83471	1.74377	0	2.14283	1.57333	0	0	0	0	0.958328	0.754963
Ranbp6	http://www.ensembl.org/Homo_sapiens/Gene/Summary?db=core;g=Ranbp6	8454	Ranbp6	0.721264	0.917968	0.130235	1.09447	0.925863	0	0.268632	0.837511	1.78696	0.3381			0	0.713932	1.40857	0.898715	1.30478	1.67922	0	1.77807	0	0	0	0.871883	0	0.612236	1.2237	0	0	0.506443	0.568084	0	0
A730061H03Rik	http://www.ensembl.org/Homo_sapiens/Gene/Summary?db=core;g=A730061H03Rik	316	A730061H03Rik	0.396698	0.393525	0.274286	1.2094	0.84003	0	0	0.837397	1.78682	0.211412			0	0.713932	0	0.449358	0	0	0	0.889033	0	0	0	0.435941	2.27212	0.612236	0.174814	0	0	0	0	0	0
Ifi204	http://www.ensembl.org/Homo_sapiens/Gene/Summary?db=core;g=Ifi204	5194	Ifi204	0.501437	0.0874071	0.937328	1.91498	0.055758	8.34346	1.5005	0.837352	1.78677	0.0475722		Y	1	0.356966	1.40857	0.674036	0	1.67922	0	0.889033	0	1.00942	0	0	0	0	0.174814	5.32946	11.3575	0.506443	2.27234	0.958328	2.26489
Prrc1	http://www.ensembl.org/Homo_sapiens/Gene/Summary?db=core;g=Prrc1	8147	Prrc1	3.19665	3.08216	-0.126777	-1.09185	0.723138	1.33237	0.964656	0.837081	1.78643	0.404731			0	2.85573	1.40857	3.1455	2.60956	2.93863	8.56166	1.77807	4.41616	7.06595	0	1.30782	2.27212	3.3673	2.79703	2.66473	0	1.01289	0	0.958328	1.88741
Tacc2	http://www.ensembl.org/Homo_sapiens/Gene/Summary?db=core;g=Tacc2	10132	Tacc2	2.62791	1.46455	0.403429	1.32265	0.593673	0	0.378412	0.836484	1.78569	0.439242			0	1.42786	0	0.674036	1.30478	2.93863	8.56166	0.889033	8.83233	2.01884	0	2.61565	2.27212	1.53059	1.39851	0	0	0	1.13617	0	0.377482
Tmem164	http://www.ensembl.org/Homo_sapiens/Gene/Summary?db=core;g=Tmem164	10519	Tmem164	2.5087	2.71078	-0.32513	-1.25278	0.536002	7.0111	1.81094	0.836278	1.78544	0.221893			0	2.85573	1.40857	1.79743	0	1.25941	8.56166	3.55613	0	2.01884	7.33883	1.30782	0	3.67342	1.74814	2.66473	11.3575	1.51933	1.13617	3.83331	0.754963
Gm10273	http://www.ensembl.org/Homo_sapiens/Gene/Summary?db=core;g=Gm10273	4062	Gm10273	4.34697	7.62888	-0.646194	-1.56503	0.0677473	5.32946	3.29284	0.83593	1.78501	0.25572			0	6.78236	0	6.06633	2.60956	7.97628	0	8.0013	4.41616	7.06595	1.83471	7.411	0	8.26519	6.99257	10.6589	0	2.53221	3.4085	3.83331	3.39733
Mospd2	http://www.ensembl.org/Homo_sapiens/Gene/Summary?db=core;g=Mospd2	6441	Mospd2	0.996531	1.00537	-0.000569256	-1.00039	0.983869	1.33237	0.599394	0.834775	1.78358	0.240801			0	2.1418	0	0.449358	0	0.419804	0	1.77807	4.41616	1.00942	0	1.74377	0	0.612236	1.39851	2.66473	0	0.506443	1.13617	0	0.754963
Ttbk2	http://www.ensembl.org/Homo_sapiens/Gene/Summary?db=core;g=Ttbk2	10964	Ttbk2	2.17669	1.98938	0.0764602	1.05443	0.974202	1.33237	0.692833	0.834093	1.78274	0.331349			0	2.85573	0	1.34807	1.30478	2.09902	0	3.55613	8.83233	2.01884	3.66941	0.435941	0	2.75506	1.2237	2.66473	0	0.506443	0	0	2.26489
Gtpbp1	http://www.ensembl.org/Homo_sapiens/Gene/Summary?db=core;g=Gtpbp1	4786	Gtpbp1	1.70462	2.14205	-0.254979	-1.19332	0.69662	3.9971	2.19887	0.833999	1.78262	0.150473			0	2.49876	1.40857	1.34807	2.60956	2.09902	0	2.6671	0	1.00942	1.83471	0.435941	4.54423	1.83671	2.4474	7.9942	0	2.53221	1.70425	1.91666	2.64237
Aig1	http://www.ensembl.org/Homo_sapiens/Gene/Summary?db=core;g=Aig1	646	Aig1	2.10054	2.79741	-0.310609	-1.24023	0.745556	9.67583	3.62453	0.833432	1.78192	0.115013			0	1.78483	4.2257	2.69615	3.91435	0	0	0	4.41616	1.00942	0	2.61565	4.54423	1.22447	4.37035	7.9942	11.3575	2.53221	5.11276	3.83331	3.01985
Pigc	http://www.ensembl.org/Homo_sapiens/Gene/Summary?db=core;g=Pigc	7662	Pigc	1.54889	1.70502	-0.0517687	-1.03653	0.910017	2.66473	1.54054	0.83261	1.7809	0.219272			0	1.78483	2.81714	2.24679	2.60956	1.67922	0	0.889033	0	2.01884	3.66941	0.871883	0	1.83671	1.57333	5.32946	0	2.53221	0	2.87499	0.754963
AC129328.1	http://www.ensembl.org/Homo_sapiens/Gene/Summary?db=core;g=AC129328.1	413	AC129328.1	0.736401	1.35539	-0.452845	-1.36874	0.504366	1.33237	0.732386	0.831907	1.78004	0.232569			0	0.713932	1.40857	1.34807	0	1.25941	0	0	0	0	1.83471	0	2.27212	1.83671	0.874071	2.66473	0	1.01289	0	1.91666	0
A430078I02Rik	http://www.ensembl.org/Homo_sapiens/Gene/Summary?db=core;g=A430078I02Rik	310	A430078I02Rik	0.296019	0.568339	0.0380369	1.02672	0.90845	0	0	0.831753	1.77985	0.215322			0	0.713932	0	0.224679	1.30478	0.419804	0	0.889033	0	0	0	0	0	0.612236	0.524443	0	0	0	0	0	0
Pygl	http://www.ensembl.org/Homo_sapiens/Gene/Summary?db=core;g=Pygl	8319	Pygl	0.507436	0.0874071	0.833709	1.78226	0.229812	0	0	0.831469	1.7795	0.202845			0	0.356966	2.81714	0.224679	0	0.419804	0	0	0	0	1.83471	0.435941	0	0	0.174814	0	0	0	0	0	0
Phf14	http://www.ensembl.org/Homo_sapiens/Gene/Summary?db=core;g=Phf14	7612	Phf14	6.6053	6.57922	0.14471	1.10551	0.648547	13.6729	6.97268	0.831394	1.7794	0.11442			0	9.28112	8.45141	6.74036	7.82869	5.03765	0	14.2245	4.41616	3.02826	11.0082	6.97506	2.27212	5.81624	7.3422	15.9884	11.3575	6.07731	6.24892	5.74997	9.81452
Btbd2	http://www.ensembl.org/Homo_sapiens/Gene/Summary?db=core;g=Btbd2	1490	Btbd2	1.95029	2.01075	-0.211141	-1.1576	0.733562	8.34346	2.37952	0.831256	1.77923	0.155174			0	1.42786	1.40857	0.898715	0	2.51883	0	3.55613	4.41616	2.01884	1.83471	3.05159	2.27212	1.22447	2.79703	5.32946	11.3575	3.03866	1.13617	3.83331	1.50993
Nol11	http://www.ensembl.org/Homo_sapiens/Gene/Summary?db=core;g=Nol11	7037	Nol11	2.10996	1.96685	0.248503	1.18797	0.479735	12.6898	2.73379	0.830841	1.77872	0.107295			0	1.42786	2.81714	2.69615	3.91435	2.09902	0	1.77807	4.41616	3.02826	1.83471	1.30782	0	0.612236	3.32147	2.66473	22.7149	2.02577	2.84042	1.91666	4.1523
Sema4f	http://www.ensembl.org/Homo_sapiens/Gene/Summary?db=core;g=Sema4f	9212	Sema4f	1.4818	1.355	0.193805	1.14378	0.743737	1.33237	0.886626	0.830838	1.77872	0.287874			0	1.78483	0	2.24679	1.30478	2.09902	0	1.77807	4.41616	1.00942	1.83471	1.30782	0	0.612236	2.09777	2.66473	0	0.506443	1.70425	0.958328	0.377482
Sypl	http://www.ensembl.org/Homo_sapiens/Gene/Summary?db=core;g=Sypl	10119	Sypl	3.39363	4.52496	-0.341376	-1.26696	0.376948	6.66183	4.15738	0.83022	1.77796	0.184201			0	4.28359	1.40857	4.49358	5.21913	4.19804	0	8.89033	0	2.01884	0	5.66724	4.54423	5.20401	3.84591	13.3237	0	5.57087	2.84042	6.7083	1.50993
Zbtb16	http://www.ensembl.org/Homo_sapiens/Gene/Summary?db=core;g=Zbtb16	11581	Zbtb16	4.32941	6.11927	-0.0961265	-1.0689	0.818017	1.33237	1.4052	0.829981	1.77766	0.534314			0	6.42539	1.40857	3.81954	7.82869	4.61785	0	1.77807	4.41616	0	7.33883	5.2313	9.08847	2.44894	9.78959	2.66473	0	0.506443	1.13617	0.958328	3.01985
Frmd8	http://www.ensembl.org/Homo_sapiens/Gene/Summary?db=core;g=Frmd8	3815	Frmd8	3.57524	2.57909	0.0379883	1.02668	0.759861	12.3406	6.15368	0.829574	1.77716	0.0636316			0	1.42786	4.2257	2.02211	2.60956	1.67922	8.56166	2.6671	8.83233	1.00942	0	3.05159	6.81635	1.83671	3.32147	13.3237	11.3575	3.5451	9.65743	5.74997	5.66222
Cnot9	http://www.ensembl.org/Homo_sapiens/Gene/Summary?db=core;g=Cnot9	2266	Cnot9	2.25593	2.40427	-0.103035	-1.07403	0.857907	2.66473	1.48602	0.829187	1.77668	0.267675			0	3.2127	2.81714	3.1455	0	0.419804	0	4.44516	8.83233	2.01884	0	2.17971	0	1.83671	2.97184	5.32946	0	1.01289	2.84042	0.958328	1.13244
Zfp692	http://www.ensembl.org/Homo_sapiens/Gene/Summary?db=core;g=Zfp692	11859	Zfp692	0.901552	1.59547	-0.443207	-1.35962	0.562455	2.66473	1.39391	0.829021	1.77648	0.178805			0	1.78483	2.81714	1.34807	1.30478	0.419804	0	0	0	0	0	0.871883	2.27212	0.918354	2.27258	5.32946	0	1.01289	1.13617	1.91666	1.50993
Nsf	http://www.ensembl.org/Homo_sapiens/Gene/Summary?db=core;g=Nsf	7115	Nsf	3.62047	3.95585	-0.0929791	-1.06657	0.888815	2.66473	2.11991	0.828862	1.77628	0.278528			0	2.85573	2.81714	2.24679	7.82869	1.25941	0	4.44516	4.41616	4.03768	1.83471	2.61565	9.08847	2.14283	5.76887	5.32946	0	2.02577	2.27234	1.91666	2.26489
Man2c1os	http://www.ensembl.org/Homo_sapiens/Gene/Summary?db=core;g=Man2c1os	6056	Man2c1os	0.815388	0.98362	0.00190903	1.00132	0.924959	0	0.333952	0.828188	1.77545	0.327766			0	0.356966	0	0.898715	1.30478	0.839609	0	2.6671	0	1.00942	0	0.435941	2.27212	0.918354	1.04889	0	0	0	0	0.958328	0.377482
Fam71f2	http://www.ensembl.org/Homo_sapiens/Gene/Summary?db=core;g=Fam71f2	3577	Fam71f2	0.242692	0	0.552968	1.4671	0.201941	5.67873	0	0.828051	1.77528	0.0768799			0	0.356966	0	0.674036	0	0	0	0	0	1.00942	0	0.871883	0	0	0	0	11.3575	0	0	0	0
Sdcbp2	http://www.ensembl.org/Homo_sapiens/Gene/Summary?db=core;g=Sdcbp2	9149	Sdcbp2	2.26035	1.00537	0.826481	1.77335	0.293261	0	0.283111	0.828	1.77522	0.389158			0	0.713932	0	0.898715	1.30478	1.67922	0	0	8.83233	5.04711	5.50412	0.871883	2.27212	0.612236	1.39851	0	0	0	0	0	1.13244
Xylt2	http://www.ensembl.org/Homo_sapiens/Gene/Summary?db=core;g=Xylt2	11527	Xylt2	1.17337	1.98899	-0.645266	-1.56403	0.287177	8.34346	2.18439	0.827913	1.77512	0.121588			0	1.78483	2.81714	1.57275	0	0.839609	0	1.77807	4.41616	0	0	0.871883	0	1.53059	2.4474	5.32946	11.3575	3.03866	2.27234	1.91666	1.50993
1600014C10Rik	http://www.ensembl.org/Homo_sapiens/Gene/Summary?db=core;g=1600014C10Rik	41	1600014C10Rik	8.16125	5.83645	0.490809	1.40523	0.270268	9.67583	3.8007	0.827706	1.77486	0.256601			0	7.13932	5.63427	11.2339	11.743	10.9149	8.56166	7.11226	4.41616	6.05653	3.66941	19.1814	2.27212	6.42848	5.24443	7.9942	11.3575	6.07731	2.27234	3.83331	3.01985
Marveld1	http://www.ensembl.org/Homo_sapiens/Gene/Summary?db=core;g=Marveld1	6130	Marveld1	2.53433	2.71039	0.190599	1.14124	0.807212	1.33237	0.962396	0.827543	1.77466	0.420657			0	4.28359	0	3.81954	2.60956	3.77824	0	3.55613	0	3.02826	3.66941	5.66724	0	2.44894	2.97184	2.66473	0	1.01289	1.70425	0	1.13244
Zfp235	http://www.ensembl.org/Homo_sapiens/Gene/Summary?db=core;g=Zfp235	11708	Zfp235	0.678473	0.502687	0.333344	1.25993	0.440022	2.66473	0.995476	0.827386	1.77447	0.162976			0	0	0	0.674036	1.30478	1.25941	0	0.889033	0	0	1.83471	2.17971	0	0.306118	0.699257	5.32946	0	0	1.13617	0.958328	1.88741
Asb6	http://www.ensembl.org/Homo_sapiens/Gene/Summary?db=core;g=Asb6	1063	Asb6	3.74955	2.16381	0.637507	1.55564	0.176732	2.66473	1.83126	0.827008	1.774	0.23661			0	2.1418	4.2257	3.1455	0	2.09902	0	3.55613	8.83233	6.05653	3.66941	2.17971	9.08847	1.53059	2.79703	5.32946	0	0.506443	2.84042	0.958328	3.01985
Zbtb18	http://www.ensembl.org/Homo_sapiens/Gene/Summary?db=core;g=Zbtb18	11583	Zbtb18	0.62354	0.262221	0.478222	1.39303	0.512573	1.33237	0.253221	0.826882	1.77385	0.191663			0	0.713932	1.40857	0.674036	0	0	0	2.6671	0	2.01884	0	0	0	0	0.524443	2.66473	0	1.01289	0	0	0
Zpbp2	http://www.ensembl.org/Homo_sapiens/Gene/Summary?db=core;g=Zpbp2	12013	Zpbp2	0.55941	0.546584	0.259665	1.1972	0.866913	0	0.0943704	0.826497	1.77337	0.264901			0	0.356966	1.40857	0.674036	0	0.419804	0	0	0	2.01884	1.83471	0	0	0.918354	0.174814	0	0	0	0	0	0.377482
Lmtk2	http://www.ensembl.org/Homo_sapiens/Gene/Summary?db=core;g=Lmtk2	5870	Lmtk2	1.50772	0.939723	0.302098	1.23294	0.563413	1.33237	0.598463	0.825966	1.77272	0.240358			0	1.78483	1.40857	1.12339	1.30478	1.25941	8.56166	1.77807	0	0	0	0.871883	0	0.306118	1.57333	2.66473	0	0.506443	0	0	1.88741
Ier3	http://www.ensembl.org/Homo_sapiens/Gene/Summary?db=core;g=Ier3	5186	Ier3	6.1317	3.65089	0.469506	1.38464	0.461551	7.9942	3.47162	0.825945	1.7727	0.293666			0	2.85573	0	4.04422	14.3526	2.93863	8.56166	23.1149	8.83233	3.02826	0	1.30782	4.54423	5.20401	2.09777	15.9884	0	3.03866	0.568084	5.74997	4.52978
Micu1	http://www.ensembl.org/Homo_sapiens/Gene/Summary?db=core;g=Micu1	6339	Micu1	2.90618	2.22946	0.258997	1.19665	0.531477	3.9971	2.433	0.825835	1.77256	0.163488			0	3.2127	2.81714	3.37018	3.91435	2.51883	0	1.77807	13.2485	0	1.83471	2.17971	0	1.83671	2.62221	7.9942	0	2.53221	3.97659	0.958328	2.26489
Bfar	http://www.ensembl.org/Homo_sapiens/Gene/Summary?db=core;g=Bfar	1387	Bfar	4.89349	4.21845	0.118108	1.08531	0.719551	5.32946	3.89356	0.825549	1.77221	0.164315			0	3.56966	5.63427	3.81954	9.13348	3.77824	8.56166	5.3342	4.41616	5.04711	5.50412	3.92347	0	3.3673	5.06961	10.6589	0	3.03866	1.70425	4.79164	6.03971
Fen1	http://www.ensembl.org/Homo_sapiens/Gene/Summary?db=core;g=Fen1	3700	Fen1	1.69518	1.74853	0.0553529	1.03911	0.895216	7.0111	1.63349	0.825401	1.77203	0.196882			0	0.713932	2.81714	1.12339	0	2.93863	0	4.44516	0	2.01884	3.66941	2.61565	0	1.22447	2.27258	2.66473	11.3575	1.01289	1.13617	2.87499	1.50993
Rassf2	http://www.ensembl.org/Homo_sapiens/Gene/Summary?db=core;g=Rassf2	8493	Rassf2	4.50134	6.14296	-0.6036	-1.5195	0.172277	6.66183	4.24218	0.825047	1.77159	0.17981			0	4.64056	7.04284	4.49358	3.91435	4.61785	8.56166	4.44516	13.2485	0	0	3.05159	0	8.26519	4.02073	13.3237	0	5.57087	4.54467	3.83331	3.01985
Gm11815	http://www.ensembl.org/Homo_sapiens/Gene/Summary?db=core;g=Gm11815	4099	Gm11815	0.539083	1.355	-0.261808	-1.19898	0.622556	0	0	0.824717	1.77119	0.22125			0	0	0	0.674036	0	0.419804	0	2.6671	0	0	0	0.435941	2.27212	0.612236	2.09777	0	0	0	0	0	0
Inafm2	http://www.ensembl.org/Homo_sapiens/Gene/Summary?db=core;g=Inafm2	5332	Inafm2	2.80911	4.08754	-0.607088	-1.52318	0.190666	5.32946	3.13138	0.824189	1.77054	0.177756			0	3.92663	2.81714	2.47147	1.30478	2.09902	0	6.22323	8.83233	2.01884	0	1.74377	2.27212	3.97953	4.19554	10.6589	0	4.55799	3.4085	1.91666	2.64237
Nfkbie	http://www.ensembl.org/Homo_sapiens/Gene/Summary?db=core;g=Nfkbie	6957	Nfkbie	2.6268	7.21244	-0.922545	-1.89546	0.115772	9.67583	3.56545	0.823603	1.76982	0.21293			0	3.92663	2.81714	5.84165	2.60956	0.419804	0	2.6671	0	3.02826	0	5.66724	4.54423	4.28565	10.1392	7.9942	11.3575	2.53221	3.97659	0.958328	6.79467
Pygm	http://www.ensembl.org/Homo_sapiens/Gene/Summary?db=core;g=Pygm	8320	Pygm	0.389375	0	0.52326	1.4372	0.221112	5.67873	0	0.823352	1.76951	0.113207			0	0	1.40857	0	0	0.419804	0	0	0	1.00942	1.83471	0	0	0	0	0	11.3575	0	0	0	0
4632415L05Rik	http://www.ensembl.org/Homo_sapiens/Gene/Summary?db=core;g=4632415L05Rik	184	4632415L05Rik	1.87889	0.590094	0.849285	1.80161	0.236674	0	0.284042	0.823281	1.76943	0.322421			0	1.78483	0	0.674036	0	1.25941	8.56166	0	4.41616	0	1.83471	1.74377	2.27212	0.306118	0.874071	0	0	0	1.13617	0	0
Ackr3	http://www.ensembl.org/Homo_sapiens/Gene/Summary?db=core;g=Ackr3	465	Ackr3	0.746012	0.874457	0.283418	1.21708	0.932566	0	0	0.823202	1.76933	0.22565			0	1.0709	0	0	1.30478	1.25941	0	4.44516	0	0	0	0.871883	0	1.22447	0.524443	0	0	0	0	0	0
Gm20342	http://www.ensembl.org/Homo_sapiens/Gene/Summary?db=core;g=Gm20342	4236	Gm20342	0.917915	0.830561	0.0644245	1.04567	0.832953	5.67873	0.649304	0.822999	1.76908	0.188856			0	0.356966	1.40857	0.449358	5.21913	0.419804	0	0.889033	0	0	0	0	2.27212	0.612236	1.04889	0	11.3575	0.506443	0	0.958328	1.13244
Ccdc61	http://www.ensembl.org/Homo_sapiens/Gene/Summary?db=core;g=Ccdc61	1733	Ccdc61	1.37444	0.590094	0.132083	1.09587	0.618561	5.67873	0.551743	0.822992	1.76907	0.138448			0	0	1.40857	0.674036	1.30478	0	8.56166	0	0	0	0	0	4.54423	0.306118	0.874071	0	11.3575	0.506443	0.568084	0	1.13244
Cutc	http://www.ensembl.org/Homo_sapiens/Gene/Summary?db=core;g=Cutc	2549	Cutc	1.40666	1.3989	0.106555	1.07665	0.853049	2.66473	1.4924	0.822966	1.76904	0.223935			0	0.713932	0	2.47147	2.60956	1.25941	0	2.6671	0	0	1.83471	3.05159	2.27212	1.22447	1.57333	5.32946	0	1.01289	1.70425	2.87499	0.377482
Prelid2	http://www.ensembl.org/Homo_sapiens/Gene/Summary?db=core;g=Prelid2	8065	Prelid2	17.4806	23.5424	-0.365019	-1.2879	0.275998	19.0024	9.68044	0.822778	1.76881	0.190389			0	26.7725	4.2257	30.5563	16.9622	25.1883	0	20.4478	4.41616	15.1413	9.17354	40.9785	15.9048	25.4078	21.677	26.6473	11.3575	13.674	9.65743	6.7083	8.68208
Unc45a	http://www.ensembl.org/Homo_sapiens/Gene/Summary?db=core;g=Unc45a	11191	Unc45a	5.67645	4.04364	0.314734	1.24378	0.356112	11.0082	5.63545	0.821585	1.76735	0.103726			0	2.85573	12.6771	2.69615	5.21913	4.19804	8.56166	5.3342	4.41616	3.02826	12.843	1.74377	4.54423	3.3673	4.71998	10.6589	11.3575	4.55799	7.38509	1.91666	8.68208
Kbtbd3	http://www.ensembl.org/Homo_sapiens/Gene/Summary?db=core;g=Kbtbd3	5535	Kbtbd3	1.50616	1.88022	0.128604	1.09324	0.9779	0	0.315352	0.820636	1.76618	0.446813			0	1.42786	1.40857	1.79743	0	4.61785	0	1.77807	0	3.02826	0	1.74377	2.27212	3.06118	0.699257	0	0	0.506443	0	0	0.754963
Nip7	http://www.ensembl.org/Homo_sapiens/Gene/Summary?db=core;g=Nip7	6984	Nip7	5.7294	5.07116	0.141545	1.10309	0.660474	12.3406	6.0304	0.820306	1.76578	0.120596			0	4.99753	12.6771	6.06633	6.52391	3.35843	0	2.6671	8.83233	10.0942	5.50412	3.48753	4.54423	4.89789	5.24443	13.3237	11.3575	7.59664	5.11276	5.74997	5.66222
2010315B03Rik	http://www.ensembl.org/Homo_sapiens/Gene/Summary?db=core;g=2010315B03Rik	101	2010315B03Rik	1.98623	1.63937	-0.0954938	-1.06843	0.919745	1.33237	0.788134	0.819824	1.76519	0.283331			0	1.0709	1.40857	1.79743	1.30478	1.25941	8.56166	0	4.41616	0	0	1.74377	2.27212	1.53059	1.74814	2.66473	0	0.506443	1.13617	0	1.50993
Trim21	http://www.ensembl.org/Homo_sapiens/Gene/Summary?db=core;g=Trim21	10836	Trim21	1.22624	1.20194	-0.208392	-1.1554	0.972321	1.33237	0.759085	0.819821	1.76519	0.17249			0	0.356966	2.81714	0	1.30478	0.839609	0	0	4.41616	0	0	0.435941	4.54423	0.306118	2.09777	2.66473	0	0	0.568084	0.958328	1.50993
Zbtb34	http://www.ensembl.org/Homo_sapiens/Gene/Summary?db=core;g=Zbtb34	11592	Zbtb34	0.996117	0.459177	0.556459	1.47065	0.64695	0	0.0943704	0.819632	1.76496	0.271029			0	0	1.40857	0.449358	2.60956	0.419804	0	1.77807	4.41616	0	0	0.871883	0	0.918354	0	0	0	0	0	0	0.377482
Gm15417	http://www.ensembl.org/Homo_sapiens/Gene/Summary?db=core;g=Gm15417	4151	Gm15417	2.07858	3.60699	-0.429568	-1.34683	0.299672	0	0.602584	0.819487	1.76478	0.608188			0	4.99753	0	2.92082	0	2.51883	0	2.6671	0	1.00942	3.66941	2.61565	4.54423	4.59177	2.62221	0	0	0.506443	0.568084	0.958328	0.377482
Tmem65	http://www.ensembl.org/Homo_sapiens/Gene/Summary?db=core;g=Tmem65	10610	Tmem65	3.64355	2.55733	0.465089	1.3804	0.28701	7.0111	2.09989	0.819411	1.76469	0.217973			0	2.49876	2.81714	2.02211	3.91435	1.67922	0	0.889033	4.41616	5.04711	12.843	3.05159	4.54423	2.14283	2.97184	2.66473	11.3575	1.01289	3.4085	0.958328	3.01985
Il22	http://www.ensembl.org/Homo_sapiens/Gene/Summary?db=core;g=Il22	5299	Il22	0.779534	0.940109	0.332384	1.25909	0.899385	0	0	0.819248	1.76449	0.206367			0	2.85573	0	1.34807	0	2.09902	0	0	0	0	0	3.05159	0	1.53059	0.349628	0	0	0	0	0	0
Casp6	http://www.ensembl.org/Homo_sapiens/Gene/Summary?db=core;g=Casp6	1642	Casp6	2.09064	2.22946	-0.0805376	-1.05741	0.952965	5.32946	3.02337	0.819194	1.76442	0.146723			0	1.0709	2.81714	2.92082	1.30478	1.67922	0	4.44516	0	4.03768	5.50412	1.30782	0	1.83671	2.62221	10.6589	0	3.5451	3.4085	2.87499	2.26489
Chrne	http://www.ensembl.org/Homo_sapiens/Gene/Summary?db=core;g=Chrne	2121	Chrne	1.2147	0.568339	0.056635	1.04004	0.749549	2.66473	1.0155	0.819176	1.7644	0.175755			0	0.356966	0	0.224679	0	0.419804	0	0.889033	8.83233	2.01884	1.83471	0	0	0.612236	0.524443	5.32946	0	1.01289	0	1.91666	1.13244
Trpm6	http://www.ensembl.org/Homo_sapiens/Gene/Summary?db=core;g=Trpm6	10906	Trpm6	0.902086	0.896212	0.245727	1.18569	0.959696	0	0.142021	0.818788	1.76392	0.282685			0	0	0	0.674036	3.91435	1.25941	0	0	0	0	3.66941	1.30782	0	0.918354	0.874071	0	0	0	0.568084	0	0
Lrba	http://www.ensembl.org/Homo_sapiens/Gene/Summary?db=core;g=Lrba	5894	Lrba	0.62131	1.2676	-0.409853	-1.32855	0.556019	1.33237	0.631634	0.818731	1.76385	0.250063			0	1.42786	0	1.12339	0	0.419804	0	1.77807	0	0	1.83471	0.871883	0	0.612236	1.92296	2.66473	0	1.01289	1.13617	0	0.377482
Mipol1	http://www.ensembl.org/Homo_sapiens/Gene/Summary?db=core;g=Mipol1	6366	Mipol1	0.897473	0.437035	0.6228	1.53986	0.251744	1.33237	0.519503	0.818705	1.76382	0.177899			0	0.713932	0	0.898715	2.60956	1.25941	0	0	4.41616	0	0	0.871883	0	0	0.874071	2.66473	0	0	0.568084	0	1.50993
Naa25	http://www.ensembl.org/Homo_sapiens/Gene/Summary?db=core;g=Naa25	6744	Naa25	2.16791	1.26798	0.454464	1.37027	0.644066	0	0.330762	0.818342	1.76338	0.418987			0	1.42786	0	1.34807	3.91435	2.93863	8.56166	0	0	1.00942	1.83471	0.435941	4.54423	1.83671	0.699257	0	0	0	0.568084	0	0.754963
Tgfbr3	http://www.ensembl.org/Homo_sapiens/Gene/Summary?db=core;g=Tgfbr3	10343	Tgfbr3	0.663308	0.327873	0.473288	1.38827	0.287315	2.66473	1.04313	0.818029	1.763	0.109096			0	0	2.81714	0.674036	0	0.419804	0	1.77807	0	0	1.83471	0.435941	0	0.306118	0.349628	5.32946	0	0	1.70425	0.958328	1.50993
Ptges2	http://www.ensembl.org/Homo_sapiens/Gene/Summary?db=core;g=Ptges2	8244	Ptges2	1.15911	1.70502	-0.226211	-1.16976	0.717986	1.33237	0.791325	0.817802	1.76272	0.288852			0	1.42786	4.2257	2.02211	1.30478	1.25941	0	0	0	0	3.66941	0	0	1.83671	1.57333	2.66473	0	0.506443	0.568084	0.958328	1.13244
Wnt4	http://www.ensembl.org/Homo_sapiens/Gene/Summary?db=core;g=Wnt4	11474	Wnt4	0.838071	0.808805	0.0850883	1.06075	0.887667	0	0.142021	0.81779	1.7627	0.273515			0	0	0	0.224679	1.30478	1.25941	0	0.889033	0	0	1.83471	0	4.54423	0.918354	0.699257	0	0	0	0.568084	0	0
Adamts2	http://www.ensembl.org/Homo_sapiens/Gene/Summary?db=core;g=Adamts2	529	Adamts2	0.524153	0.327873	0.538348	1.45231	0.509949	0	0.126611	0.8177	1.76259	0.245419			0	0.356966	0	0.224679	1.30478	1.25941	0	0	0	0	0	0.871883	2.27212	0.306118	0.349628	0	0	0.506443	0	0	0
Leng8	http://www.ensembl.org/Homo_sapiens/Gene/Summary?db=core;g=Leng8	5796	Leng8	5.02148	6.55746	-0.33111	-1.25798	0.42887	9.32656	6.21143	0.817628	1.76251	0.134121			0	8.56719	4.2257	6.29101	3.91435	4.19804	8.56166	4.44516	0	3.02826	1.83471	6.10318	9.08847	6.12236	6.99257	18.6531	0	7.59664	9.08934	2.87499	5.28474
Tbc1d8b	http://www.ensembl.org/Homo_sapiens/Gene/Summary?db=core;g=Tbc1d8b	10218	Tbc1d8b	0.719579	0.677502	0.275461	1.21038	0.618104	5.67873	0.583983	0.816878	1.76159	0.185346			0	1.0709	0	0.674036	0	0.839609	0	0.889033	0	2.01884	1.83471	1.30782	0	0.306118	1.04889	0	11.3575	1.01289	0.568084	0	0.754963
Vps39	http://www.ensembl.org/Homo_sapiens/Gene/Summary?db=core;g=Vps39	11359	Vps39	1.50977	0.917968	0.0987252	1.07083	0.755639	1.33237	0.646113	0.816511	1.76114	0.203119			0	0	4.2257	0.898715	1.30478	0.419804	8.56166	0	0	0	1.83471	0.871883	0	0.612236	1.2237	2.66473	0	0.506443	0.568084	0	1.50993
Atxn2	http://www.ensembl.org/Homo_sapiens/Gene/Summary?db=core;g=Atxn2	1197	Atxn2	1.8715	1.5302	0.259811	1.19732	0.700484	5.67873	0.835785	0.816493	1.76112	0.279172			0	2.1418	0	0.898715	3.91435	2.09902	0	4.44516	4.41616	0	1.83471	0.435941	2.27212	1.83671	1.2237	0	11.3575	0.506443	1.70425	0	1.13244
Zmym5	http://www.ensembl.org/Homo_sapiens/Gene/Summary?db=core;g=Zmym5	11995	Zmym5	5.85973	5.42117	0.0507702	1.03582	0.894894	9.67583	3.89272	0.81642	1.76103	0.199173			0	7.13932	11.2685	3.37018	5.21913	6.29706	8.56166	7.11226	4.41616	7.06595	1.83471	3.48753	4.54423	6.12236	4.71998	7.9942	11.3575	4.55799	2.27234	3.83331	4.90726
Tnfrsf10b	http://www.ensembl.org/Homo_sapiens/Gene/Summary?db=core;g=Tnfrsf10b	10660	Tnfrsf10b	0.558199	1.09278	-0.278034	-1.21254	0.690923	1.33237	0.537263	0.815717	1.76017	0.247081			0	1.42786	0	1.34807	1.30478	0.839609	0	1.77807	0	0	0	0	0	0.612236	1.57333	2.66473	0	1.01289	1.13617	0	0
Camta2	http://www.ensembl.org/Homo_sapiens/Gene/Summary?db=core;g=Camta2	1594	Camta2	1.29609	1.33325	0.118605	1.08568	0.873123	1.33237	0.857577	0.815524	1.75994	0.285682			0	1.0709	0	2.02211	2.60956	2.51883	0	1.77807	0	1.00942	0	0	4.54423	0.918354	1.74814	2.66473	0	0	1.13617	1.91666	0.377482
Atg4a	http://www.ensembl.org/Homo_sapiens/Gene/Summary?db=core;g=Atg4a	1113	Atg4a	1.33472	1.31149	0.329435	1.25652	0.644715	0	0.378412	0.815071	1.75938	0.437099			0	1.0709	1.40857	2.24679	1.30478	2.09902	0	0.889033	0	2.01884	1.83471	0.871883	2.27212	1.22447	1.39851	0	0	0	1.13617	0	0.377482
Gm44851	http://www.ensembl.org/Homo_sapiens/Gene/Summary?db=core;g=Gm44851	4455	Gm44851	0.910645	0.459177	0.750437	1.6823	0.390321	0	0.126611	0.81489	1.75916	0.270662			0	1.0709	0	1.34807	0	1.25941	0	0	0	0	3.66941	1.30782	2.27212	0.918354	0	0	0	0.506443	0	0	0
Dnmbp	http://www.ensembl.org/Homo_sapiens/Gene/Summary?db=core;g=Dnmbp	2949	Dnmbp	0.312633	0.764909	-0.265213	-1.20181	0.709702	0	0.126611	0.814403	1.75857	0.250969			0	0.356966	0	0.224679	1.30478	0.419804	0	0	0	1.00942	0	0.435941	0	0.306118	1.2237	0	0	0.506443	0	0	0
Izumo4	http://www.ensembl.org/Homo_sapiens/Gene/Summary?db=core;g=Izumo4	5476	Izumo4	3.95341	5.70476	-0.445802	-1.36207	0.28377	11.0082	4.92947	0.814336	1.75849	0.133231			0	4.99753	5.63427	4.49358	5.21913	2.93863	8.56166	2.6671	4.41616	1.00942	0	5.2313	2.27212	4.59177	6.81775	10.6589	11.3575	4.55799	5.11276	2.87499	7.17215
Dis3l2	http://www.ensembl.org/Homo_sapiens/Gene/Summary?db=core;g=Dis3l2	2876	Dis3l2	1.21515	1.28974	-0.0790826	-1.05635	0.936015	8.34346	2.17253	0.814201	1.75832	0.124648			0	1.0709	1.40857	1.79743	0	0.419804	0	0.889033	0	0	0	2.17971	6.81635	1.53059	1.04889	5.32946	11.3575	0.506443	2.84042	3.83331	1.50993
Nrf1	http://www.ensembl.org/Homo_sapiens/Gene/Summary?db=core;g=Nrf1	7098	Nrf1	4.08827	2.86345	0.26781	1.20398	0.502266	8.34346	2.92758	0.81395	1.75802	0.174297			0	2.1418	1.40857	3.1455	5.21913	2.93863	8.56166	6.22323	4.41616	5.04711	3.66941	1.74377	4.54423	2.75506	2.97184	5.32946	11.3575	2.02577	4.54467	2.87499	2.26489
Top1mt	http://www.ensembl.org/Homo_sapiens/Gene/Summary?db=core;g=Top1mt	10720	Top1mt	0.430393	0.393525	0.447026	1.36323	0.603596	0	0.239582	0.812983	1.75684	0.243495			0	0.356966	0	0.449358	1.30478	0.839609	0	1.77807	0	0	0	0.435941	0	0.612236	0.174814	0	0	0	0	0.958328	0
Camk1	http://www.ensembl.org/Homo_sapiens/Gene/Summary?db=core;g=Camk1	1579	Camk1	1.02138	0.568339	0.524979	1.43891	0.532372	1.33237	0.621185	0.812404	1.75614	0.234582			0	0.356966	1.40857	0.674036	0	1.25941	0	7.11226	0	1.00942	0	0.435941	0	0.612236	0.524443	2.66473	0	0	0.568084	1.91666	0
Zkscan8	http://www.ensembl.org/Homo_sapiens/Gene/Summary?db=core;g=Zkscan8	11983	Zkscan8	0.60436	0.41528	0.105596	1.07594	0.878226	0	0.0943704	0.812364	1.75609	0.240108			0	0.356966	0	0.224679	0	0.419804	0	0	4.41616	0	1.83471	0	0	0.306118	0.524443	0	0	0	0	0	0.377482
Slc4a7	http://www.ensembl.org/Homo_sapiens/Gene/Summary?db=core;g=Slc4a7	9585	Slc4a7	6.7463	3.97799	0.325645	1.25322	0.365414	15.3546	5.45054	0.811576	1.75513	0.122834			0	3.56966	8.45141	3.59486	5.21913	5.03765	25.685	3.55613	4.41616	6.05653	9.17354	3.92347	2.27212	3.06118	4.8948	7.9942	22.7149	6.58376	5.11276	6.7083	3.39733
Anapc15	http://www.ensembl.org/Homo_sapiens/Gene/Summary?db=core;g=Anapc15	760	Anapc15	4.0084	1.70502	0.748439	1.67997	0.0963429	9.67583	3.34191	0.810692	1.75405	0.121242			0	2.49876	2.81714	4.49358	1.30478	1.67922	8.56166	4.44516	8.83233	4.03768	1.83471	3.05159	4.54423	1.83671	1.57333	7.9942	11.3575	4.05154	2.84042	3.83331	2.64237
Clip1	http://www.ensembl.org/Homo_sapiens/Gene/Summary?db=core;g=Clip1	2195	Clip1	7.38367	7.43153	-0.170216	-1.12523	0.67784	17.0362	4.223	0.810089	1.75332	0.255555			0	3.2127	12.6771	4.94293	9.13348	1.67922	8.56166	4.44516	4.41616	1.00942	9.17354	4.35941	24.9933	6.12236	8.74071	0	34.0724	3.03866	5.11276	3.83331	4.90726
Slc41a3	http://www.ensembl.org/Homo_sapiens/Gene/Summary?db=core;g=Slc41a3	9574	Slc41a3	3.81543	4.0654	0.202841	1.15096	0.98635	0	0.552674	0.81002	1.75324	0.627588			0	2.1418	0	4.04422	6.52391	6.71687	0	0.889033	8.83233	1.00942	0	6.53912	9.08847	3.06118	5.06961	0	0	0.506443	1.70425	0	0
Uhmk1	http://www.ensembl.org/Homo_sapiens/Gene/Summary?db=core;g=Uhmk1	11176	Uhmk1	4.45941	4.50282	0.0825262	1.05887	0.786255	7.9942	5.62152	0.80976	1.75292	0.125801			0	5.35449	1.40857	5.39229	6.52391	5.03765	0	8.0013	0	1.00942	9.17354	4.79536	6.81635	4.28565	4.71998	15.9884	0	5.57087	4.54467	6.7083	5.66222
Bace1	http://www.ensembl.org/Homo_sapiens/Gene/Summary?db=core;g=Bace1	1275	Bace1	0.307396	0.327873	0.226777	1.17022	0.548023	5.67873	0.472783	0.809328	1.75239	0.131235			0	0.713932	0	0.224679	1.30478	0	0	0	0	1.00942	0	0.435941	0	0.306118	0.349628	0	11.3575	0	1.13617	0	0.754963
Gprc5a	http://www.ensembl.org/Homo_sapiens/Gene/Summary?db=core;g=Gprc5a	4694	Gprc5a	0.66395	0	1.13657	2.19858	0.0667835	0	0	0.809264	1.75232	0.221078			0	0	0	0.224679	1.30478	1.25941	0	0.889033	0	2.01884	1.83471	0.435941	0	0	0	0	0	0	0	0	0
2410002F23Rik	http://www.ensembl.org/Homo_sapiens/Gene/Summary?db=core;g=2410002F23Rik	122	2410002F23Rik	4.39294	3.58485	0.248344	1.18784	0.525157	19.7009	5.08925	0.808984	1.75198	0.120636			0	8.21022	1.40857	5.39229	2.60956	1.67922	0	3.55613	13.2485	4.03768	3.66941	4.35941	4.54423	3.67342	3.49628	5.32946	34.0724	5.57087	6.24892	2.87499	5.66222
Tubb6	http://www.ensembl.org/Homo_sapiens/Gene/Summary?db=core;g=Tubb6	11011	Tubb6	1.51342	0.41528	0.836703	1.78596	0.332935	0	0.142021	0.808983	1.75198	0.271865			0	0.356966	0	1.34807	2.60956	0.839609	8.56166	4.44516	0	0	0	0	0	0.306118	0.524443	0	0	0	0.568084	0	0
Lgr4	http://www.ensembl.org/Homo_sapiens/Gene/Summary?db=core;g=Lgr4	5815	Lgr4	0.294172	0.612236	-0.085514	-1.06107	0.827667	1.33237	0	0.808303	1.75115	0.144141			0	0.356966	0	0.449358	0	0	0	0.889033	0	0	1.83471	0	0	1.22447	0	2.66473	0	0	0	0	0
Pml	http://www.ensembl.org/Homo_sapiens/Gene/Summary?db=core;g=Pml	7830	Pml	1.29782	1.00537	0.346847	1.27178	0.447534	2.66473	1.34307	0.808187	1.75101	0.15563			0	1.42786	2.81714	1.12339	2.60956	1.25941	0	2.6671	0	0	3.66941	0	0	0.612236	1.39851	5.32946	0	1.01289	1.13617	0.958328	2.26489
Ccdc47	http://www.ensembl.org/Homo_sapiens/Gene/Summary?db=core;g=Ccdc47	1727	Ccdc47	3.91409	4.87343	-0.212492	-1.15869	0.763827	8.34346	2.88852	0.807481	1.75015	0.227148			0	3.56966	5.63427	2.69615	5.21913	1.25941	8.56166	5.3342	4.41616	5.04711	0	5.2313	0	1.53059	8.21627	5.32946	11.3575	3.03866	2.27234	0.958328	5.28474
Hemgn	http://www.ensembl.org/Homo_sapiens/Gene/Summary?db=core;g=Hemgn	4929	Hemgn	0.353533	0.655746	0.00800752	1.00557	0.912631	0	0.126611	0.807266	1.74989	0.260314			0	0.356966	0	0.449358	1.30478	1.25941	0	0	0	0	0	0.871883	0	0.612236	0.699257	0	0	0.506443	0	0	0
Farp2	http://www.ensembl.org/Homo_sapiens/Gene/Summary?db=core;g=Farp2	3605	Farp2	0.498256	0.568339	-0.0667948	-1.04739	0.979846	1.33237	0.426063	0.806801	1.74933	0.182911			0	0	1.40857	0.449358	0	0.839609	0	0	0	1.00942	0	0	2.27212	0.612236	0.524443	2.66473	0	0	1.70425	0	0
Itga5	http://www.ensembl.org/Homo_sapiens/Gene/Summary?db=core;g=Itga5	5440	Itga5	1.47177	1.3989	0.0333671	1.0234	0.974554	0	0.363002	0.806719	1.74923	0.426296			0	0.713932	1.40857	1.34807	1.30478	0.839609	0	1.77807	4.41616	0	0	1.30782	4.54423	1.22447	1.57333	0	0	0.506443	0.568084	0	0.377482
Sema6a	http://www.ensembl.org/Homo_sapiens/Gene/Summary?db=core;g=Sema6a	9213	Sema6a	0.879707	1.04889	0.271696	1.20723	0.829326	0	0.0943704	0.806291	1.74871	0.295349			0	3.2127	0	2.02211	1.30478	0.419804	0	0.889033	0	0	0	0.435941	2.27212	0	2.09777	0	0	0	0	0	0.377482
Fam78b	http://www.ensembl.org/Homo_sapiens/Gene/Summary?db=core;g=Fam78b	3582	Fam78b	1.69442	1.20233	0.627932	1.54535	0.430281	0	0.315352	0.806246	1.74865	0.455232			0	1.78483	0	1.79743	1.30478	3.77824	0	1.77807	0	4.03768	0	1.30782	4.54423	1.53059	0.874071	0	0	0.506443	0	0	0.754963
Gm11696	http://www.ensembl.org/Homo_sapiens/Gene/Summary?db=core;g=Gm11696	4094	Gm11696	1.07311	0.633991	-0.0407958	-1.02868	0.973613	1.33237	0.409722	0.805751	1.74806	0.207462			0	0	0	0.449358	0	0	0	0.889033	8.83233	0	1.83471	0.871883	0	0.918354	0.349628	2.66473	0	0.506443	0	0	1.13244
Stx11	http://www.ensembl.org/Homo_sapiens/Gene/Summary?db=core;g=Stx11	10030	Stx11	9.55227	9.9675	-0.185969	-1.13758	0.49786	5.32946	4.05073	0.80554	1.7478	0.287561			0	9.28112	7.04284	8.98715	5.21913	10.9149	17.1233	5.3342	8.83233	14.1319	9.17354	11.7704	6.81635	9.79578	10.1392	10.6589	0	7.0902	2.84042	2.87499	3.39733
3110062M04Rik	http://www.ensembl.org/Homo_sapiens/Gene/Summary?db=core;g=3110062M04Rik	176	3110062M04Rik	1.7702	2.16419	-0.171462	-1.1262	0.658253	7.0111	1.76329	0.805047	1.7472	0.227023			0	2.49876	1.40857	2.24679	1.30478	2.51883	0	1.77807	4.41616	2.01884	0	3.05159	0	2.75506	1.57333	2.66473	11.3575	1.51933	0.568084	3.83331	1.13244
Tubd1	http://www.ensembl.org/Homo_sapiens/Gene/Summary?db=core;g=Tubd1	11012	Tubd1	0.226667	0.349628	-0.0334297	-1.02344	0.766674	1.33237	0.236391	0.804938	1.74707	0.157781			0	0	0	0.449358	0	0	0	0	0	0	1.83471	0.435941	0	0	0.699257	2.66473	0	0	0.568084	0	0.377482
Pdxk	http://www.ensembl.org/Homo_sapiens/Gene/Summary?db=core;g=Pdxk	7519	Pdxk	1.67742	0.78705	0.89192	1.85564	0.181503	5.67873	0.693764	0.804318	1.74632	0.234888			0	0.713932	0	2.02211	1.30478	0.419804	0	3.55613	0	3.02826	5.50412	1.30782	2.27212	1.22447	0.349628	0	11.3575	0.506443	1.13617	0	1.13244
Pabpc1l	http://www.ensembl.org/Homo_sapiens/Gene/Summary?db=core;g=Pabpc1l	7329	Pabpc1l	1.2234	2.20809	-0.311262	-1.24079	0.398496	0	0.605775	0.804038	1.74598	0.403321			0	3.2127	0	1.79743	1.30478	1.25941	0	0.889033	0	4.03768	0	2.17971	0	3.3673	1.04889	0	0	0.506443	0	1.91666	0
Tmem69	http://www.ensembl.org/Homo_sapiens/Gene/Summary?db=core;g=Tmem69	10613	Tmem69	0.425481	1.33325	-0.577187	-1.49194	0.499804	5.67873	0.614804	0.803693	1.74556	0.189837			0	1.42786	0	0.224679	1.30478	1.25941	0	0.889033	0	0	0	0	0	0.918354	1.74814	0	11.3575	0	1.70425	0	0.754963
2010109A12Rik	http://www.ensembl.org/Homo_sapiens/Gene/Summary?db=core;g=2010109A12Rik	98	2010109A12Rik	1.09046	0.546584	0.769084	1.70419	0.199213	2.66473	1.10987	0.80363	1.74549	0.201795			0	2.1418	2.81714	0.898715	2.60956	0.419804	0	0	0	2.01884	0	2.17971	0	0.918354	0.174814	5.32946	0	1.01289	0	1.91666	1.50993
Gm38411	http://www.ensembl.org/Homo_sapiens/Gene/Summary?db=core;g=Gm38411	4409	Gm38411	0.709615	0.655746	0.237405	1.17887	0.902948	0	0	0.803288	1.74507	0.227424			0	0	0	0.224679	0	0.419804	0	0	0	2.01884	0	1.30782	4.54423	0.612236	0.699257	0	0	0	0	0	0
Selenom	http://www.ensembl.org/Homo_sapiens/Gene/Summary?db=core;g=Selenom	9197	Selenom	6.86266	3.08216	1.08731	2.12477	0.181618	0	0.681544	0.802799	1.74448	0.738545			0	1.42786	0	6.06633	1.30478	9.2357	8.56166	6.22323	0	13.1225	12.843	12.2064	11.3606	3.3673	2.79703	0	0	1.01289	0	0.958328	0.754963
Plpp2	http://www.ensembl.org/Homo_sapiens/Gene/Summary?db=core;g=Plpp2	7808	Plpp2	1.91094	1.22409	0.722741	1.65031	0.336202	0	0.573535	0.802704	1.74437	0.475979			0	1.0709	1.40857	2.47147	2.60956	3.77824	0	2.6671	0	4.03768	0	2.61565	2.27212	1.22447	1.2237	0	0	0	0	1.91666	0.377482
Hrh2	http://www.ensembl.org/Homo_sapiens/Gene/Summary?db=core;g=Hrh2	5097	Hrh2	0.393563	0.327873	0.211738	1.15808	0.625469	1.33237	0.378412	0.802527	1.74415	0.176801			0	0	0	0.674036	0	0	0	1.77807	0	0	1.83471	0.435941	0	0.306118	0.349628	2.66473	0	0	1.13617	0	0.377482
Cpsf1	http://www.ensembl.org/Homo_sapiens/Gene/Summary?db=core;g=Cpsf1	2401	Cpsf1	0.635763	1.09278	-0.218225	-1.1633	0.807441	2.66473	1.05677	0.802257	1.74383	0.209639			0	1.42786	0	1.34807	0	2.51883	0	0.889033	0	1.00942	0	0.435941	0	0.612236	1.57333	5.32946	0	1.01289	1.70425	0	1.50993
Tnfrsf11a	http://www.ensembl.org/Homo_sapiens/Gene/Summary?db=core;g=Tnfrsf11a	10661	Tnfrsf11a	0.480153	0.349628	0.475842	1.39073	0.505821	0	0.0943704	0.801672	1.74312	0.264372			0	1.0709	0	0.674036	0	0.419804	0	0.889033	0	0	0	0.435941	2.27212	0	0.699257	0	0	0	0	0	0.377482
Gatm	http://www.ensembl.org/Homo_sapiens/Gene/Summary?db=core;g=Gatm	3927	Gatm	0.999275	0.459177	0.760851	1.69449	0.386734	0	0	0.801262	1.74262	0.194203			0	0.356966	0	1.34807	0	0.839609	0	8.0013	0	1.00942	0	0.435941	0	0.918354	0	0	0	0	0	0	0
Gm17634	http://www.ensembl.org/Homo_sapiens/Gene/Summary?db=core;g=Gm17634	4212	Gm17634	0.196643	0.568339	-0.230566	-1.1733	0.775132	1.33237	0.188741	0.800782	1.74205	0.184154			0	0.356966	0	0.224679	0	0	0	1.77807	0	0	0	0	0	0.612236	0.524443	2.66473	0	0	0	0	0.754963
Lekr1	http://www.ensembl.org/Homo_sapiens/Gene/Summary?db=core;g=Lekr1	5792	Lekr1	0.563227	0.41528	0.180282	1.13311	0.832049	0	0.0943704	0.800745	1.742	0.258162			0	0.356966	0	0.224679	0	0	0	0.889033	4.41616	0	0	0.871883	0	0.306118	0.524443	0	0	0	0	0	0.377482
Ddx18	http://www.ensembl.org/Homo_sapiens/Gene/Summary?db=core;g=Ddx18	2748	Ddx18	16.0339	16.962	-0.0926218	-1.06631	0.73948	27.6951	13.6722	0.800417	1.7416	0.0765889			0	10.352	26.7628	17.9743	15.6574	13.0139	25.685	8.89033	13.2485	17.1602	12.843	12.6423	18.1769	15.9181	18.0059	21.3179	34.0724	11.6482	15.3383	9.58328	18.1191
Plod1	http://www.ensembl.org/Homo_sapiens/Gene/Summary?db=core;g=Plod1	7801	Plod1	1.10905	0.327873	1.21756	2.32552	0.115002	0	0.236391	0.79989	1.74097	0.313071			0	1.0709	4.2257	0.449358	0	1.67922	0	1.77807	0	0	3.66941	0.435941	0	0.306118	0.349628	0	0	0	0.568084	0	0.377482
Nccrp1	http://www.ensembl.org/Homo_sapiens/Gene/Summary?db=core;g=Nccrp1	6816	Nccrp1	3.82977	0	1.71938	3.29296	0.00887959	0	0	0.798752	1.7396	0.223549	Y		1	0	1.40857	0.224679	3.91435	0	0	0	13.2485	7.06595	12.843	0.435941	6.81635	0	0	0	0	0	0	0	0
Dnajb13	http://www.ensembl.org/Homo_sapiens/Gene/Summary?db=core;g=Dnajb13	2910	Dnajb13	1.31765	1.85769	-0.257427	-1.19534	0.665279	0	0.315352	0.798195	1.73892	0.444021			0	1.0709	0	1.34807	0	1.67922	0	0	4.41616	1.00942	0	1.74377	4.54423	0.918354	2.79703	0	0	0.506443	0	0	0.754963
She	http://www.ensembl.org/Homo_sapiens/Gene/Summary?db=core;g=She	9359	She	1.31799	2.81955	-0.511151	-1.42519	0.321499	0	0.379832	0.798142	1.73886	0.480637			0	1.78483	0	0.898715	3.91435	2.09902	0	2.6671	0	0	0	2.17971	2.27212	2.14283	3.49628	0	0	1.51933	0	0	0
Card10	http://www.ensembl.org/Homo_sapiens/Gene/Summary?db=core;g=Card10	1621	Card10	0.964541	0.808805	0.433715	1.35071	0.750705	0	0.126611	0.797449	1.73803	0.286823			0	0.713932	0	0.674036	0	2.93863	0	0	0	0	5.50412	1.74377	0	0.918354	0.699257	0	0	0.506443	0	0	0
Eif4ebp1	http://www.ensembl.org/Homo_sapiens/Gene/Summary?db=core;g=Eif4ebp1	3226	Eif4ebp1	12.7073	9.59612	0.326056	1.25358	0.323898	6.66183	5.26322	0.796371	1.73673	0.259218			0	13.9217	7.04284	12.8067	6.52391	13.4337	8.56166	21.3368	4.41616	18.1696	16.5124	16.1298	13.6327	10.1019	9.09034	13.3237	0	8.10308	3.97659	6.7083	2.26489
Zfp992	http://www.ensembl.org/Homo_sapiens/Gene/Summary?db=core;g=Zfp992	11954	Zfp992	2.15435	3.60661	-0.370862	-1.29313	0.370885	5.67873	1.05819	0.796288	1.73663	0.439721			0	2.1418	2.81714	4.04422	2.60956	3.77824	0	3.55613	0	2.01884	1.83471	3.05159	0	3.3673	3.84591	0	11.3575	2.53221	0.568084	0	1.13244
Tax1bp1	http://www.ensembl.org/Homo_sapiens/Gene/Summary?db=core;g=Tax1bp1	10191	Tax1bp1	28.6447	30.754	-0.0658964	-1.04674	0.713864	40.385	18.4909	0.796145	1.73645	0.0494564		Y	1	22.8458	35.2142	26.7368	26.0956	25.1883	34.2466	22.2258	22.0808	31.2921	29.3553	25.2846	43.1702	27.2445	34.2636	23.9826	56.7873	13.674	24.4276	12.4583	23.4039
Anxa4	http://www.ensembl.org/Homo_sapiens/Gene/Summary?db=core;g=Anxa4	824	Anxa4	2.27434	1.5741	0.636397	1.55444	0.39487	1.33237	0.838976	0.795207	1.73533	0.357406			0	1.42786	0	2.69615	1.30478	2.51883	0	9.77936	0	1.00942	5.50412	3.05159	0	2.44894	0.699257	2.66473	0	0.506443	1.13617	0.958328	0.754963
Cmtr1	http://www.ensembl.org/Homo_sapiens/Gene/Summary?db=core;g=Cmtr1	2240	Cmtr1	0.77306	0.327873	0.386197	1.30694	0.491368	1.33237	0.573535	0.795108	1.73521	0.188584			0	0.713932	1.40857	0	0	0.839609	0	0.889033	4.41616	1.00942	0	0	0	0.306118	0.349628	2.66473	0	0	0	1.91666	0.377482
Epb41l2	http://www.ensembl.org/Homo_sapiens/Gene/Summary?db=core;g=Epb41l2	3327	Epb41l2	4.5515	3.38789	0.244269	1.18449	0.801846	0	0.681544	0.794623	1.73462	0.727453			0	7.13932	1.40857	4.49358	1.30478	3.35843	17.1233	5.3342	0	1.00942	1.83471	4.79536	6.81635	2.75506	4.02073	0	0	1.01289	0	0.958328	0.754963
St6galnac6	http://www.ensembl.org/Homo_sapiens/Gene/Summary?db=core;g=St6galnac6	9959	St6galnac6	4.86216	5.68339	-0.223421	-1.1675	0.430076	0	0.727424	0.794098	1.73399	0.803632			0	4.99753	1.40857	6.74036	3.91435	7.13667	8.56166	11.5574	4.41616	2.01884	1.83471	3.48753	2.27212	6.12236	5.24443	0	0	2.53221	0	0	0.377482
Zcchc24	http://www.ensembl.org/Homo_sapiens/Gene/Summary?db=core;g=Zcchc24	11639	Zcchc24	0.409208	0.655746	-0.128248	-1.09297	0.899976	1.33237	0.347592	0.793924	1.73378	0.220766			0	0.713932	0	0.224679	1.30478	0	0	2.6671	0	0	0	0	0	0.612236	0.699257	2.66473	0	1.01289	0	0	0.377482
Ptprz1	http://www.ensembl.org/Homo_sapiens/Gene/Summary?db=core;g=Ptprz1	8282	Ptprz1	0.559164	0.327873	0.621313	1.53827	0.468569	0	0.0943704	0.793689	1.7335	0.277351			0	0.356966	0	0.674036	0	2.09902	0	0	0	0	0	1.30782	2.27212	0.306118	0.349628	0	0	0	0	0	0.377482
E2f2	http://www.ensembl.org/Homo_sapiens/Gene/Summary?db=core;g=E2f2	3092	E2f2	0.951387	0.306118	0.890134	1.85335	0.265353	0	0.126611	0.793632	1.73343	0.27055			0	0.356966	0	0.449358	0	0	0	1.77807	0	2.01884	3.66941	0.871883	2.27212	0.612236	0	0	0	0.506443	0	0	0
Gm20045	http://www.ensembl.org/Homo_sapiens/Gene/Summary?db=core;g=Gm20045	4227	Gm20045	0.553321	0.677502	-0.272765	-1.20812	0.898263	5.67873	0.505023	0.793152	1.73286	0.165204			0	0	0	0.898715	0	0	0	0.889033	4.41616	0	0	0.435941	0	0.306118	1.04889	0	11.3575	0.506443	1.13617	0	0.377482
Plekhg3	http://www.ensembl.org/Homo_sapiens/Gene/Summary?db=core;g=Plekhg3	7782	Plekhg3	0.853737	1.28974	-0.351604	-1.27598	0.614339	1.33237	0.681544	0.793079	1.73277	0.262426			0	0	1.40857	0.449358	2.60956	0.839609	0	2.6671	0	0	1.83471	0.435941	0	1.53059	1.04889	2.66473	0	1.01289	0	0.958328	0.754963
Ggnbp2	http://www.ensembl.org/Homo_sapiens/Gene/Summary?db=core;g=Ggnbp2	3990	Ggnbp2	13.4463	13.4649	-0.0642386	-1.04553	0.807265	20.3348	13.4328	0.793075	1.73276	0.0690853			0	14.9926	5.63427	14.3794	11.743	11.7545	17.1233	9.77936	13.2485	18.1696	16.5124	14.3861	13.6327	13.4692	13.4607	29.312	11.3575	11.1417	14.7702	17.2499	10.5695
Ms4a6d	http://www.ensembl.org/Homo_sapiens/Gene/Summary?db=core;g=Ms4a6d	6568	Ms4a6d	1.19677	0.699643	0.640324	1.55868	0.586859	0	0	0.793035	1.73272	0.196415			0	0.713932	0	0.224679	0	0.419804	0	11.5574	0	1.00942	0	0.435941	0	1.22447	0.174814	0	0	0	0	0	0
Epm2aip1	http://www.ensembl.org/Homo_sapiens/Gene/Summary?db=core;g=Epm2aip1	3336	Epm2aip1	1.36858	1.37714	0.159093	1.11658	0.75608	7.0111	1.34223	0.792011	1.73149	0.187053			0	1.78483	1.40857	2.24679	1.30478	0.419804	0	1.77807	0	3.02826	0	2.17971	2.27212	1.53059	1.2237	2.66473	11.3575	2.53221	1.70425	0	1.13244
Mthfr	http://www.ensembl.org/Homo_sapiens/Gene/Summary?db=core;g=Mthfr	6634	Mthfr	0.952293	1.09317	-0.0291862	-1.02044	0.725111	0	0.188741	0.791946	1.73141	0.336435			0	0	0	0.674036	1.30478	0.419804	0	1.77807	0	0	1.83471	0.871883	4.54423	1.83671	0.349628	0	0	0	0	0	0.754963
Tmem241	http://www.ensembl.org/Homo_sapiens/Gene/Summary?db=core;g=Tmem241	10568	Tmem241	0.725822	1.07103	0.00709338	1.00493	0.912921	5.67873	0.661524	0.791592	1.73098	0.21256			0	1.0709	1.40857	2.24679	0	0.839609	0	0	0	0	0	0.871883	2.27212	0.918354	1.2237	0	11.3575	0	1.13617	0	1.50993
Chkb	http://www.ensembl.org/Homo_sapiens/Gene/Summary?db=core;g=Chkb	2102	Chkb	3.45733	5.20207	-0.430981	-1.34815	0.412277	24.0473	6.07742	0.791078	1.73037	0.116591			0	3.92663	5.63427	3.1455	9.13348	2.93863	0	0.889033	4.41616	1.00942	1.83471	1.74377	6.81635	4.28565	6.1185	2.66473	45.4299	5.57087	7.38509	1.91666	9.43704
Ets2	http://www.ensembl.org/Homo_sapiens/Gene/Summary?db=core;g=Ets2	3402	Ets2	0.808433	0.655746	0.236956	1.1785	0.521461	12.6898	2.01283	0.790392	1.72954	0.0758192			0	1.42786	0	1.12339	0	1.25941	0	4.44516	0	1.00942	0	0.435941	0	0.612236	0.699257	2.66473	22.7149	1.01289	3.4085	2.87499	0.754963
Zdhhc5	http://www.ensembl.org/Homo_sapiens/Gene/Summary?db=core;g=Zdhhc5	11662	Zdhhc5	1.65567	2.05465	-0.316055	-1.24492	0.600251	2.66473	1.37212	0.7899	1.72895	0.232538			0	1.42786	1.40857	2.02211	0	2.09902	0	0.889033	8.83233	1.00942	0	2.17971	0	1.83671	2.27258	5.32946	0	1.51933	1.70425	0	2.26489
Ythdf3	http://www.ensembl.org/Homo_sapiens/Gene/Summary?db=core;g=Ythdf3	11561	Ythdf3	6.103	4.8742	0.236142	1.17784	0.471373	21.0333	6.55083	0.789594	1.72859	0.113534			0	7.13932	9.85998	6.06633	2.60956	3.77824	8.56166	9.77936	8.83233	4.03768	5.50412	4.79536	2.27212	3.97953	5.76887	7.9942	34.0724	7.59664	6.81701	5.74997	6.03971
Cryz	http://www.ensembl.org/Homo_sapiens/Gene/Summary?db=core;g=Cryz	2459	Cryz	0.6424	0.262221	0.698577	1.6229	0.319469	0	0.0943704	0.789582	1.72857	0.265863			0	0.713932	0	0.674036	0	0	0	1.77807	0	0	1.83471	0.435941	2.27212	0	0.524443	0	0	0	0	0	0.377482
Gpatch4	http://www.ensembl.org/Homo_sapiens/Gene/Summary?db=core;g=Gpatch4	4652	Gpatch4	1.92637	2.09816	-0.0803941	-1.05731	0.940788	1.33237	0.962396	0.789127	1.72803	0.346601			0	2.49876	1.40857	0.898715	1.30478	1.67922	0	1.77807	4.41616	1.00942	1.83471	1.74377	4.54423	1.22447	2.97184	2.66473	0	1.01289	1.70425	0	1.13244
Clec16a	http://www.ensembl.org/Homo_sapiens/Gene/Summary?db=core;g=Clec16a	2180	Clec16a	0.701475	0.852316	0.0210108	1.01467	0.908246	1.33237	0.599394	0.788926	1.72779	0.242269			0	0.356966	0	0.898715	1.30478	0.419804	0	3.55613	0	1.00942	0	0.871883	0	0.306118	1.39851	2.66473	0	0.506443	1.13617	0	0.754963
Sac3d1	http://www.ensembl.org/Homo_sapiens/Gene/Summary?db=core;g=Sac3d1	9050	Sac3d1	1.50398	2.44856	-0.372236	-1.29436	0.461728	3.9971	2.28373	0.788225	1.72695	0.202567			0	1.78483	2.81714	2.24679	1.30478	2.51883	0	1.77807	0	2.01884	1.83471	1.74377	0	3.67342	1.2237	7.9942	0	1.51933	2.27234	3.83331	1.50993
Arhgap35	http://www.ensembl.org/Homo_sapiens/Gene/Summary?db=core;g=Arhgap35	957	Arhgap35	0.447066	0.327873	0.4947	1.40903	0.40166	1.33237	0.457373	0.787855	1.72651	0.193984			0	0.713932	1.40857	0.674036	0	1.67922	0	0.889033	0	0	0	0	0	0.306118	0.349628	2.66473	0	0.506443	0.568084	0	0.754963
Il17re	http://www.ensembl.org/Homo_sapiens/Gene/Summary?db=core;g=Il17re	5286	Il17re	8.57522	9.63924	-0.180495	-1.13327	0.504414	0	0.980645	0.7874	1.72596	0.959349			0	7.49629	1.40857	8.31311	9.13348	8.81589	17.1233	5.3342	4.41616	7.06595	11.0082	9.15477	13.6327	8.26519	11.0133	0	0	3.5451	0	0	0.377482
Rock2	http://www.ensembl.org/Homo_sapiens/Gene/Summary?db=core;g=Rock2	8813	Rock2	6.04297	4.50243	0.338734	1.26465	0.472149	5.32946	3.59043	0.787022	1.72551	0.253771			0	5.71146	2.81714	3.37018	3.91435	6.71687	0	13.3355	13.2485	9.08479	3.66941	6.10318	4.54423	3.06118	5.94368	10.6589	0	2.02577	2.84042	3.83331	5.66222
Endov	http://www.ensembl.org/Homo_sapiens/Gene/Summary?db=core;g=Endov	3302	Endov	0.506357	0.721398	-0.365883	-1.28867	0.654513	5.67873	0.567153	0.786461	1.72484	0.161409			0	0	0	0.224679	0	0.419804	0	0.889033	0	0	1.83471	0.435941	2.27212	0.918354	0.524443	0	11.3575	0	1.13617	0	1.13244
Plcd1	http://www.ensembl.org/Homo_sapiens/Gene/Summary?db=core;g=Plcd1	7755	Plcd1	0.396751	0.0874071	0.762059	1.69591	0.277587	0	0	0.785982	1.72427	0.223436			0	0.356966	0	0.224679	1.30478	0.419804	0	0	0	2.01884	0	0.435941	0	0	0.174814	0	0	0	0	0	0
Tmem185a	http://www.ensembl.org/Homo_sapiens/Gene/Summary?db=core;g=Tmem185a	10538	Tmem185a	2.24506	1.77028	0.0547546	1.03868	0.919678	1.33237	0.885695	0.785829	1.72408	0.339106			0	0.713932	0	2.24679	0	2.51883	8.56166	0.889033	4.41616	0	1.83471	3.48753	2.27212	0.918354	2.62221	2.66473	0	0.506443	0.568084	0.958328	1.50993
Gcnt2	http://www.ensembl.org/Homo_sapiens/Gene/Summary?db=core;g=Gcnt2	3953	Gcnt2	8.30865	12.0882	-0.570703	-1.48525	0.0967304	2.66473	2.16898	0.784787	1.72284	0.582039			0	13.2077	1.40857	15.2782	2.60956	19.7308	8.56166	9.77936	4.41616	4.03768	0	16.1298	4.54423	13.1631	11.0133	5.32946	0	3.5451	1.70425	1.91666	1.50993
Hacd3	http://www.ensembl.org/Homo_sapiens/Gene/Summary?db=core;g=Hacd3	4846	Hacd3	3.70885	3.73752	0.0985922	1.07073	0.826976	7.0111	2.00694	0.784717	1.72275	0.32815			0	3.2127	2.81714	5.39229	1.30478	3.35843	0	2.6671	4.41616	6.05653	3.66941	4.79536	6.81635	2.75506	4.71998	2.66473	11.3575	2.53221	2.27234	0.958328	2.26489
Cox15	http://www.ensembl.org/Homo_sapiens/Gene/Summary?db=core;g=Cox15	2363	Cox15	0.905117	0.502687	-0.0495168	-1.03492	0.941223	1.33237	0.315352	0.784458	1.72245	0.210544			0	1.42786	0	0	0	0	8.56166	0	0	0	0	0.871883	0	0.306118	0.699257	2.66473	0	0.506443	0	0	0.754963
Nenf	http://www.ensembl.org/Homo_sapiens/Gene/Summary?db=core;g=Nenf	6929	Nenf	4.71866	5.42156	-0.045088	-1.03175	0.714638	1.33237	1.28413	0.783906	1.72179	0.54957			0	5.35449	0	7.18972	5.21913	7.55648	0	16.0026	8.83233	2.01884	1.83471	2.61565	0	7.34683	3.49628	2.66473	0	1.51933	0.568084	1.91666	1.13244
Ccr10	http://www.ensembl.org/Homo_sapiens/Gene/Summary?db=core;g=Ccr10	1799	Ccr10	9.21376	8.13002	0.408997	1.32776	0.994994	0	0.756825	0.783891	1.72177	0.624922			0	0.713932	0	1.57275	15.6574	1.67922	0	0	22.0808	13.1225	42.1983	2.17971	11.3606	3.67342	12.5866	0	0	0	2.27234	0	0.754963
Impa2	http://www.ensembl.org/Homo_sapiens/Gene/Summary?db=core;g=Impa2	5325	Impa2	2.12167	1.90159	0.193337	1.14341	0.798824	1.33237	1.2406	0.783873	1.72175	0.371744			0	2.49876	1.40857	2.24679	3.91435	1.25941	0	3.55613	0	2.01884	3.66941	2.61565	2.27212	1.53059	2.27258	2.66473	0	1.51933	0.568084	2.87499	0
Pkib	http://www.ensembl.org/Homo_sapiens/Gene/Summary?db=core;g=Pkib	7726	Pkib	3.0558	1.42104	0.956111	1.94007	0.324281	0	0.363002	0.783687	1.72152	0.46639			0	1.78483	0	4.2689	1.30478	12.1743	8.56166	0.889033	0	2.01884	0	5.66724	0	2.14283	0.699257	0	0	0.506443	0.568084	0	0.377482
Atad5	http://www.ensembl.org/Homo_sapiens/Gene/Summary?db=core;g=Atad5	1091	Atad5	0.459282	1.37714	-0.694297	-1.6181	0.304335	0	0.236391	0.783357	1.72113	0.340607			0	0.713932	0	0.224679	0	0.839609	0	0.889033	0	1.00942	1.83471	0	0	1.53059	1.2237	0	0	0	0.568084	0	0.377482
Abca5	http://www.ensembl.org/Homo_sapiens/Gene/Summary?db=core;g=Abca5	349	Abca5	0.578382	0.830561	-0.384451	-1.30536	0.685478	1.33237	0.505023	0.783092	1.72081	0.21471			0	1.42786	0	0.224679	0	0	0	0	4.41616	0	0	0.871883	0	0.612236	1.04889	2.66473	0	0.506443	1.13617	0	0.377482
Mbtps1	http://www.ensembl.org/Homo_sapiens/Gene/Summary?db=core;g=Mbtps1	6163	Mbtps1	3.17732	2.6665	0.192298	1.14258	0.597009	3.9971	2.7837	0.782815	1.72048	0.180125			0	3.56966	5.63427	2.69615	2.60956	2.09902	0	3.55613	8.83233	1.00942	3.66941	2.17971	2.27212	1.83671	3.49628	7.9942	0	2.02577	1.70425	2.87499	4.52978
Stx6	http://www.ensembl.org/Homo_sapiens/Gene/Summary?db=core;g=Stx6	10040	Stx6	7.75736	4.93985	0.450241	1.36627	0.243298	9.67583	4.26078	0.782802	1.72047	0.227408			0	6.06842	8.45141	7.18972	6.52391	10.9149	17.1233	2.6671	13.2485	8.07537	1.83471	8.71883	2.27212	4.28565	5.59405	7.9942	11.3575	5.06443	4.54467	4.79164	2.64237
Thap2	http://www.ensembl.org/Homo_sapiens/Gene/Summary?db=core;g=Thap2	10357	Thap2	2.25384	1.63937	0.503699	1.41784	0.23217	11.0082	4.11238	0.782387	1.71997	0.0991737			0	2.49876	4.2257	3.59486	1.30478	1.67922	0	3.55613	0	3.02826	1.83471	3.05159	2.27212	1.53059	1.74814	10.6589	11.3575	5.06443	5.11276	2.87499	3.39733
Tcrg-V5	http://www.ensembl.org/Homo_sapiens/Gene/Summary?db=core;g=Tcrg-V5	10274	Tcrg-V5	0.423852	1.63937	-0.342992	-1.26838	0.50576	0	0	0.782247	1.71981	0.237729			0	1.42786	0	1.12339	0	2.09902	0	0	0	0	0	0.435941	0	1.53059	1.74814	0	0	0	0	0	0
Tst	http://www.ensembl.org/Homo_sapiens/Gene/Summary?db=core;g=Tst	10959	Tst	1.16634	1.20233	-0.465875	-1.38115	0.438691	0	0.366193	0.782127	1.71966	0.341227			0	0.356966	0	0.674036	0	1.25941	8.56166	0	0	0	0	0.871883	2.27212	1.53059	0.874071	0	0	0.506443	0	0.958328	0
4930453N24Rik	http://www.ensembl.org/Homo_sapiens/Gene/Summary?db=core;g=4930453N24Rik	204	4930453N24Rik	11.3644	6.38304	0.829145	1.77663	0.0167972	11.0082	5.30984	0.781358	1.71875	0.22572	Y		1	9.99505	4.2257	15.0535	15.6574	15.113	0	9.77936	13.2485	15.1413	5.50412	12.2064	20.4491	7.34683	5.41924	10.6589	11.3575	6.58376	1.70425	7.66663	5.28474
Kdm6bos	http://www.ensembl.org/Homo_sapiens/Gene/Summary?db=core;g=Kdm6bos	5586	Kdm6bos	0.0484704	0.568339	-0.497383	-1.41165	0.551211	1.33237	0.236391	0.78128	1.71866	0.172846			0	0.356966	0	0.224679	0	0	0	0	0	0	0	0	0	0.612236	0.524443	2.66473	0	0	0.568084	0	0.377482
Dnajc25	http://www.ensembl.org/Homo_sapiens/Gene/Summary?db=core;g=Dnajc25	2931	Dnajc25	2.62638	0.852316	1.43108	2.69649	0.0167082	5.67873	0.819444	0.78057	1.71781	0.308751	Y		1	2.49876	4.2257	1.79743	2.60956	2.93863	0	5.3342	0	3.02826	5.50412	1.30782	2.27212	0.306118	1.39851	0	11.3575	1.01289	0	0	2.26489
Eme2	http://www.ensembl.org/Homo_sapiens/Gene/Summary?db=core;g=Eme2	3284	Eme2	0.25413	0.240466	0.175256	1.12916	0.614719	1.33237	0.363002	0.779515	1.71655	0.173217			0	0	0	0	1.30478	0.419804	0	0.889033	0	0	0	0.435941	0	0.306118	0.174814	2.66473	0	0.506443	0.568084	0	0.377482
Mmp25	http://www.ensembl.org/Homo_sapiens/Gene/Summary?db=core;g=Mmp25	6411	Mmp25	4.24999	3.12567	0.440878	1.35743	0.529311	0	0.681544	0.779098	1.71606	0.713803			0	2.49876	0	2.47147	5.21913	2.51883	0	2.6671	8.83233	5.04711	14.6777	4.79536	2.27212	2.75506	3.49628	0	0	1.01289	0	0.958328	0.754963
Srpk2	http://www.ensembl.org/Homo_sapiens/Gene/Summary?db=core;g=Srpk2	9905	Srpk2	14.713	13.0943	0.221763	1.16616	0.443149	43.6835	23.2913	0.779058	1.71601	0.0592139			0	17.1344	33.8056	18.6483	6.52391	13.4337	0	14.2245	13.2485	25.2355	7.33883	17.8736	9.08847	16.2243	9.96441	53.2946	34.0724	29.8801	16.4744	24.9165	21.8939
Abl1	http://www.ensembl.org/Homo_sapiens/Gene/Summary?db=core;g=Abl1	394	Abl1	1.49819	1.66112	-0.247463	-1.18712	0.76432	8.34346	2.311	0.778962	1.7159	0.128902			0	1.0709	4.2257	1.57275	1.30478	0.839609	0	2.6671	4.41616	1.00942	0	0.871883	0	1.22447	2.09777	5.32946	11.3575	3.5451	2.27234	1.91666	1.50993
Mbd2	http://www.ensembl.org/Homo_sapiens/Gene/Summary?db=core;g=Mbd2	6148	Mbd2	6.83255	7.67277	-0.0866739	-1.06192	0.733983	9.67583	4.10016	0.778867	1.71578	0.25958			0	7.49629	2.81714	9.21183	5.21913	8.39609	0	11.5574	4.41616	8.07537	9.17354	6.53912	9.08847	8.87742	6.46812	7.9942	11.3575	5.57087	3.97659	3.83331	3.01985
Psd4	http://www.ensembl.org/Homo_sapiens/Gene/Summary?db=core;g=Psd4	8168	Psd4	3.74666	4.89596	-0.298892	-1.2302	0.506664	5.32946	3.47662	0.77809	1.71486	0.226155			0	5.71146	5.63427	4.94293	1.30478	5.45746	8.56166	4.44516	0	0	1.83471	4.79536	2.27212	3.67342	6.1185	10.6589	0	4.05154	3.4085	1.91666	4.52978
Arid3b	http://www.ensembl.org/Homo_sapiens/Gene/Summary?db=core;g=Arid3b	984	Arid3b	0.617485	1.70502	-0.618452	-1.53523	0.360856	1.33237	0.631634	0.777691	1.71438	0.293182			0	0.713932	0	2.69615	0	0.419804	0	0	0	0	0	1.30782	2.27212	1.83671	1.57333	2.66473	0	1.01289	1.13617	0	0.377482
Gm20707	http://www.ensembl.org/Homo_sapiens/Gene/Summary?db=core;g=Gm20707	4247	Gm20707	1.63147	0.480932	0.636696	1.55476	0.405194	0	0.220981	0.777324	1.71395	0.326818			0	0.356966	0	0.449358	0	0.419804	8.56166	2.6671	4.41616	0	1.83471	0.871883	0	0.612236	0.349628	0	0	0.506443	0	0	0.377482
Ppp3cc	http://www.ensembl.org/Homo_sapiens/Gene/Summary?db=core;g=Ppp3cc	8021	Ppp3cc	5.58939	6.73266	-0.28644	-1.21963	0.476068	12.3406	6.19181	0.777302	1.71392	0.140122			0	5.71146	8.45141	5.39229	5.21913	6.71687	8.56166	0.889033	8.83233	2.01884	5.50412	5.2313	4.54423	7.34683	6.1185	13.3237	11.3575	6.58376	6.24892	2.87499	9.05956
Gt(ROSA)26Sor	http://www.ensembl.org/Homo_sapiens/Gene/Summary?db=core;g=Gt(ROSA)26Sor	4762	Gt(ROSA)26Sor	11.2493	11.7378	-0.0721316	-1.05127	0.801956	23.3488	12.4869	0.777115	1.7137	0.0738544			0	8.92415	11.2685	10.7846	15.6574	11.7545	17.1233	8.89033	0	15.1413	11.0082	13.0782	11.3606	10.7141	12.7614	23.9826	22.7149	15.1933	11.9298	11.4999	11.3244
Ttc4	http://www.ensembl.org/Homo_sapiens/Gene/Summary?db=core;g=Ttc4	10982	Ttc4	2.70838	3.25659	-0.223131	-1.16726	0.730039	8.34346	2.89583	0.776949	1.7135	0.184198			0	1.0709	5.63427	2.24679	0	1.25941	0	5.3342	0	2.01884	5.50412	2.61565	6.81635	2.14283	4.37035	5.32946	11.3575	3.03866	2.27234	2.87499	3.39733
Gm26825	http://www.ensembl.org/Homo_sapiens/Gene/Summary?db=core;g=Gm26825	4317	Gm26825	1.23199	3.84668	-1.01912	-2.02669	0.0514393	8.34346	2.71931	0.776932	1.71348	0.169592			0	1.78483	1.40857	2.69615	2.60956	1.25941	0	0	0	1.00942	0	1.74377	2.27212	2.44894	5.24443	5.32946	11.3575	2.53221	3.4085	1.91666	3.01985
Mgll	http://www.ensembl.org/Homo_sapiens/Gene/Summary?db=core;g=Mgll	6323	Mgll	1.73643	4.34937	-0.968975	-1.95745	0.0989885	0	0.519503	0.776214	1.71263	0.58722			0	2.1418	0	1.34807	2.60956	0.839609	0	2.6671	4.41616	0	1.83471	0.435941	4.54423	2.75506	5.94368	0	0	0	0.568084	0	1.50993
Thop1	http://www.ensembl.org/Homo_sapiens/Gene/Summary?db=core;g=Thop1	10375	Thop1	0.649855	0.655746	-0.356421	-1.28025	0.738986	1.33237	0.570344	0.776062	1.71245	0.179389			0	0	0	0.674036	0	0	0	0	4.41616	0	0	0.435941	2.27212	0.612236	0.699257	2.66473	0	0	0.568084	0.958328	0.754963
Nup35	http://www.ensembl.org/Homo_sapiens/Gene/Summary?db=core;g=Nup35	7188	Nup35	1.56153	1.92334	-0.167234	-1.1229	0.883184	3.9971	2.40302	0.776036	1.71242	0.141489			0	1.0709	1.40857	1.57275	1.30478	2.09902	0	0.889033	0	0	3.66941	2.17971	4.54423	1.22447	2.62221	7.9942	0	2.02577	2.27234	1.91666	3.39733
Qdpr	http://www.ensembl.org/Homo_sapiens/Gene/Summary?db=core;g=Qdpr	8327	Qdpr	3.42831	3.69401	0.0214971	1.01501	0.918637	5.32946	3.76704	0.775839	1.71219	0.179781			0	2.85573	7.04284	2.92082	5.21913	3.77824	0	2.6671	0	5.04711	3.66941	5.66724	2.27212	3.3673	4.02073	10.6589	0	4.05154	3.4085	3.83331	3.77482
Slc20a2	http://www.ensembl.org/Homo_sapiens/Gene/Summary?db=core;g=Slc20a2	9449	Slc20a2	0.728708	0.874457	-0.0300228	-1.02103	0.996462	1.33237	0.536333	0.775836	1.71218	0.249687			0	1.42786	0	0.674036	2.60956	0	0	0.889033	0	0	0	0.871883	2.27212	1.22447	0.524443	2.66473	0	1.01289	0	0	1.13244
Pced1b	http://www.ensembl.org/Homo_sapiens/Gene/Summary?db=core;g=Pced1b	7428	Pced1b	5.36312	7.19223	-0.372242	-1.29436	0.36552	13.3237	8.84953	0.775737	1.71206	0.120218			0	10.352	4.2257	5.16761	6.52391	6.71687	8.56166	2.6671	0	3.02826	7.33883	5.2313	4.54423	9.48966	4.8948	26.6473	0	10.1289	6.24892	9.58328	9.43704
Wdr53	http://www.ensembl.org/Homo_sapiens/Gene/Summary?db=core;g=Wdr53	11433	Wdr53	1.34138	1.26798	0.274537	1.20961	0.736039	1.33237	0.855806	0.775653	1.71196	0.299209			0	1.42786	0	2.02211	1.30478	0.839609	0	0.889033	0	2.01884	1.83471	3.48753	2.27212	1.83671	0.699257	2.66473	0	1.51933	0.568084	0.958328	0.377482
AU019823	http://www.ensembl.org/Homo_sapiens/Gene/Summary?db=core;g=AU019823	1205	AU019823	2.73165	3.86883	-0.468561	-1.38373	0.341795	3.9971	2.86133	0.775593	1.71189	0.202156			0	2.85573	4.2257	2.69615	5.21913	0.839609	0	1.77807	8.83233	1.00942	0	3.05159	2.27212	3.3673	4.37035	7.9942	0	2.53221	3.97659	1.91666	3.01985
Ywhab	http://www.ensembl.org/Homo_sapiens/Gene/Summary?db=core;g=Ywhab	11562	Ywhab	27.3159	23.6519	0.177466	1.1309	0.400894	37.0217	20.7146	0.7754	1.71166	0.0455393		Y	1	25.7016	30.9885	26.2874	20.8765	23.509	25.685	38.2284	26.497	27.2544	14.6777	34.0034	34.0818	26.3261	20.9777	39.971	34.0724	19.7513	15.3383	25.8749	21.8939
Ncoa3	http://www.ensembl.org/Homo_sapiens/Gene/Summary?db=core;g=Ncoa3	6833	Ncoa3	7.55811	8.26325	-0.372295	-1.29441	0.311724	13.3237	7.86287	0.775284	1.71153	0.203043			0	12.4938	1.40857	11.2339	1.30478	13.8535	8.56166	11.5574	17.6647	3.02826	0	9.59071	0	10.408	6.1185	26.6473	0	13.1675	5.68084	9.58328	3.01985
Gm26614	http://www.ensembl.org/Homo_sapiens/Gene/Summary?db=core;g=Gm26614	4277	Gm26614	0.760449	0	1.05395	2.07621	0.0857963	0	0	0.77507	1.71127	0.233326			0	0.356966	0	1.34807	0	1.67922	0	0.889033	4.41616	0	0	0.435941	0	0	0	0	0	0	0	0	0
Coa5	http://www.ensembl.org/Homo_sapiens/Gene/Summary?db=core;g=Coa5	2283	Coa5	4.21901	1.96724	0.965821	1.95317	0.0234739	5.32946	3.78019	0.773998	1.71	0.140425	Y		1	2.49876	2.81714	3.81954	5.21913	3.77824	0	3.55613	4.41616	5.04711	11.0082	3.92347	4.54423	1.83671	2.09777	10.6589	0	3.5451	5.68084	2.87499	3.01985
Zgrf1	http://www.ensembl.org/Homo_sapiens/Gene/Summary?db=core;g=Zgrf1	11971	Zgrf1	0.163016	0.655746	-0.314626	-1.24369	0.702432	1.33237	0.253221	0.773991	1.70999	0.202705			0	1.0709	0	0.449358	0	0	0	0	0	0	0	0.435941	0	0.612236	0.699257	2.66473	0	1.01289	0	0	0
Eogt	http://www.ensembl.org/Homo_sapiens/Gene/Summary?db=core;g=Eogt	3321	Eogt	0.322015	0.590094	0.0437916	1.03082	0.97714	0	0.0943704	0.773899	1.70989	0.284859			0	0	0	0.674036	0	0.419804	0	0.889033	0	1.00942	0	0.871883	0	0.306118	0.874071	0	0	0	0	0	0.377482
Mri1	http://www.ensembl.org/Homo_sapiens/Gene/Summary?db=core;g=Mri1	6475	Mri1	4.51305	4.28411	0.0125049	1.00871	0.899081	5.32946	4.52152	0.773679	1.70962	0.168741			0	2.49876	1.40857	4.04422	7.82869	2.51883	0	1.77807	4.41616	1.00942	14.6777	2.61565	11.3606	3.67342	4.8948	10.6589	0	2.53221	5.68084	3.83331	6.03971
Fam3c	http://www.ensembl.org/Homo_sapiens/Gene/Summary?db=core;g=Fam3c	3560	Fam3c	3.45725	2.36076	0.493957	1.4083	0.317772	7.9942	4.14369	0.773597	1.70953	0.202226			0	4.64056	5.63427	4.04422	5.21913	5.87726	0	12.4465	0	1.00942	0	2.61565	0	2.44894	2.27258	15.9884	0	5.57087	3.97659	2.87499	4.1523
Abca7	http://www.ensembl.org/Homo_sapiens/Gene/Summary?db=core;g=Abca7	350	Abca7	2.05882	3.30087	-0.701462	-1.62615	0.161135	2.66473	1.80456	0.77354	1.70946	0.271621			0	1.0709	2.81714	2.02211	1.30478	0.839609	0	2.6671	4.41616	1.00942	1.83471	2.17971	4.54423	3.97953	2.62221	5.32946	0	1.51933	2.27234	1.91666	1.50993
Arhgap6	http://www.ensembl.org/Homo_sapiens/Gene/Summary?db=core;g=Arhgap6	962	Arhgap6	0.459761	0.655746	-0.00835803	-1.00581	0.899887	0	0.126611	0.773242	1.70911	0.27239			0	0.356966	0	0.674036	0	0	0	1.77807	0	0	0	0.435941	2.27212	0.612236	0.699257	0	0	0.506443	0	0	0
Ormdl1	http://www.ensembl.org/Homo_sapiens/Gene/Summary?db=core;g=Ormdl1	7274	Ormdl1	6.9657	8.6125	-0.285421	-1.21877	0.359623	12.3406	6.33211	0.772465	1.70819	0.163747			0	4.64056	5.63427	7.63908	9.13348	8.81589	8.56166	5.3342	4.41616	7.06595	5.50412	10.0267	6.81635	9.18354	8.04145	13.3237	11.3575	7.0902	5.11276	6.7083	6.41719
Runx3	http://www.ensembl.org/Homo_sapiens/Gene/Summary?db=core;g=Runx3	9018	Runx3	19.9127	19.2132	0.0481888	1.03397	0.8099	25.6642	18.8425	0.772299	1.70799	0.0513799			0	19.2762	23.9457	23.5913	22.1813	21.41	8.56166	20.4478	30.9131	14.1319	14.6777	14.822	24.9933	17.4487	20.9777	39.971	11.3575	20.2577	17.0425	21.0832	16.9867
Gm26525	http://www.ensembl.org/Homo_sapiens/Gene/Summary?db=core;g=Gm26525	4262	Gm26525	0.175925	0.699257	-0.263698	-1.20055	0.899831	1.33237	0.0943704	0.772191	1.70786	0.169274			0	0.356966	0	0.449358	1.30478	0	0	0	0	0	0	0	0	0	1.39851	2.66473	0	0	0	0	0.377482
Elovl5	http://www.ensembl.org/Homo_sapiens/Gene/Summary?db=core;g=Elovl5	3264	Elovl5	6.45878	4.13105	0.340999	1.26663	0.33165	12.3406	6.32582	0.772174	1.70784	0.123365			0	4.64056	8.45141	5.84165	5.21913	2.93863	8.56166	6.22323	17.6647	3.02826	5.50412	2.61565	6.81635	3.3673	4.8948	13.3237	11.3575	8.60953	7.95318	3.83331	4.90726
Utf1	http://www.ensembl.org/Homo_sapiens/Gene/Summary?db=core;g=Utf1	11277	Utf1	2.37611	4.08754	-0.488514	-1.403	0.240228	2.66473	1.7415	0.772023	1.70766	0.367515			0	4.99753	1.40857	4.94293	0	1.67922	0	3.55613	0	3.02826	3.66941	5.2313	0	3.97953	4.19554	5.32946	0	2.02577	1.13617	1.91666	1.88741
Usp7	http://www.ensembl.org/Homo_sapiens/Gene/Summary?db=core;g=Usp7	11272	Usp7	4.82802	6.14257	-0.630434	-1.54803	0.130114	5.32946	3.94534	0.7716	1.70716	0.225791			0	3.92663	0	3.81954	3.91435	1.25941	8.56166	5.3342	13.2485	3.02826	5.50412	4.79536	4.54423	7.04071	5.24443	10.6589	0	3.03866	2.84042	5.74997	4.1523
Prrg2	http://www.ensembl.org/Homo_sapiens/Gene/Summary?db=core;g=Prrg2	8152	Prrg2	0.595506	0.808805	0.0725208	1.05155	0.944712	0	0.366193	0.771418	1.70695	0.336104			0	0.356966	1.40857	0.898715	0	0.839609	0	0.889033	0	1.00942	0	1.74377	0	0.918354	0.699257	0	0	0.506443	0	0.958328	0
Eps8	http://www.ensembl.org/Homo_sapiens/Gene/Summary?db=core;g=Eps8	3343	Eps8	1.70717	2.81955	-0.293279	-1.22542	0.414973	0	0.489613	0.771306	1.70681	0.603076			0	1.78483	1.40857	4.49358	1.30478	2.09902	0	5.3342	0	1.00942	0	3.05159	0	2.14283	3.49628	0	0	1.01289	0.568084	0	0.377482
Akip1	http://www.ensembl.org/Homo_sapiens/Gene/Summary?db=core;g=Akip1	667	Akip1	2.32713	2.51382	-0.0334651	-1.02347	0.914693	3.9971	2.39577	0.770728	1.70613	0.252188			0	4.99753	0	2.47147	0	3.35843	0	2.6671	0	4.03768	3.66941	2.17971	4.54423	2.75506	2.27258	7.9942	0	1.01289	1.13617	4.79164	2.64237
Nek4	http://www.ensembl.org/Homo_sapiens/Gene/Summary?db=core;g=Nek4	6917	Nek4	0.18975	0.502687	-0.195974	-1.1455	0.906684	1.33237	0.315352	0.770527	1.70589	0.209242			0	0.713932	0	0.674036	0	0	0	0.889033	0	0	0	0	0	0.306118	0.699257	2.66473	0	0.506443	0	0	0.754963
Stk11	http://www.ensembl.org/Homo_sapiens/Gene/Summary?db=core;g=Stk11	9996	Stk11	9.3082	10.7107	-0.180613	-1.13337	0.560476	13.6729	8.70824	0.77037	1.70571	0.131214			0	7.49629	16.9028	9.66119	10.4383	5.87726	8.56166	8.0013	8.83233	6.05653	12.843	5.66724	11.3606	10.408	11.0133	15.9884	11.3575	6.58376	11.9298	5.74997	10.5695
Dhcr24	http://www.ensembl.org/Homo_sapiens/Gene/Summary?db=core;g=Dhcr24	2831	Dhcr24	3.85076	3.38789	-0.143316	-1.10444	0.697775	0	0.647044	0.769638	1.70484	0.636582			0	0.713932	1.40857	1.34807	7.82869	1.67922	17.1233	3.55613	0	3.02826	1.83471	0.871883	6.81635	2.75506	4.02073	0	0	0.506443	1.70425	0	0.377482
D630039A03Rik	http://www.ensembl.org/Homo_sapiens/Gene/Summary?db=core;g=D630039A03Rik	2649	D630039A03Rik	0.875878	0.764909	-0.0352768	-1.02475	0.921376	0	0	0.769578	1.70477	0.235402			0	0.356966	0	0.449358	0	0	0	0	8.83233	0	0	0.871883	0	0.306118	1.2237	0	0	0	0	0	0
Trf	http://www.ensembl.org/Homo_sapiens/Gene/Summary?db=core;g=Trf	10823	Trf	1.43473	0.699643	0.58904	1.50425	0.413502	1.33237	0.554934	0.768669	1.7037	0.284555			0	0.356966	1.40857	0.449358	0	1.25941	0	8.89033	4.41616	0	0	0.435941	0	1.22447	0.174814	2.66473	0	0.506443	0	0.958328	0.754963
Alyref2	http://www.ensembl.org/Homo_sapiens/Gene/Summary?db=core;g=Alyref2	733	Alyref2	1.1166	0.940109	0.219261	1.16414	0.627112	7.0111	1.24644	0.768189	1.70313	0.161516			0	1.0709	1.40857	1.34807	1.30478	0.419804	0	3.55613	0	2.01884	0	0	2.27212	1.53059	0.349628	2.66473	11.3575	1.01289	2.84042	0	1.13244
Pla2g15	http://www.ensembl.org/Homo_sapiens/Gene/Summary?db=core;g=Pla2g15	7736	Pla2g15	0.260655	0.153059	0.179769	1.1327	0.597934	5.67873	0.126611	0.768074	1.70299	0.114754			0	0	0	0	0	0.419804	0	0	0	0	0	0.435941	2.27212	0.306118	0	0	11.3575	0.506443	0	0	0
Med11	http://www.ensembl.org/Homo_sapiens/Gene/Summary?db=core;g=Med11	6218	Med11	8.11154	7.84797	-0.0645199	-1.04574	0.836154	17.67	9.61473	0.767914	1.70281	0.0957407			0	8.92415	11.2685	9.43651	3.91435	9.6555	17.1233	10.6684	4.41616	4.03768	7.33883	8.28289	2.27212	10.1019	5.59405	23.9826	11.3575	14.6868	5.68084	10.5416	7.54963
Rpp14	http://www.ensembl.org/Homo_sapiens/Gene/Summary?db=core;g=Rpp14	8897	Rpp14	0.939419	1.55196	-0.229012	-1.17203	0.728966	2.66473	1.45697	0.767498	1.70231	0.232128			0	1.42786	2.81714	2.24679	0	1.25941	0	1.77807	0	0	0	1.74377	0	1.53059	1.57333	5.32946	0	0.506443	2.27234	1.91666	1.13244
Axin1	http://www.ensembl.org/Homo_sapiens/Gene/Summary?db=core;g=Axin1	1228	Axin1	2.23991	2.05503	0.155782	1.11403	0.725464	3.9971	2.23111	0.766571	1.70122	0.209783			0	3.2127	1.40857	2.24679	6.52391	1.25941	0	1.77807	4.41616	2.01884	1.83471	2.17971	0	3.06118	1.04889	7.9942	0	3.03866	1.70425	1.91666	2.26489
Kremen1	http://www.ensembl.org/Homo_sapiens/Gene/Summary?db=core;g=Kremen1	5713	Kremen1	0.958293	0.612236	0.0950466	1.0681	0.733268	1.33237	0.363002	0.766456	1.70109	0.234892			0	0	0	0.224679	2.60956	0	0	0.889033	0	0	5.50412	0	2.27212	1.22447	0	2.66473	0	0.506443	0.568084	0	0.377482
Med9	http://www.ensembl.org/Homo_sapiens/Gene/Summary?db=core;g=Med9	6245	Med9	2.8388	2.09816	0.489575	1.40403	0.29848	3.9971	2.49965	0.766206	1.70079	0.214045			0	3.56966	2.81714	4.04422	3.91435	2.51883	0	0.889033	0	5.04711	3.66941	3.05159	4.54423	1.22447	2.97184	7.9942	0	2.02577	0.568084	2.87499	4.52978
Rpe	http://www.ensembl.org/Homo_sapiens/Gene/Summary?db=core;g=Rpe	8830	Rpe	1.45163	2.42642	-0.294035	-1.22606	0.680023	2.66473	1.18329	0.765991	1.70054	0.314623			0	1.42786	4.2257	0.898715	1.30478	2.51883	0	3.55613	0	0	0	3.48753	0	2.75506	2.09777	5.32946	0	0	0	0.958328	3.77482
Rhot1	http://www.ensembl.org/Homo_sapiens/Gene/Summary?db=core;g=Rhot1	8684	Rhot1	1.36451	1.66112	-0.0178208	-1.01243	0.939844	3.9971	2.32726	0.765492	1.69995	0.168151			0	1.78483	4.2257	1.57275	1.30478	2.51883	0	1.77807	0	1.00942	0	2.17971	0	1.22447	2.09777	7.9942	0	1.51933	2.27234	2.87499	2.64237
Dirc2	http://www.ensembl.org/Homo_sapiens/Gene/Summary?db=core;g=Dirc2	2873	Dirc2	1.05885	0.830561	-0.0640432	-1.04539	0.87086	3.9971	1.77055	0.765269	1.69969	0.135966			0	0.356966	1.40857	1.12339	1.30478	0.419804	0	2.6671	4.41616	1.00942	0	0	0	0.612236	1.04889	7.9942	0	2.53221	1.70425	0.958328	1.88741
Slc35a1	http://www.ensembl.org/Homo_sapiens/Gene/Summary?db=core;g=Slc35a1	9525	Slc35a1	3.5596	4.02227	0.0431889	1.03039	0.992421	2.66473	2.02731	0.764698	1.69901	0.373268			0	4.99753	2.81714	4.2689	2.60956	5.87726	0	6.22323	0	6.05653	3.66941	3.92347	2.27212	4.89789	3.14666	5.32946	0	0.506443	2.84042	2.87499	1.88741
Lysmd2	http://www.ensembl.org/Homo_sapiens/Gene/Summary?db=core;g=Lysmd2	6003	Lysmd2	11.1565	14.5364	-0.381445	-1.30265	0.293567	9.67583	5.18904	0.763793	1.69795	0.354238			0	11.4229	1.40857	11.908	14.3526	8.81589	17.1233	10.6684	8.83233	9.08479	20.1818	8.71883	11.3606	15.612	13.4607	7.9942	11.3575	3.03866	1.13617	10.5416	6.03971
Zfp101	http://www.ensembl.org/Homo_sapiens/Gene/Summary?db=core;g=Zfp101	11683	Zfp101	0.980194	0.917968	0.0801199	1.05711	0.769251	2.66473	1.20021	0.762981	1.69699	0.181214			0	1.0709	2.81714	1.12339	1.30478	0.839609	0	0.889033	0	1.00942	0	0.435941	2.27212	0.612236	1.2237	5.32946	0	2.53221	1.13617	0	1.13244
Timmdc1	http://www.ensembl.org/Homo_sapiens/Gene/Summary?db=core;g=Timmdc1	10412	Timmdc1	3.96762	3.95701	0.0535392	1.03781	0.992149	7.9942	4.79765	0.76211	1.69597	0.243935			0	7.49629	0	6.51568	2.60956	9.2357	0	9.77936	0	2.01884	5.50412	2.17971	2.27212	5.81624	2.09777	15.9884	0	6.58376	1.13617	9.58328	1.88741
Mcm2	http://www.ensembl.org/Homo_sapiens/Gene/Summary?db=core;g=Mcm2	6175	Mcm2	0.697	1.11492	-0.192217	-1.14252	0.789382	1.33237	0.599394	0.761795	1.6956	0.276929			0	0.713932	1.40857	1.34807	0	0.419804	0	0	0	4.03768	0	0.435941	0	1.53059	0.699257	2.66473	0	0.506443	1.13617	0	0.754963
Cpne8	http://www.ensembl.org/Homo_sapiens/Gene/Summary?db=core;g=Cpne8	2396	Cpne8	2.77297	4.46008	-0.292186	-1.22449	0.342054	0	0.858996	0.761704	1.69549	0.623201			0	3.56966	0	4.94293	3.91435	3.77824	0	7.11226	0	2.01884	0	5.66724	2.27212	7.34683	1.57333	0	0	1.51933	0	1.91666	0
Sept6	http://www.ensembl.org/Homo_sapiens/Gene/Summary?db=core;g=Sept6	9232	Sept6	15.0155	16.7864	-0.14082	-1.10253	0.724754	28.6782	18.3674	0.761677	1.69546	0.087998			0	18.2053	23.9457	11.908	13.0478	14.2733	8.56166	3.55613	30.9131	12.1131	12.843	12.6423	18.1769	13.4692	20.1036	34.6415	22.7149	15.6997	17.6106	9.58328	30.576
Mdp1	http://www.ensembl.org/Homo_sapiens/Gene/Summary?db=core;g=Mdp1	6209	Mdp1	12.0756	12.6352	-0.0120868	-1.00841	0.977777	25.0304	10.7751	0.761576	1.69534	0.112977			0	11.7799	9.85998	11.6833	10.4383	11.7545	8.56166	9.77936	8.83233	17.1602	18.3471	13.0782	13.6327	15.3059	9.96441	15.9884	34.0724	7.59664	14.7702	10.5416	10.192
Eid1	http://www.ensembl.org/Homo_sapiens/Gene/Summary?db=core;g=Eid1	3182	Eid1	11.1487	10.4484	0.0938402	1.06721	0.842118	5.32946	4.25205	0.76134	1.69506	0.343969			0	11.0659	2.81714	10.5599	7.82869	18.8912	8.56166	14.2245	17.6647	9.08479	7.33883	14.3861	11.3606	10.408	10.4889	10.6589	0	3.5451	5.68084	2.87499	4.90726
Ahcyl1	http://www.ensembl.org/Homo_sapiens/Gene/Summary?db=core;g=Ahcyl1	621	Ahcyl1	2.52931	1.74853	0.342379	1.26785	0.525426	2.66473	1.56489	0.760986	1.69465	0.273108			0	4.99753	2.81714	1.79743	1.30478	2.09902	8.56166	1.77807	0	2.01884	3.66941	1.30782	0	1.22447	2.27258	5.32946	0	0	0.568084	1.91666	3.77482
Ptpn7	http://www.ensembl.org/Homo_sapiens/Gene/Summary?db=core;g=Ptpn7	8272	Ptpn7	11.6227	10.2072	0.198132	1.14721	0.649261	9.67583	4.86008	0.760963	1.69462	0.330304			0	12.8508	0	13.4807	14.3526	13.4337	8.56166	7.11226	17.6647	12.1131	5.50412	13.9501	20.4491	7.65295	12.7614	7.9942	11.3575	4.05154	3.97659	5.74997	5.66222
Gorab	http://www.ensembl.org/Homo_sapiens/Gene/Summary?db=core;g=Gorab	4635	Gorab	1.24764	0.917968	0.274285	1.20939	0.589177	1.33237	0.806735	0.760732	1.69435	0.253781			0	1.78483	1.40857	0.224679	1.30478	1.67922	0	0	4.41616	1.00942	0	0.871883	2.27212	0.612236	1.2237	2.66473	0	0	1.13617	0.958328	1.13244
Upp2	http://www.ensembl.org/Homo_sapiens/Gene/Summary?db=core;g=Upp2	11207	Upp2	0.46488	0.327873	0.445761	1.36203	0.593197	0	0.0943704	0.759809	1.69327	0.28279			0	1.42786	0	0.449358	0	0.419804	0	0	0	1.00942	0	0	2.27212	0.306118	0.349628	0	0	0	0	0	0.377482
Zbed4	http://www.ensembl.org/Homo_sapiens/Gene/Summary?db=core;g=Zbed4	11573	Zbed4	0.611015	0.874457	0.0348209	1.02443	0.927061	1.33237	0.614804	0.759595	1.69302	0.256045			0	1.42786	0	0.674036	1.30478	0.839609	0	1.77807	0	0	0	1.30782	0	1.22447	0.524443	2.66473	0	0	1.70425	0	0.754963
Klc1	http://www.ensembl.org/Homo_sapiens/Gene/Summary?db=core;g=Klc1	5629	Klc1	1.4545	1.96724	-0.202067	-1.15035	0.685186	1.33237	1.07856	0.759156	1.6925	0.356009			0	2.1418	1.40857	2.24679	1.30478	1.25941	0	2.6671	0	1.00942	0	0.871883	4.54423	1.83671	2.09777	2.66473	0	0.506443	1.13617	1.91666	0.754963
Zbtb37	http://www.ensembl.org/Homo_sapiens/Gene/Summary?db=core;g=Zbtb37	11593	Zbtb37	1.25167	0.917968	0.533533	1.44747	0.414269	0	0.363002	0.758798	1.69208	0.43413			0	1.0709	0	1.34807	1.30478	1.25941	0	1.77807	0	1.00942	3.66941	1.30782	2.27212	0.612236	1.2237	0	0	0.506443	0.568084	0	0.377482
Pdp1	http://www.ensembl.org/Homo_sapiens/Gene/Summary?db=core;g=Pdp1	7509	Pdp1	0.887788	1.70502	-0.349248	-1.2739	0.534708	0	0.330762	0.757899	1.69103	0.450414			0	1.0709	1.40857	1.34807	0	2.09902	0	0	0	2.01884	0	0.435941	2.27212	1.83671	1.57333	0	0	0	0.568084	0	0.754963
Nit2	http://www.ensembl.org/Homo_sapiens/Gene/Summary?db=core;g=Nit2	6995	Nit2	3.07728	2.18595	0.312896	1.2422	0.517091	3.9971	2.40622	0.757556	1.69062	0.230716			0	4.99753	2.81714	2.47147	2.60956	0.839609	8.56166	4.44516	0	3.02826	3.66941	3.48753	0	2.44894	1.92296	7.9942	0	2.02577	1.70425	2.87499	3.01985
Tubgcp2	http://www.ensembl.org/Homo_sapiens/Gene/Summary?db=core;g=Tubgcp2	11015	Tubgcp2	2.30439	2.0764	0.255255	1.19355	0.679556	5.67873	0.961465	0.755967	1.68876	0.37372			0	0.713932	1.40857	2.47147	1.30478	2.93863	0	1.77807	4.41616	1.00942	0	4.79536	6.81635	1.53059	2.62221	0	11.3575	1.01289	0.568084	0	2.26489
Trib2	http://www.ensembl.org/Homo_sapiens/Gene/Summary?db=core;g=Trib2	10827	Trib2	2.29646	2.90735	-0.317018	-1.24575	0.838988	15.3546	4.04812	0.75572	1.68847	0.210191			0	4.64056	12.6771	1.12339	3.91435	2.09902	0	2.6671	0	0	0	0.435941	0	3.3673	2.4474	7.9942	22.7149	10.1289	2.84042	0.958328	2.26489
Fbxo27	http://www.ensembl.org/Homo_sapiens/Gene/Summary?db=core;g=Fbxo27	3648	Fbxo27	3.71446	2.81955	0.415054	1.33335	0.519769	1.33237	1.12032	0.75535	1.68804	0.477008			0	2.49876	0	2.47147	7.82869	1.67922	0	0.889033	0	6.05653	9.17354	2.61565	11.3606	2.14283	3.49628	2.66473	0	2.02577	0.568084	0	1.88741
Pcyox1l	http://www.ensembl.org/Homo_sapiens/Gene/Summary?db=core;g=Pcyox1l	7458	Pcyox1l	1.20404	0.240466	0.417056	1.3352	0.565066	0	0.239582	0.755331	1.68802	0.253252			0	0.356966	0	0.224679	0	0	8.56166	0.889033	4.41616	0	0	0	0	0.306118	0.174814	0	0	0	0	0.958328	0
Atp1b3	http://www.ensembl.org/Homo_sapiens/Gene/Summary?db=core;g=Atp1b3	1137	Atp1b3	25.8697	18.5357	0.407724	1.32659	0.0997969	57.7057	35.105	0.754357	1.68688	0.0316808		Y	1	17.4913	47.8913	21.1198	27.4004	19.7308	17.1233	9.77936	44.1616	30.2826	33.0247	17.4377	24.9933	17.1426	19.9288	58.6241	56.7873	34.4381	38.0616	22.9999	44.9203
1810006J02Rik	http://www.ensembl.org/Homo_sapiens/Gene/Summary?db=core;g=1810006J02Rik	81	1810006J02Rik	0.162336	0.633991	-0.775884	-1.71224	0.549291	5.32946	1.88436	0.754293	1.6868	0.169192			0	0.713932	0	0.224679	0	0	0	0	0	1.00942	0	0	0	0.918354	0.349628	10.6589	0	0.506443	1.13617	2.87499	3.01985
Cdk9	http://www.ensembl.org/Homo_sapiens/Gene/Summary?db=core;g=Cdk9	1953	Cdk9	5.65394	6.77617	-0.101065	-1.07256	0.788647	9.32656	6.86157	0.754154	1.68664	0.14508			0	5.35449	8.45141	6.74036	5.21913	7.13667	0	11.5574	4.41616	6.05653	5.50412	7.411	0	6.7346	6.81775	18.6531	0	6.58376	8.52126	4.79164	7.54963
Erbin	http://www.ensembl.org/Homo_sapiens/Gene/Summary?db=core;g=Erbin	3347	Erbin	7.41192	8.34989	-0.29593	-1.22768	0.475637	15.0053	7.62173	0.753511	1.68589	0.171222			0	14.6356	1.40857	8.98715	6.52391	6.71687	17.1233	6.22323	8.83233	5.04711	3.66941	5.2313	4.54423	7.95907	8.74071	18.6531	11.3575	11.1417	6.24892	4.79164	8.3046
Cacna1a	http://www.ensembl.org/Homo_sapiens/Gene/Summary?db=core;g=Cacna1a	1559	Cacna1a	0.0671936	0.480932	-0.339742	-1.26553	0.724029	1.33237	0.220981	0.753336	1.68569	0.19863			0	0.356966	0	0.449358	0	0	0	0	0	0	0	0	0	0.612236	0.349628	2.66473	0	0.506443	0	0	0.377482
Gtf2h1	http://www.ensembl.org/Homo_sapiens/Gene/Summary?db=core;g=Gtf2h1	4771	Gtf2h1	3.01357	2.84131	-0.0352909	-1.02476	0.978016	3.9971	2.85088	0.753238	1.68557	0.219434			0	3.2127	2.81714	2.69615	1.30478	2.93863	8.56166	4.44516	0	3.02826	1.83471	3.05159	2.27212	1.83671	3.84591	7.9942	0	1.51933	3.4085	3.83331	2.64237
Cd151	http://www.ensembl.org/Homo_sapiens/Gene/Summary?db=core;g=Cd151	1820	Cd151	0.649548	1.11492	-0.0662368	-1.04698	0.795885	0	0.236391	0.753156	1.68548	0.374063			0	0.713932	0	0.449358	0	2.51883	0	2.6671	0	1.00942	0	0.435941	0	1.53059	0.699257	0	0	0	0.568084	0	0.377482
Ms4a7	http://www.ensembl.org/Homo_sapiens/Gene/Summary?db=core;g=Ms4a7	6569	Ms4a7	2.07152	0.546584	1.06543	2.09279	0.315969	0	0.126611	0.752747	1.685	0.224159			0	0.713932	0	2.47147	0	1.25941	0	18.6697	0	0	0	1.74377	0	0.918354	0.174814	0	0	0.506443	0	0	0
Matn2	http://www.ensembl.org/Homo_sapiens/Gene/Summary?db=core;g=Matn2	6140	Matn2	1.22607	0.393525	0.403661	1.32286	0.76003	0	0	0.752655	1.68489	0.242827			0	0	1.40857	0	0	0	8.56166	0.889033	0	2.01884	1.83471	0	0	0.612236	0.174814	0	0	0	0	0	0
Ankle2	http://www.ensembl.org/Homo_sapiens/Gene/Summary?db=core;g=Ankle2	779	Ankle2	1.95805	1.83594	0.271669	1.2072	0.644363	1.33237	0.977806	0.752514	1.68473	0.373861			0	4.28359	4.2257	2.02211	1.30478	2.51883	0	0	4.41616	2.01884	1.83471	0.871883	0	1.22447	2.4474	2.66473	0	0.506443	2.27234	0	1.13244
Agbl3	http://www.ensembl.org/Homo_sapiens/Gene/Summary?db=core;g=Agbl3	595	Agbl3	0.835344	0.568339	0.127788	1.09262	0.865058	0	0.220981	0.752369	1.68456	0.322234			0	0.356966	0	0.224679	0	0.419804	0	0.889033	4.41616	1.00942	0	0.435941	2.27212	0.612236	0.524443	0	0	0.506443	0	0	0.377482
Ngly1	http://www.ensembl.org/Homo_sapiens/Gene/Summary?db=core;g=Ngly1	6970	Ngly1	4.90263	4.0654	0.223628	1.16767	0.519305	9.67583	4.48711	0.751828	1.68393	0.177609			0	4.64056	5.63427	3.59486	2.60956	3.35843	8.56166	5.3342	0	6.05653	9.17354	3.05159	6.81635	3.06118	5.06961	7.9942	11.3575	3.5451	9.08934	1.91666	3.39733
Zfp467	http://www.ensembl.org/Homo_sapiens/Gene/Summary?db=core;g=Zfp467	11786	Zfp467	1.15149	0.41528	0.96784	1.95591	0.237266	0	0.220981	0.751396	1.68342	0.363009			0	2.1418	0	0.449358	0	0.419804	0	3.55613	0	0	1.83471	0.871883	4.54423	0.306118	0.524443	0	0	0.506443	0	0	0.377482
N6amt1	http://www.ensembl.org/Homo_sapiens/Gene/Summary?db=core;g=N6amt1	6739	N6amt1	3.58515	2.99437	0.240296	1.18123	0.525616	12.6898	3.45111	0.749819	1.68158	0.184993			0	3.2127	2.81714	2.24679	1.30478	3.77824	0	3.55613	8.83233	5.04711	7.33883	2.61565	2.27212	2.14283	3.84591	2.66473	22.7149	0.506443	3.97659	4.79164	4.52978
Olfr373	http://www.ensembl.org/Homo_sapiens/Gene/Summary?db=core;g=Olfr373	7247	Olfr373	0.138506	0.349628	-0.067743	-1.04808	0.845463	1.33237	0.315352	0.749766	1.68152	0.20121			0	0.356966	0	0.449358	0	0.419804	0	0	0	0	0	0.435941	0	0	0.699257	2.66473	0	0.506443	0	0	0.754963
Evi5	http://www.ensembl.org/Homo_sapiens/Gene/Summary?db=core;g=Evi5	3410	Evi5	0.384724	0.502687	-0.00540478	-1.00375	0.975391	1.33237	0.492803	0.749427	1.68113	0.215969			0	0	0	0.674036	0	0.839609	0	2.6671	0	0	0	0.435941	0	0.306118	0.699257	2.66473	0	1.01289	0	0.958328	0
Lipa	http://www.ensembl.org/Homo_sapiens/Gene/Summary?db=core;g=Lipa	5843	Lipa	4.15686	5.42079	-0.477448	-1.39228	0.286372	14.0222	4.75623	0.748818	1.68042	0.167465			0	2.1418	9.85998	2.69615	5.21913	2.51883	0	2.6671	8.83233	1.00942	3.66941	2.17971	9.08847	4.89789	5.94368	5.32946	22.7149	5.57087	7.38509	1.91666	4.1523
Csgalnact1	http://www.ensembl.org/Homo_sapiens/Gene/Summary?db=core;g=Csgalnact1	2471	Csgalnact1	0.354549	1.31149	-0.614951	-1.53151	0.332502	0	0.268632	0.748504	1.68005	0.366553			0	1.0709	0	0.898715	0	0.839609	0	0	0	1.00942	0	0.435941	0	1.22447	1.39851	0	0	0.506443	0.568084	0	0
Sgip1	http://www.ensembl.org/Homo_sapiens/Gene/Summary?db=core;g=Sgip1	9321	Sgip1	0.765965	0.349628	0.727895	1.65622	0.382005	0	0.142021	0.748353	1.67987	0.286571			0	0.356966	0	1.57275	0	2.09902	0	0	0	2.01884	0	0.871883	2.27212	0	0.699257	0	0	0	0.568084	0	0
Scn1b	http://www.ensembl.org/Homo_sapiens/Gene/Summary?db=core;g=Scn1b	9127	Scn1b	0.63097	0	1.06076	2.08602	0.0814804	0	0	0.748013	1.67948	0.246311			0	0	0	1.34807	1.30478	1.25941	0	1.77807	0	1.00942	0	0.871883	0	0	0	0	0	0	0	0	0
Tbcd	http://www.ensembl.org/Homo_sapiens/Gene/Summary?db=core;g=Tbcd	10224	Tbcd	0.61426	0.590094	0.244469	1.18466	0.700992	0	0.236391	0.747889	1.67933	0.312732			0	0.356966	1.40857	0.224679	0	0.839609	0	0	0	0	3.66941	0.871883	0	0.306118	0.874071	0	0	0	0.568084	0	0.377482
Tcp11l2	http://www.ensembl.org/Homo_sapiens/Gene/Summary?db=core;g=Tcp11l2	10266	Tcp11l2	11.6174	10.6015	-0.153526	-1.11228	0.775868	33.0246	19.4222	0.747611	1.67901	0.0860121			0	7.49629	26.7628	6.74036	13.0478	3.77824	17.1233	2.6671	13.2485	5.04711	20.1818	7.411	15.9048	10.7141	10.4889	31.9768	34.0724	16.2062	29.5404	15.3333	16.6092
1500009L16Rik	http://www.ensembl.org/Homo_sapiens/Gene/Summary?db=core;g=1500009L16Rik	35	1500009L16Rik	21.7666	12.7668	0.958303	1.94302	0.379979	0	1.4157	0.747504	1.67889	0.883853			0	6.78236	1.40857	16.1769	15.6574	12.5941	25.685	6.22323	22.0808	79.7443	51.3718	14.3861	9.08847	17.1426	8.39108	0	0	0.506443	0.568084	3.83331	0.754963
Stx3	http://www.ensembl.org/Homo_sapiens/Gene/Summary?db=core;g=Stx3	10037	Stx3	0.821518	0.961864	0.0156124	1.01088	0.835126	0	0	0.747457	1.67883	0.246886			0	0.356966	1.40857	0	0	0	0	2.6671	4.41616	1.00942	0	0	0	1.22447	0.699257	0	0	0	0	0	0
Arhgef5	http://www.ensembl.org/Homo_sapiens/Gene/Summary?db=core;g=Arhgef5	977	Arhgef5	0.431682	0.349628	0.350137	1.27468	0.642994	0	0.126611	0.746921	1.67821	0.271651			0	0.713932	0	0.449358	0	0.419804	0	0.889033	0	0	0	0.435941	2.27212	0	0.699257	0	0	0.506443	0	0	0
Fnip1	http://www.ensembl.org/Homo_sapiens/Gene/Summary?db=core;g=Fnip1	3780	Fnip1	3.5691	4.21884	-0.160427	-1.11762	0.757939	18.3686	4.48318	0.746581	1.67781	0.168157			0	7.85325	0	4.71825	0	2.93863	0	4.44516	0	7.06595	5.50412	3.48753	6.81635	4.59177	3.84591	2.66473	34.0724	7.0902	3.4085	4.79164	2.64237
Mpzl1	http://www.ensembl.org/Homo_sapiens/Gene/Summary?db=core;g=Mpzl1	6467	Mpzl1	0.961659	0.0874071	0.681244	1.60352	0.301318	0	0	0.746018	1.67716	0.233853			0	0.713932	1.40857	0	0	0.419804	8.56166	0	0	0	0	0.435941	0	0	0.174814	0	0	0	0	0	0
Slc25a28	http://www.ensembl.org/Homo_sapiens/Gene/Summary?db=core;g=Slc25a28	9474	Slc25a28	2.23177	1.81418	0.00295562	1.00205	0.905371	2.66473	1.69017	0.745302	1.67632	0.232995			0	2.1418	2.81714	1.79743	1.30478	2.51883	8.56166	1.77807	4.41616	1.00942	0	0.435941	0	1.53059	2.09777	5.32946	0	0.506443	3.4085	0.958328	1.88741
Hexdc	http://www.ensembl.org/Homo_sapiens/Gene/Summary?db=core;g=Hexdc	4944	Hexdc	0.103833	0.568339	-0.413359	-1.33178	0.619475	1.33237	0.220981	0.74491	1.67587	0.204465			0	0.356966	0	0	0	0	0	0.889033	0	0	0	0	0	0.612236	0.524443	2.66473	0	0.506443	0	0	0.377482
Dnajb5	http://www.ensembl.org/Homo_sapiens/Gene/Summary?db=core;g=Dnajb5	2914	Dnajb5	1.26685	0.153059	1.1919	2.28453	0.070521	1.33237	0.537263	0.744746	1.67568	0.196978			0	0.713932	1.40857	1.34807	1.30478	0.419804	8.56166	0	0	1.00942	0	0.435941	0	0.306118	0	2.66473	0	1.01289	1.13617	0	0
Chtop	http://www.ensembl.org/Homo_sapiens/Gene/Summary?db=core;g=Chtop	2130	Chtop	8.36507	9.66215	-0.151949	-1.11107	0.647291	7.9942	6.71584	0.744649	1.67557	0.209094			0	8.92415	7.04284	7.18972	9.13348	11.3347	8.56166	9.77936	4.41616	6.05653	12.843	8.28289	6.81635	11.6325	7.69182	15.9884	0	2.53221	7.95318	9.58328	6.79467
Polr1b	http://www.ensembl.org/Homo_sapiens/Gene/Summary?db=core;g=Polr1b	7885	Polr1b	0.370063	0.0874071	0.680797	1.60302	0.194374	1.33237	0.475973	0.744621	1.67553	0.176784			0	0.713932	1.40857	0	0	0.419804	0	0.889033	0	1.00942	0	0	0	0	0.174814	2.66473	0	0	0.568084	0.958328	0.377482
Map2k7	http://www.ensembl.org/Homo_sapiens/Gene/Summary?db=core;g=Map2k7	6074	Map2k7	3.00685	2.6226	0.101798	1.07311	0.694571	8.34346	3.19528	0.744443	1.67533	0.161322			0	2.1418	4.2257	2.69615	3.91435	2.09902	8.56166	1.77807	0	2.01884	7.33883	1.30782	0	1.22447	4.02073	5.32946	11.3575	2.53221	3.97659	2.87499	3.39733
Pla2g12a	http://www.ensembl.org/Homo_sapiens/Gene/Summary?db=core;g=Pla2g12a	7735	Pla2g12a	2.13063	0.830561	0.63032	1.54791	0.201443	3.9971	2.07142	0.744122	1.67495	0.145812			0	1.42786	5.63427	0.898715	0	1.25941	0	0	4.41616	1.00942	3.66941	0.435941	6.81635	0.612236	1.04889	7.9942	0	3.5451	2.27234	0.958328	1.50993
Tshz3	http://www.ensembl.org/Homo_sapiens/Gene/Summary?db=core;g=Tshz3	10929	Tshz3	1.04533	2.60123	-0.939368	-1.91769	0.08602	2.66473	1.52194	0.743724	1.67449	0.284968			0	2.1418	0	1.79743	0	0.419804	0	0.889033	0	1.00942	1.83471	2.17971	2.27212	2.75506	2.4474	5.32946	0	3.03866	0	1.91666	1.13244
Chmp2b	http://www.ensembl.org/Homo_sapiens/Gene/Summary?db=core;g=Chmp2b	2108	Chmp2b	3.94744	7.78116	-0.704672	-1.62977	0.0877987	14.0222	4.50753	0.743273	1.67397	0.231488			0	5.35449	2.81714	5.16761	1.30478	5.45746	0	3.55613	4.41616	0	5.50412	6.97506	6.81635	6.12236	9.43997	5.32946	22.7149	4.55799	3.97659	3.83331	5.66222
1810032O08Rik	http://www.ensembl.org/Homo_sapiens/Gene/Summary?db=core;g=1810032O08Rik	88	1810032O08Rik	2.64387	3.36653	-0.164827	-1.12103	0.728781	12.3406	5.03408	0.742898	1.67353	0.149589			0	5.35449	4.2257	2.69615	2.60956	4.19804	0	3.55613	0	2.01884	0	4.79536	2.27212	4.28565	2.4474	13.3237	11.3575	9.11597	4.54467	3.83331	2.64237
Fastkd1	http://www.ensembl.org/Homo_sapiens/Gene/Summary?db=core;g=Fastkd1	3613	Fastkd1	0.395748	0.153059	0.548461	1.46252	0.263433	1.33237	0.283111	0.742748	1.67336	0.232593			0	0.356966	0	0.449358	0	0.839609	0	2.6671	0	0	0	0.435941	0	0.306118	0	2.66473	0	0	0	0	1.13244
Zrsr2	http://www.ensembl.org/Homo_sapiens/Gene/Summary?db=core;g=Zrsr2	12019	Zrsr2	7.21049	8.87433	-0.220794	-1.16537	0.601611	16.6869	6.5445	0.742523	1.6731	0.202859			0	7.85325	8.45141	11.2339	9.13348	4.61785	0	9.77936	13.2485	6.05653	5.50412	6.10318	4.54423	7.95907	9.78959	10.6589	22.7149	10.6353	2.27234	3.83331	9.43704
Gm12195	http://www.ensembl.org/Homo_sapiens/Gene/Summary?db=core;g=Gm12195	4105	Gm12195	0.78278	0.699643	0.531263	1.44519	0.54618	0	0.381603	0.742311	1.67285	0.340336			0	1.42786	0	1.34807	0	1.25941	0	1.77807	0	0	0	1.30782	2.27212	1.22447	0.174814	0	0	0	0.568084	0.958328	0
Cyp2j6	http://www.ensembl.org/Homo_sapiens/Gene/Summary?db=core;g=Cyp2j6	2607	Cyp2j6	0.720905	1.81457	-0.12789	-1.09269	0.67135	0	0	0.740885	1.6712	0.234647			0	0	0	0.898715	0	3.35843	0	1.77807	0	0	0	2.61565	0	2.75506	0.874071	0	0	0	0	0	0
Dennd4b	http://www.ensembl.org/Homo_sapiens/Gene/Summary?db=core;g=Dennd4b	2795	Dennd4b	0.577237	1.48631	-0.573434	-1.48806	0.423679	2.66473	1.24551	0.740158	1.67036	0.209979			0	0.713932	1.40857	1.34807	0	1.25941	0	0.889033	0	0	0	1.30782	0	1.22447	1.74814	5.32946	0	1.01289	1.70425	0	2.26489
Prdm4	http://www.ensembl.org/Homo_sapiens/Gene/Summary?db=core;g=Prdm4	8055	Prdm4	1.08592	1.355	-0.843198	-1.79402	0.311267	1.33237	0.741414	0.739181	1.66923	0.215453			0	0.356966	1.40857	0.449358	0	0.419804	8.56166	0	0	0	1.83471	0	0	0.612236	2.09777	2.66473	0	0.506443	1.70425	0	0.754963
Rbm12b1	http://www.ensembl.org/Homo_sapiens/Gene/Summary?db=core;g=Rbm12b1	8517	Rbm12b1	0.382224	0.393525	0.173596	1.12787	0.67173	1.33237	0.489613	0.738778	1.66876	0.200597			0	0.356966	1.40857	0.224679	1.30478	0.419804	0	0	0	0	0	0.871883	0	0.612236	0.174814	2.66473	0	1.01289	0.568084	0	0.377482
Ppfibp1	http://www.ensembl.org/Homo_sapiens/Gene/Summary?db=core;g=Ppfibp1	7949	Ppfibp1	1.1547	0.830561	0.600245	1.51597	0.370072	0	0.378412	0.738354	1.66827	0.421328			0	1.0709	1.40857	1.12339	2.60956	1.25941	0	2.6671	0	1.00942	0	0.435941	2.27212	0.612236	1.04889	0	0	0	1.13617	0	0.377482
Fktn	http://www.ensembl.org/Homo_sapiens/Gene/Summary?db=core;g=Fktn	3751	Fktn	0.46418	0.240466	0.412638	1.33112	0.386776	1.33237	0.472783	0.73823	1.66813	0.179203			0	0.356966	1.40857	0.224679	0	0	0	0	0	0	0	1.30782	2.27212	0.306118	0.174814	2.66473	0	0	1.13617	0	0.754963
Nadsyn1	http://www.ensembl.org/Homo_sapiens/Gene/Summary?db=core;g=Nadsyn1	6761	Nadsyn1	0.396698	0.41528	0.189988	1.14075	0.835316	0	0.239582	0.738151	1.66804	0.267102			0	0.713932	0	0.449358	0	0	0	0.889033	0	0	0	0.435941	2.27212	0.306118	0.524443	0	0	0	0	0.958328	0
AC164424.1	http://www.ensembl.org/Homo_sapiens/Gene/Summary?db=core;g=AC164424.1	429	AC164424.1	0.498505	1.02713	-0.219976	-1.16471	0.642608	0	0.220981	0.73741	1.66718	0.373368			0	0.356966	0	0.674036	0	0.419804	0	1.77807	0	1.00942	0	1.74377	0	0.306118	1.74814	0	0	0.506443	0	0	0.377482
Fdxacb1	http://www.ensembl.org/Homo_sapiens/Gene/Summary?db=core;g=Fdxacb1	3694	Fdxacb1	0.301947	0.568339	0.0189763	1.01324	0.946063	0	0.142021	0.737129	1.66685	0.278397			0	0	0	0.449358	0	0.839609	0	0.889033	0	1.00942	0	0.435941	0	0.612236	0.524443	0	0	0	0.568084	0	0
Tedc2	http://www.ensembl.org/Homo_sapiens/Gene/Summary?db=core;g=Tedc2	10295	Tedc2	0.137161	0.262221	0.0878997	1.06282	0.73748	1.33237	0.0943704	0.73609	1.66566	0.188294			0	0.356966	0	0.449358	0	0.839609	0	0	0	0	0	0	0	0	0.524443	2.66473	0	0	0	0	0.377482
Ly86	http://www.ensembl.org/Homo_sapiens/Gene/Summary?db=core;g=Ly86	5987	Ly86	1.99139	1.66112	0.273266	1.20854	0.735074	0	0.395242	0.736012	1.66556	0.424807			0	3.2127	0	3.37018	0	1.25941	0	11.5574	0	1.00942	0	3.48753	0	1.22447	2.09777	0	0	1.01289	0.568084	0	0
Rtn4	http://www.ensembl.org/Homo_sapiens/Gene/Summary?db=core;g=Rtn4	9000	Rtn4	12.4758	10.9507	0.0680239	1.04828	0.836613	12.3406	7.20249	0.735224	1.66466	0.220452			0	8.21022	5.63427	11.0093	14.3526	13.4337	25.685	9.77936	8.83233	6.05653	9.17354	14.822	22.7212	9.48966	12.4118	13.3237	11.3575	9.62241	6.81701	6.7083	5.66222
Fastkd3	http://www.ensembl.org/Homo_sapiens/Gene/Summary?db=core;g=Fastkd3	3615	Fastkd3	0.913297	0.655746	0.396268	1.3161	0.420321	2.66473	1.13573	0.735211	1.66464	0.1883			0	1.0709	0	1.34807	0	0.839609	0	0.889033	0	0	5.50412	1.30782	0	0.612236	0.699257	5.32946	0	1.51933	1.13617	0	1.88741
Slc4a1ap	http://www.ensembl.org/Homo_sapiens/Gene/Summary?db=core;g=Slc4a1ap	9582	Slc4a1ap	1.81718	2.99437	-0.498083	-1.41234	0.417555	2.66473	2.02319	0.735203	1.66463	0.238563			0	1.78483	1.40857	2.02211	5.21913	1.25941	0	0.889033	0	1.00942	3.66941	0	4.54423	2.14283	3.84591	5.32946	0	0.506443	2.27234	1.91666	3.39733
Tmem237	http://www.ensembl.org/Homo_sapiens/Gene/Summary?db=core;g=Tmem237	10565	Tmem237	1.9203	1.31149	0.493619	1.40797	0.479154	1.33237	0.820375	0.734694	1.66404	0.367901			0	1.0709	0	1.34807	0	3.77824	0	2.6671	0	6.05653	1.83471	1.74377	4.54423	1.22447	1.39851	2.66473	0	1.01289	1.13617	0	1.13244
Gucd1	http://www.ensembl.org/Homo_sapiens/Gene/Summary?db=core;g=Gucd1	4794	Gucd1	0.727252	0.655746	0.148391	1.10833	0.670173	2.66473	1.24963	0.734291	1.66358	0.165473			0	0.713932	0	0.674036	1.30478	0.419804	0	0.889033	0	2.01884	1.83471	0.871883	0	0.612236	0.699257	5.32946	0	1.01289	2.27234	0.958328	0.754963
Secisbp2l	http://www.ensembl.org/Homo_sapiens/Gene/Summary?db=core;g=Secisbp2l	9189	Secisbp2l	4.60929	4.26274	0.0313086	1.02194	0.981777	3.9971	2.62317	0.733626	1.66281	0.301974			0	6.06842	5.63427	4.94293	0	5.45746	8.56166	4.44516	4.41616	5.04711	1.83471	4.35941	4.54423	5.20401	3.32147	7.9942	0	4.05154	2.84042	0.958328	2.64237
Cnpy2	http://www.ensembl.org/Homo_sapiens/Gene/Summary?db=core;g=Cnpy2	2269	Cnpy2	7.84925	7.82583	0.0177517	1.01238	0.957992	3.9971	3.32366	0.732532	1.66155	0.418597			0	7.49629	0	7.18972	3.91435	6.29706	8.56166	4.44516	4.41616	16.1507	16.5124	7.84695	11.3606	9.18354	6.46812	7.9942	0	1.51933	4.54467	3.83331	3.39733
Gm12454	http://www.ensembl.org/Homo_sapiens/Gene/Summary?db=core;g=Gm12454	4111	Gm12454	0.120447	0.327873	-0.153891	-1.11257	0.943202	1.33237	0.236391	0.732304	1.66129	0.186603			0	0	0	0	0	0	0	0	0	1.00942	0	0.435941	0	0.306118	0.349628	2.66473	0	0	0.568084	0	0.377482
Rmi2	http://www.ensembl.org/Homo_sapiens/Gene/Summary?db=core;g=Rmi2	8722	Rmi2	2.80527	2.49168	0.0691079	1.04907	0.863965	7.0111	1.85035	0.732133	1.66109	0.275787			0	1.0709	0	3.59486	3.91435	2.51883	0	3.55613	13.2485	0	0	3.48753	2.27212	1.83671	3.14666	2.66473	11.3575	1.51933	0.568084	1.91666	3.39733
Wdr81	http://www.ensembl.org/Homo_sapiens/Gene/Summary?db=core;g=Wdr81	11448	Wdr81	0.806662	0.41528	0.36346	1.28651	0.578071	0	0.188741	0.732069	1.66102	0.299585			0	0.713932	1.40857	0.449358	0	0.419804	0	0	4.41616	0	0	0	2.27212	0.306118	0.524443	0	0	0	0	0	0.754963
Cpsf7	http://www.ensembl.org/Homo_sapiens/Gene/Summary?db=core;g=Cpsf7	2406	Cpsf7	2.04268	1.59547	0.305648	1.23597	0.539371	8.34346	2.40622	0.731677	1.66057	0.199616			0	4.28359	1.40857	2.02211	0	0.839609	0	5.3342	0	3.02826	0	3.05159	4.54423	0.918354	2.27258	5.32946	11.3575	2.02577	1.70425	2.87499	3.01985
Natd1	http://www.ensembl.org/Homo_sapiens/Gene/Summary?db=core;g=Natd1	6793	Natd1	0.307043	0.502687	-0.106883	-1.0769	0.958308	1.33237	0.457373	0.731593	1.66047	0.214347			0	1.0709	0	0	1.30478	0.419804	0	0.889033	0	0	0	0	0	0.306118	0.699257	2.66473	0	0.506443	0.568084	0	0.754963
Icmt	http://www.ensembl.org/Homo_sapiens/Gene/Summary?db=core;g=Icmt	5167	Icmt	0.784036	1.22409	-0.248708	-1.18814	0.735769	1.33237	0.773655	0.731401	1.66025	0.282331			0	0.713932	1.40857	0.674036	1.30478	0.839609	0	0.889033	0	0	1.83471	1.74377	0	1.22447	1.2237	2.66473	0	1.01289	1.70425	0	0.377482
Lyar	http://www.ensembl.org/Homo_sapiens/Gene/Summary?db=core;g=Lyar	5990	Lyar	11.9469	10.2511	0.184573	1.13648	0.509423	10.6589	9.07414	0.731271	1.6601	0.160758			0	13.5647	11.2685	14.8288	7.82869	10.9149	8.56166	17.7807	17.6647	9.08479	12.843	12.2064	6.81635	8.26519	12.237	21.3179	0	9.11597	9.08934	10.5416	7.54963
Pde5a	http://www.ensembl.org/Homo_sapiens/Gene/Summary?db=core;g=Pde5a	7486	Pde5a	6.27539	6.29524	-0.12993	-1.09424	0.614919	0	0.982416	0.730936	1.65972	0.957297			0	5.35449	1.40857	6.06633	3.91435	7.55648	17.1233	5.3342	4.41616	6.05653	12.843	5.2313	0	6.12236	6.46812	0	0	2.02577	0.568084	0.958328	0.377482
Mkl2	http://www.ensembl.org/Homo_sapiens/Gene/Summary?db=core;g=Mkl2	6378	Mkl2	4.49365	2.07679	0.863501	1.81945	0.081647	2.66473	2.01651	0.730931	1.65971	0.336272			0	5.71146	2.81714	4.71825	3.91435	4.19804	8.56166	8.0013	4.41616	3.02826	3.66941	2.61565	2.27212	2.75506	1.39851	5.32946	0	2.53221	0.568084	3.83331	1.13244
Dhx37	http://www.ensembl.org/Homo_sapiens/Gene/Summary?db=core;g=Dhx37	2855	Dhx37	2.65992	2.33862	0.0967836	1.06939	0.879052	1.33237	0.993705	0.730791	1.65955	0.435647			0	3.2127	1.40857	3.1455	1.30478	3.35843	8.56166	2.6671	0	1.00942	1.83471	0.871883	4.54423	1.53059	3.14666	2.66473	0	1.51933	0.568084	0	1.88741
Sftpc	http://www.ensembl.org/Homo_sapiens/Gene/Summary?db=core;g=Sftpc	9312	Sftpc	0.373259	0.393525	0.354042	1.27814	0.704573	0	0.0943704	0.730694	1.65944	0.297846			0	0.356966	0	0.898715	0	0	0	1.77807	0	1.00942	0	0.435941	0	0.612236	0.174814	0	0	0	0	0	0.377482
Oxa1l	http://www.ensembl.org/Homo_sapiens/Gene/Summary?db=core;g=Oxa1l	7308	Oxa1l	6.86912	9.48541	-0.473322	-1.3883	0.186818	25.3797	8.68729	0.729405	1.65796	0.138124			0	4.64056	4.2257	4.71825	10.4383	1.25941	8.56166	6.22323	13.2485	6.05653	9.17354	4.79536	9.08847	5.51012	13.4607	5.32946	45.4299	5.57087	11.9298	4.79164	12.4569
1110034G24Rik	http://www.ensembl.org/Homo_sapiens/Gene/Summary?db=core;g=1110034G24Rik	21	1110034G24Rik	3.48606	6.31738	-0.55865	-1.47289	0.274244	16.6869	5.92836	0.729371	1.65792	0.186403			0	5.35449	5.63427	5.39229	2.60956	6.29706	0	2.6671	0	0	7.33883	6.53912	0	7.04071	5.59405	10.6589	22.7149	10.6353	3.4085	2.87499	6.79467
Ufd1	http://www.ensembl.org/Homo_sapiens/Gene/Summary?db=core;g=Ufd1	11163	Ufd1	8.89949	6.18608	0.300039	1.23118	0.38262	14.0222	4.60199	0.729214	1.65774	0.252341			0	6.06842	2.81714	6.29101	10.4383	8.81589	17.1233	8.0013	17.6647	12.1131	3.66941	6.97506	6.81635	6.42848	5.94368	5.32946	22.7149	6.07731	5.68084	2.87499	3.77482
Gm42743	http://www.ensembl.org/Homo_sapiens/Gene/Summary?db=core;g=Gm42743	4425	Gm42743	0.889397	0.808805	-0.393881	-1.31392	0.52603	0	0.126611	0.728879	1.65735	0.282561			0	0.356966	0	0.449358	1.30478	0	8.56166	0	0	0	0	0	0	0.918354	0.699257	0	0	0.506443	0	0	0
Rxra	http://www.ensembl.org/Homo_sapiens/Gene/Summary?db=core;g=Rxra	9027	Rxra	0.905449	0.677502	0.562575	1.4769	0.521933	0	0.381603	0.728614	1.65705	0.372433			0	2.1418	0	2.02211	1.30478	1.67922	0	0	0	1.00942	0	0.435941	2.27212	0.306118	1.04889	0	0	0	0.568084	0.958328	0
S1pr3	http://www.ensembl.org/Homo_sapiens/Gene/Summary?db=core;g=S1pr3	9045	S1pr3	1.18326	0.349628	0.502416	1.41658	0.480692	0	0.239582	0.728085	1.65644	0.276064			0	0	0	0.224679	0	1.25941	8.56166	0	0	1.00942	0	0.871883	2.27212	0	0.699257	0	0	0	0	0.958328	0
Dapk3	http://www.ensembl.org/Homo_sapiens/Gene/Summary?db=core;g=Dapk3	2673	Dapk3	6.07492	5.50819	0.0705589	1.05012	0.817171	5.32946	4.36644	0.727862	1.65618	0.23693			0	4.28359	4.2257	5.39229	6.52391	6.71687	8.56166	4.44516	4.41616	8.07537	7.33883	6.10318	6.81635	4.89789	6.1185	10.6589	0	4.55799	4.54467	3.83331	4.52978
Gm16104	http://www.ensembl.org/Homo_sapiens/Gene/Summary?db=core;g=Gm16104	4174	Gm16104	2.18524	0.437035	0.855283	1.80911	0.295778	0	0	0.727698	1.65599	0.252592			0	0	0	0.224679	0	0.839609	8.56166	0	4.41616	8.07537	3.66941	0.435941	0	0	0.874071	0	0	0	0	0	0
Ccnd1	http://www.ensembl.org/Homo_sapiens/Gene/Summary?db=core;g=Ccnd1	1777	Ccnd1	1.14694	0.743153	0.445841	1.36211	0.633293	0	0.236391	0.727278	1.65551	0.3762			0	0.713932	0	0.674036	0	1.67922	0	4.44516	4.41616	0	1.83471	0	0	0.612236	0.874071	0	0	0	0.568084	0	0.377482
Gm17173	http://www.ensembl.org/Homo_sapiens/Gene/Summary?db=core;g=Gm17173	4198	Gm17173	0.435828	0.568339	0.198113	1.1472	0.815353	0	0.236391	0.727249	1.65548	0.339371			0	1.0709	1.40857	0.449358	0	0.419804	0	0	0	1.00942	0	0.871883	0	0.612236	0.524443	0	0	0	0.568084	0	0.377482
Tatdn1	http://www.ensembl.org/Homo_sapiens/Gene/Summary?db=core;g=Tatdn1	10188	Tatdn1	2.12762	1.46455	0.570264	1.48479	0.250305	3.9971	2.34173	0.727168	1.65539	0.205346			0	2.49876	2.81714	2.69615	2.60956	1.67922	0	0.889033	0	6.05653	3.66941	2.61565	0	1.53059	1.39851	7.9942	0	1.01289	1.70425	2.87499	3.77482
Dip2a	http://www.ensembl.org/Homo_sapiens/Gene/Summary?db=core;g=Dip2a	2870	Dip2a	0.490286	0.437035	0.398374	1.31802	0.617905	0	0.0943704	0.726673	1.65482	0.303936			0	0.356966	1.40857	0.224679	0	1.67922	0	1.77807	0	0	0	0.435941	0	0	0.874071	0	0	0	0	0	0.377482
Rad9b	http://www.ensembl.org/Homo_sapiens/Gene/Summary?db=core;g=Rad9b	8431	Rad9b	0.450846	0.502687	0.0669957	1.04753	0.814651	1.33237	0.521853	0.726642	1.65478	0.235671			0	0.713932	1.40857	0.674036	1.30478	0.419804	0	0.889033	0	0	0	0	0	0.306118	0.699257	2.66473	0	1.51933	0.568084	0	0
Gm26724	http://www.ensembl.org/Homo_sapiens/Gene/Summary?db=core;g=Gm26724	4292	Gm26724	0.277072	1.59547	-1.09398	-2.13463	0.191015	11.3575	1.29542	0.726607	1.65474	0.109176			0	0.356966	1.40857	1.12339	0	0	0	0	0	0	0	0.435941	0	0.918354	2.27258	0	22.7149	1.01289	0.568084	0.958328	2.64237
Trpm4	http://www.ensembl.org/Homo_sapiens/Gene/Summary?db=core;g=Trpm4	10905	Trpm4	0.643676	0.41528	0.660667	1.58081	0.448541	0	0.188741	0.726587	1.65472	0.361529			0	0.356966	0	1.12339	0	1.25941	0	2.6671	0	1.00942	0	1.30782	0	0.306118	0.524443	0	0	0	0	0	0.754963
C430042M11Rik	http://www.ensembl.org/Homo_sapiens/Gene/Summary?db=core;g=C430042M11Rik	1540	C430042M11Rik	0.577984	0.480932	0.383862	1.30483	0.704618	0	0.142021	0.726586	1.65472	0.289872			0	1.0709	0	0	0	0.839609	0	0	0	1.00942	0	1.74377	2.27212	0.612236	0.349628	0	0	0	0.568084	0	0
Tusc1	http://www.ensembl.org/Homo_sapiens/Gene/Summary?db=core;g=Tusc1	11025	Tusc1	0.503366	0.590094	0.0582723	1.04122	0.964226	0	0.142021	0.726462	1.65458	0.295461			0	0.356966	1.40857	0.224679	0	0	0	1.77807	0	0	0	0	2.27212	0.306118	0.874071	0	0	0	0.568084	0	0
Ikbip	http://www.ensembl.org/Homo_sapiens/Gene/Summary?db=core;g=Ikbip	5263	Ikbip	0.806995	0.590094	0.1473	1.10749	0.760463	1.33237	0.583983	0.726456	1.65457	0.243037			0	1.0709	0	0.674036	0	0.419804	0	2.6671	4.41616	0	0	0.435941	0	0.306118	0.874071	2.66473	0	1.01289	0.568084	0	0.754963
Wfdc17	http://www.ensembl.org/Homo_sapiens/Gene/Summary?db=core;g=Wfdc17	11461	Wfdc17	5.55291	1.31188	1.24004	2.36205	0.295436	0	0.253221	0.726413	1.65452	0.210818			0	4.28359	0	9.66119	0	2.93863	0	48.0078	0	0	0	1.74377	0	2.44894	0.174814	0	0	1.01289	0	0	0
Smarcd1	http://www.ensembl.org/Homo_sapiens/Gene/Summary?db=core;g=Smarcd1	9650	Smarcd1	5.73183	4.43678	0.234265	1.17631	0.471082	5.32946	4.56833	0.726368	1.65447	0.20142			0	4.64056	4.2257	4.94293	5.21913	4.19804	8.56166	5.3342	8.83233	6.05653	7.33883	2.61565	6.81635	2.75506	6.1185	10.6589	0	4.05154	6.81701	2.87499	4.52978
Egr1	http://www.ensembl.org/Homo_sapiens/Gene/Summary?db=core;g=Egr1	3170	Egr1	10.4876	13.0516	-0.422681	-1.34042	0.342859	15.3546	6.25192	0.726076	1.65413	0.308461			0	9.28112	2.81714	9.43651	3.91435	8.81589	34.2466	24.0039	8.83233	3.02826	5.50412	9.15477	6.81635	19.2854	6.81775	7.9942	22.7149	8.60953	1.70425	10.5416	4.1523
Mesd	http://www.ensembl.org/Homo_sapiens/Gene/Summary?db=core;g=Mesd	6260	Mesd	4.63988	3.86844	0.103095	1.07408	0.804103	3.9971	2.97798	0.725861	1.65389	0.293969			0	2.85573	0	5.61697	5.21913	2.51883	0	2.6671	17.6647	2.01884	3.66941	4.35941	9.08847	2.14283	5.59405	7.9942	0	3.5451	1.13617	3.83331	3.39733
Abhd17c	http://www.ensembl.org/Homo_sapiens/Gene/Summary?db=core;g=Abhd17c	383	Abhd17c	3.17397	4.00013	-0.452908	-1.3688	0.28979	5.32946	3.29249	0.725383	1.65334	0.255688			0	6.06842	2.81714	2.69615	1.30478	2.51883	8.56166	5.3342	0	3.02826	1.83471	3.92347	0	3.97953	4.02073	10.6589	0	5.57087	1.70425	2.87499	3.01985
Ubtd2	http://www.ensembl.org/Homo_sapiens/Gene/Summary?db=core;g=Ubtd2	11144	Ubtd2	0.48385	1.11492	-0.286586	-1.21975	0.58307	0	0.188741	0.725264	1.6532	0.357184			0	0	1.40857	1.34807	1.30478	0.419804	0	0.889033	0	0	0	0.435941	0	1.53059	0.699257	0	0	0	0	0	0.754963
Adnp	http://www.ensembl.org/Homo_sapiens/Gene/Summary?db=core;g=Adnp	562	Adnp	0.489141	0	0.438989	1.35565	0.257419	1.33237	0	0.724665	1.65252	0.168375			0	0.356966	0	0.224679	0	0	0	0	4.41616	0	0	0.871883	0	0	0	2.66473	0	0	0	0	0
Cyfip1	http://www.ensembl.org/Homo_sapiens/Gene/Summary?db=core;g=Cyfip1	2588	Cyfip1	1.42276	2.05465	-0.12787	-1.09268	0.758805	0	0.409722	0.724106	1.65188	0.556906			0	0.713932	1.40857	1.57275	2.60956	0.839609	0	0.889033	0	1.00942	1.83471	3.92347	2.27212	1.83671	2.27258	0	0	0.506443	0	0	1.13244
Glul	http://www.ensembl.org/Homo_sapiens/Gene/Summary?db=core;g=Glul	4048	Glul	8.47752	7.47582	0.125657	1.091	0.708671	24.0473	7.44449	0.723629	1.65133	0.190505			0	4.64056	14.0857	6.29101	10.4383	7.13667	8.56166	7.11226	4.41616	9.08479	12.843	3.48753	13.6327	7.95907	6.99257	2.66473	45.4299	3.03866	11.9298	5.74997	9.05956
Phf1	http://www.ensembl.org/Homo_sapiens/Gene/Summary?db=core;g=Phf1	7605	Phf1	8.80589	8.43691	-0.115785	-1.08356	0.731241	18.0193	8.51508	0.723105	1.65073	0.142173			0	8.92415	5.63427	7.4144	9.13348	7.55648	25.685	8.89033	4.41616	5.04711	3.66941	5.66724	13.6327	6.7346	10.1392	13.3237	22.7149	8.60953	8.52126	8.62496	8.3046
Cep41	http://www.ensembl.org/Homo_sapiens/Gene/Summary?db=core;g=Cep41	2023	Cep41	0.935299	2.29511	-0.649701	-1.56884	0.26623	0	0.508214	0.723026	1.65064	0.500232			0	1.0709	1.40857	2.02211	0	0.419804	0	0.889033	0	0	3.66941	1.74377	0	2.14283	2.4474	0	0	0.506443	0.568084	0.958328	0
Ppa1	http://www.ensembl.org/Homo_sapiens/Gene/Summary?db=core;g=Ppa1	7937	Ppa1	5.53877	3.49744	0.679394	1.60147	0.0588749	14.0222	4.53609	0.722893	1.65049	0.181272			0	4.28359	7.04284	4.2689	6.52391	5.87726	0	4.44516	8.83233	8.07537	5.50412	4.79536	6.81635	3.67342	3.32147	5.32946	22.7149	3.5451	6.81701	2.87499	4.90726
Tsen54	http://www.ensembl.org/Homo_sapiens/Gene/Summary?db=core;g=Tsen54	10924	Tsen54	1.06797	0.830561	0.513476	1.42749	0.514787	0	0.283111	0.722855	1.65045	0.423139			0	1.42786	1.40857	0.898715	0	2.51883	0	0	0	2.01884	1.83471	0.435941	2.27212	0.612236	1.04889	0	0	0	0	0	1.13244
Lsm10	http://www.ensembl.org/Homo_sapiens/Gene/Summary?db=core;g=Lsm10	5947	Lsm10	3.7541	5.28987	-0.338497	-1.26444	0.42908	8.34346	2.81417	0.722777	1.65036	0.325363			0	2.85573	0	3.59486	5.21913	6.29706	0	7.11226	4.41616	4.03768	3.66941	7.84695	0	5.51012	5.06961	5.32946	11.3575	4.05154	1.13617	1.91666	4.1523
Pja2	http://www.ensembl.org/Homo_sapiens/Gene/Summary?db=core;g=Pja2	7723	Pja2	1.69043	2.14205	-0.237759	-1.17916	0.716812	2.66473	1.45108	0.722758	1.65033	0.290654			0	2.85573	0	1.57275	2.60956	1.67922	0	4.44516	4.41616	0	1.83471	0.871883	0	1.83671	2.4474	5.32946	0	2.02577	1.13617	0	2.64237
Epas1	http://www.ensembl.org/Homo_sapiens/Gene/Summary?db=core;g=Epas1	3325	Epas1	2.24971	1.90197	0.0853491	1.06094	0.981642	1.33237	0.837205	0.722454	1.64999	0.390074			0	2.49876	0	2.24679	2.60956	1.25941	8.56166	7.11226	0	0	0	0.435941	2.27212	2.75506	1.04889	2.66473	0	2.02577	0.568084	0	0.754963
Stx12	http://www.ensembl.org/Homo_sapiens/Gene/Summary?db=core;g=Stx12	10031	Stx12	3.20573	3.10392	-0.0092989	-1.00647	0.960225	5.67873	1.28094	0.722112	1.6496	0.481252			0	3.2127	1.40857	1.79743	3.91435	2.93863	0	6.22323	8.83233	2.01884	1.83471	1.74377	4.54423	3.06118	3.14666	0	11.3575	1.51933	1.13617	0.958328	1.50993
Bach2	http://www.ensembl.org/Homo_sapiens/Gene/Summary?db=core;g=Bach2	1278	Bach2	1.62558	1.59547	0.0682984	1.04848	0.696029	5.32946	3.19302	0.721929	1.64939	0.155541			0	2.85573	5.63427	0.449358	2.60956	1.25941	0	3.55613	0	0	1.83471	1.30782	0	0.918354	2.27258	10.6589	0	2.53221	5.68084	1.91666	2.64237
Rbm12	http://www.ensembl.org/Homo_sapiens/Gene/Summary?db=core;g=Rbm12	8516	Rbm12	0.823515	1.24584	-0.289436	-1.22216	0.644599	1.33237	0.888886	0.721732	1.64916	0.299525			0	0.713932	0	0.674036	1.30478	1.25941	0	1.77807	0	1.00942	1.83471	1.30782	0	0.918354	1.57333	2.66473	0	0.506443	0	1.91666	1.13244
Ncapd3	http://www.ensembl.org/Homo_sapiens/Gene/Summary?db=core;g=Ncapd3	6808	Ncapd3	2.66569	4.30625	-0.490801	-1.40522	0.386887	12.6898	3.18355	0.721655	1.64907	0.228346			0	2.49876	1.40857	3.37018	5.21913	3.77824	0	4.44516	0	0	0	2.17971	9.08847	4.59177	4.02073	2.66473	22.7149	4.55799	0.568084	3.83331	3.77482
G6pc3	http://www.ensembl.org/Homo_sapiens/Gene/Summary?db=core;g=G6pc3	3867	G6pc3	1.83682	1.83594	0.117466	1.08483	0.818003	2.66473	1.50015	0.721526	1.64892	0.291442			0	2.1418	1.40857	2.47147	5.21913	2.09902	0	2.6671	0	2.01884	0	1.74377	2.27212	1.22447	2.4474	5.32946	0	3.5451	0.568084	0	1.88741
Tram2	http://www.ensembl.org/Homo_sapiens/Gene/Summary?db=core;g=Tram2	10785	Tram2	0.388528	0.743153	-0.0723639	-1.05144	0.796803	0	0.239582	0.72121	1.64856	0.282041			0	0	0	0.898715	0	0.419804	0	0.889033	0	2.01884	0	0.435941	0	0.612236	0.874071	0	0	0	0	0.958328	0
Cpne7	http://www.ensembl.org/Homo_sapiens/Gene/Summary?db=core;g=Cpne7	2395	Cpne7	0.261096	0.262221	0.0512495	1.03616	0.691942	1.33237	0.333952	0.721205	1.64856	0.189163			0	0	1.40857	0	1.30478	0.419804	0	0	0	0	0	0	0	0	0.524443	2.66473	0	0	0	0.958328	0.377482
Zfp580	http://www.ensembl.org/Homo_sapiens/Gene/Summary?db=core;g=Zfp580	11812	Zfp580	0.486084	0.961864	-0.316785	-1.24555	0.63531	1.33237	0.794516	0.720987	1.64831	0.260214			0	0.713932	1.40857	0.674036	0	0.839609	0	0.889033	0	0	0	1.30782	0	1.22447	0.699257	2.66473	0	0.506443	0	1.91666	0.754963
Xpnpep1	http://www.ensembl.org/Homo_sapiens/Gene/Summary?db=core;g=Xpnpep1	11507	Xpnpep1	3.03961	1.4428	0.504213	1.41835	0.384813	11.3575	1.73596	0.720835	1.64814	0.170903			0	1.78483	0	3.37018	0	2.93863	17.1233	0.889033	0	5.04711	1.83471	3.48753	0	1.83671	1.04889	0	22.7149	0.506443	1.70425	0.958328	3.77482
Cfl2	http://www.ensembl.org/Homo_sapiens/Gene/Summary?db=core;g=Cfl2	2065	Cfl2	1.87031	2.88559	-0.336035	-1.26228	0.456641	5.32946	3.1386	0.720776	1.64807	0.226917			0	4.28359	2.81714	3.59486	1.30478	1.67922	0	3.55613	0	3.02826	0	2.17971	0	3.67342	2.09777	10.6589	0	3.03866	1.70425	4.79164	3.01985
Pard3	http://www.ensembl.org/Homo_sapiens/Gene/Summary?db=core;g=Pard3	7378	Pard3	4.3336	7.86818	-0.690262	-1.61358	0.125009	1.33237	1.61724	0.720128	1.64733	0.649953			0	8.21022	1.40857	4.04422	7.82869	2.09902	8.56166	6.22323	0	2.01884	3.66941	5.66724	2.27212	4.89789	10.8385	2.66473	0	3.03866	1.13617	1.91666	0.377482
Ocrl	http://www.ensembl.org/Homo_sapiens/Gene/Summary?db=core;g=Ocrl	7226	Ocrl	0.216723	0.568339	-0.218108	-1.16321	0.841123	1.33237	0.474203	0.719922	1.64709	0.230823			0	1.0709	0	0.674036	0	0.419804	0	0	0	0	0	0.435941	0	0.612236	0.524443	2.66473	0	1.51933	0	0	0.377482
Rcc2	http://www.ensembl.org/Homo_sapiens/Gene/Summary?db=core;g=Rcc2	8571	Rcc2	6.7607	10.8862	-0.490745	-1.40517	0.156491	15.0053	7.96392	0.719792	1.64694	0.194813			0	13.2077	11.2685	11.908	5.21913	5.03765	0	8.0013	4.41616	7.06595	3.66941	11.3345	0	12.857	8.91552	18.6531	11.3575	11.1417	7.38509	7.66663	5.66222
Ddx3x	http://www.ensembl.org/Homo_sapiens/Gene/Summary?db=core;g=Ddx3x	2761	Ddx3x	29.1501	30.8636	-0.0633504	-1.04489	0.7696	44.0328	24.5322	0.719578	1.6467	0.0630253			0	39.9802	19.72	40.8915	31.3148	29.3863	17.1233	32.0052	35.3293	28.2638	16.5124	27.4643	31.8096	28.1629	33.5643	42.6357	45.4299	25.3221	24.4276	28.7499	19.629
Abhd17a	http://www.ensembl.org/Homo_sapiens/Gene/Summary?db=core;g=Abhd17a	381	Abhd17a	16.8085	15.9345	0.120053	1.08677	0.602912	15.0053	9.50383	0.719244	1.64632	0.174959			0	19.2762	18.3114	19.5471	10.4383	15.9526	17.1233	15.1136	8.83233	18.1696	23.8512	19.1814	15.9048	14.3875	17.4814	18.6531	11.3575	11.6482	9.08934	6.7083	10.5695
Cct3	http://www.ensembl.org/Homo_sapiens/Gene/Summary?db=core;g=Cct3	1812	Cct3	10.4151	11.0378	-0.103498	-1.07437	0.746227	15.0053	10.4334	0.719132	1.64619	0.128817			0	7.13932	9.85998	8.53779	7.82869	7.55648	8.56166	11.5574	8.83233	7.06595	20.1818	7.411	20.4491	8.26519	13.8103	18.6531	11.3575	9.11597	11.3617	7.66663	13.5893
Siah1b	http://www.ensembl.org/Homo_sapiens/Gene/Summary?db=core;g=Siah1b	9372	Siah1b	0.30496	0.393525	0.296433	1.2281	0.743466	0	0.142021	0.718998	1.64604	0.2804			0	0.713932	0	0.224679	0	0.839609	0	0	0	1.00942	0	0.871883	0	0.612236	0.174814	0	0	0	0.568084	0	0
Lrig3	http://www.ensembl.org/Homo_sapiens/Gene/Summary?db=core;g=Lrig3	5902	Lrig3	0.347917	0.743153	-0.175065	-1.12902	0.759371	0	0.0943704	0.718471	1.64544	0.30179			0	0.356966	0	0.674036	0	0	0	0	0	0	0	0.871883	2.27212	0.612236	0.874071	0	0	0	0	0	0.377482
Zbtb14	http://www.ensembl.org/Homo_sapiens/Gene/Summary?db=core;g=Zbtb14	11580	Zbtb14	0.960357	0.917968	0.303232	1.23391	0.66823	0	0.330762	0.717379	1.64419	0.418517			0	0	1.40857	1.12339	0	1.67922	0	0.889033	0	1.00942	1.83471	1.30782	2.27212	0.612236	1.2237	0	0	0	0.568084	0	0.754963
Pde11a	http://www.ensembl.org/Homo_sapiens/Gene/Summary?db=core;g=Pde11a	7475	Pde11a	0.174807	0.590094	-0.324713	-1.25242	0.774446	1.33237	0.284042	0.716776	1.64351	0.19854			0	0.356966	0	0	1.30478	0	0	0	0	0	0	0.435941	0	0.306118	0.874071	2.66473	0	0	1.13617	0	0
Cenpt	http://www.ensembl.org/Homo_sapiens/Gene/Summary?db=core;g=Cenpt	2003	Cenpt	1.16152	0.808805	0.0567042	1.04009	0.89446	1.33237	0.519503	0.716	1.64262	0.268196			0	0.356966	0	0	0	2.09902	0	1.77807	8.83233	0	0	0.871883	0	0.918354	0.699257	2.66473	0	0	0.568084	0	1.50993
Nudt16l1	http://www.ensembl.org/Homo_sapiens/Gene/Summary?db=core;g=Nudt16l1	7162	Nudt16l1	6.03788	5.61774	0.101703	1.07304	0.81859	5.32946	4.47166	0.7158	1.64239	0.290521			0	4.64056	2.81714	4.2689	5.21913	4.61785	0	8.89033	4.41616	6.05653	5.50412	7.84695	18.1769	5.81624	5.41924	10.6589	0	1.51933	5.68084	7.66663	3.01985
Ints9	http://www.ensembl.org/Homo_sapiens/Gene/Summary?db=core;g=Ints9	5377	Ints9	2.36536	1.59547	0.0691353	1.04909	0.788364	1.33237	1.12302	0.715698	1.64228	0.3246			0	0.356966	2.81714	0.674036	1.30478	1.67922	8.56166	0.889033	4.41616	0	3.66941	1.74377	2.27212	0.918354	2.27258	2.66473	0	0.506443	2.27234	0.958328	0.754963
Uggt1	http://www.ensembl.org/Homo_sapiens/Gene/Summary?db=core;g=Uggt1	11170	Uggt1	3.28125	1.94548	0.397866	1.31756	0.338327	5.32946	3.63901	0.715676	1.64225	0.154979			0	1.42786	1.40857	3.37018	5.21913	2.09902	8.56166	3.55613	4.41616	3.02826	0	1.74377	4.54423	2.14283	1.74814	10.6589	0	2.02577	4.54467	3.83331	4.1523
Nudt16	http://www.ensembl.org/Homo_sapiens/Gene/Summary?db=core;g=Nudt16	7161	Nudt16	2.03813	2.73215	-0.274715	-1.20976	0.668626	2.66473	1.54687	0.715119	1.64162	0.33167			0	1.42786	2.81714	1.12339	3.91435	3.35843	0	3.55613	0	1.00942	1.83471	0.871883	4.54423	2.14283	3.32147	5.32946	0	3.5451	0	0	2.64237
Tmem205	http://www.ensembl.org/Homo_sapiens/Gene/Summary?db=core;g=Tmem205	10552	Tmem205	1.05072	1.42104	-0.0906662	-1.06486	0.719804	0	0.460563	0.71479	1.64124	0.443631			0	1.0709	0	1.12339	0	1.25941	0	3.55613	0	2.01884	0	1.30782	2.27212	2.14283	0.699257	0	0	0.506443	0	0.958328	0.377482
Dnaaf2	http://www.ensembl.org/Homo_sapiens/Gene/Summary?db=core;g=Dnaaf2	2899	Dnaaf2	0.270802	0.174814	0.315544	1.24448	0.431031	1.33237	0.315352	0.713836	1.64016	0.215605			0	0.356966	1.40857	0.224679	0	1.25941	0	0	0	0	0	0	0	0	0.349628	2.66473	0	0.506443	0	0	0.754963
Ipo13	http://www.ensembl.org/Homo_sapiens/Gene/Summary?db=core;g=Ipo13	5384	Ipo13	0.34645	0.393525	0.189607	1.14045	0.657233	1.33237	0.602584	0.713416	1.63968	0.20716			0	0.356966	0	0.674036	0	0.419804	0	0	0	0	1.83471	0.871883	0	0.612236	0.174814	2.66473	0	0.506443	0.568084	0.958328	0.377482
Ar	http://www.ensembl.org/Homo_sapiens/Gene/Summary?db=core;g=Ar	912	Ar	6.41794	6.55708	0.0624414	1.04423	0.798885	9.32656	7.74559	0.71336	1.63962	0.165884			0	6.42539	11.2685	7.63908	10.4383	2.51883	0	5.3342	4.41616	5.04711	11.0082	6.10318	6.81635	4.89789	8.21627	18.6531	0	10.1289	10.2255	3.83331	6.79467
Rsl1d1	http://www.ensembl.org/Homo_sapiens/Gene/Summary?db=core;g=Rsl1d1	8979	Rsl1d1	9.42704	9.027	0.0798929	1.05694	0.751539	19.3517	9.55409	0.712933	1.63913	0.139657			0	8.21022	8.45141	10.7846	15.6574	10.0753	17.1233	8.89033	8.83233	10.0942	1.83471	10.8985	2.27212	7.04071	11.0133	15.9884	22.7149	8.60953	9.65743	8.62496	11.3244
Purb	http://www.ensembl.org/Homo_sapiens/Gene/Summary?db=core;g=Purb	8294	Purb	10.4489	9.48618	0.115735	1.08353	0.715641	6.66183	5.84976	0.712674	1.63884	0.265701			0	9.99505	4.2257	11.0093	11.743	8.39609	0	15.1136	26.497	5.04711	11.0082	8.71883	13.6327	7.95907	11.0133	13.3237	0	7.0902	5.68084	3.83331	6.79467
Gm11973	http://www.ensembl.org/Homo_sapiens/Gene/Summary?db=core;g=Gm11973	4101	Gm11973	0.247902	0.306118	0.0152278	1.01061	0.829252	1.33237	0.363002	0.712094	1.63818	0.215306			0	0	0	0.224679	1.30478	0	0	0	0	1.00942	0	0.435941	0	0.612236	0	2.66473	0	0.506443	0.568084	0	0.377482
Reps2	http://www.ensembl.org/Homo_sapiens/Gene/Summary?db=core;g=Reps2	8609	Reps2	0.404351	0	0.899348	1.86522	0.124826	0	0	0.711264	1.63724	0.256249			0	0.356966	0	0.449358	0	0.839609	0	0.889033	0	1.00942	0	1.30782	0	0	0	0	0	0	0	0	0
Zfp236	http://www.ensembl.org/Homo_sapiens/Gene/Summary?db=core;g=Zfp236	11709	Zfp236	1.18959	1.68326	-0.17695	-1.13049	0.645855	1.33237	1.11399	0.710961	1.63689	0.345386			0	2.85573	0	1.34807	2.60956	2.09902	0	0.889033	0	4.03768	0	0.435941	0	2.14283	1.2237	2.66473	0	1.01289	0.568084	2.87499	0
Kcnmb4	http://www.ensembl.org/Homo_sapiens/Gene/Summary?db=core;g=Kcnmb4	5549	Kcnmb4	2.36887	1.92373	0.118292	1.08545	0.956393	0	0.489613	0.710551	1.63643	0.583432			0	3.2127	0	2.02211	0	1.25941	8.56166	4.44516	0	4.03768	0	2.61565	2.27212	2.44894	1.39851	0	0	1.01289	0.568084	0	0.377482
Gm9888	http://www.ensembl.org/Homo_sapiens/Gene/Summary?db=core;g=Gm9888	4566	Gm9888	0.47398	0	0.927304	1.90172	0.110906	0	0	0.710531	1.63641	0.257949			0	0.356966	0	0.449358	1.30478	1.25941	0	0	0	1.00942	0	1.30782	0	0	0	0	0	0	0	0	0
Harbi1	http://www.ensembl.org/Homo_sapiens/Gene/Summary?db=core;g=Harbi1	4859	Harbi1	0.415623	0.98362	-0.258178	-1.19597	0.68118	0	0.188741	0.710314	1.63616	0.358117			0	1.42786	0	0.449358	0	0.839609	0	0	0	0	1.83471	0.435941	0	0.918354	1.04889	0	0	0	0	0	0.754963
Prr14l	http://www.ensembl.org/Homo_sapiens/Gene/Summary?db=core;g=Prr14l	8140	Prr14l	0.661756	1.02752	-0.159826	-1.11715	0.843564	1.33237	0.646113	0.710227	1.63606	0.280719			0	1.0709	1.40857	1.12339	2.60956	0.839609	0	0.889033	0	0	0	0	0	1.53059	0.524443	2.66473	0	0.506443	0.568084	0	1.50993
Naglu	http://www.ensembl.org/Homo_sapiens/Gene/Summary?db=core;g=Naglu	6766	Naglu	0.762405	0.568339	0.104313	1.07498	0.976763	0	0.126611	0.709769	1.63554	0.294139			0	0	0	0.224679	2.60956	0	0	0.889033	4.41616	1.00942	0	0	0	0.612236	0.524443	0	0	0.506443	0	0	0
Prdm10	http://www.ensembl.org/Homo_sapiens/Gene/Summary?db=core;g=Prdm10	8051	Prdm10	0.867213	0.480932	0.737648	1.66746	0.287192	1.33237	0.762275	0.709328	1.63504	0.265991			0	1.0709	0	1.57275	0	1.25941	0	1.77807	0	2.01884	1.83471	0.871883	0	0.612236	0.349628	2.66473	0	0	0	1.91666	1.13244
Dpp7	http://www.ensembl.org/Homo_sapiens/Gene/Summary?db=core;g=Dpp7	2991	Dpp7	0.751843	0.480932	0.228963	1.17199	0.997396	0	0.142021	0.708769	1.63441	0.304403			0	0	0	0.449358	1.30478	0	0	0.889033	0	0	1.83471	0	4.54423	0.612236	0.349628	0	0	0	0.568084	0	0
Ptpn11	http://www.ensembl.org/Homo_sapiens/Gene/Summary?db=core;g=Ptpn11	8262	Ptpn11	4.14533	4.39327	0.0229736	1.01605	0.968546	8.34346	3.09998	0.708546	1.63416	0.306153			0	7.49629	4.2257	3.81954	2.60956	4.19804	0	8.89033	4.41616	6.05653	0	3.48753	4.54423	3.3673	5.41924	5.32946	11.3575	2.53221	2.84042	2.87499	4.1523
Agfg2	http://www.ensembl.org/Homo_sapiens/Gene/Summary?db=core;g=Agfg2	599	Agfg2	3.31736	2.29511	0.315274	1.24425	0.565031	1.33237	1.05584	0.708325	1.63391	0.455404			0	2.1418	4.2257	2.24679	0	1.67922	8.56166	2.6671	0	6.05653	3.66941	1.74377	6.81635	2.14283	2.4474	2.66473	0	1.01289	0.568084	0	2.64237
Rnf31	http://www.ensembl.org/Homo_sapiens/Gene/Summary?db=core;g=Rnf31	8789	Rnf31	0.981445	0.502687	0.335739	1.26202	0.386627	11.3575	1.36167	0.707748	1.63325	0.0868008			0	0.356966	1.40857	0.674036	0	0.419804	0	2.6671	4.41616	0	1.83471	0	0	0.306118	0.699257	0	22.7149	0.506443	1.13617	1.91666	1.88741
Rrnad1	http://www.ensembl.org/Homo_sapiens/Gene/Summary?db=core;g=Rrnad1	8965	Rrnad1	2.8472	2.64474	-0.147128	-1.10736	0.853512	2.66473	2.07177	0.707474	1.63294	0.284058			0	1.78483	0	1.79743	3.91435	2.51883	0	0.889033	17.6647	2.01884	1.83471	1.74377	0	2.14283	3.14666	5.32946	0	0.506443	3.97659	1.91666	1.88741
Rnf44	http://www.ensembl.org/Homo_sapiens/Gene/Summary?db=core;g=Rnf44	8798	Rnf44	4.2553	3.67264	0.207294	1.15452	0.563265	19.7009	5.53843	0.707166	1.63259	0.149951			0	4.64056	1.40857	4.49358	5.21913	3.35843	0	2.6671	8.83233	2.01884	3.66941	5.66724	9.08847	4.89789	2.4474	5.32946	34.0724	5.06443	4.54467	5.74997	6.79467
Zfp821	http://www.ensembl.org/Homo_sapiens/Gene/Summary?db=core;g=Zfp821	11895	Zfp821	0.348228	0.349628	0.0321204	1.02251	0.702473	1.33237	0.409722	0.706959	1.63236	0.205478			0	0.356966	0	0.224679	0	0	0	0.889033	0	0	0	0.435941	2.27212	0	0.699257	2.66473	0	0.506443	0	0	1.13244
Dus4l	http://www.ensembl.org/Homo_sapiens/Gene/Summary?db=core;g=Dus4l	3038	Dus4l	0.664405	0.808805	-0.0776013	-1.05526	0.838706	5.32946	1.8608	0.706605	1.63196	0.274284			0	2.85573	0	1.57275	0	2.09902	0	0	0	1.00942	0	0.435941	0	0.918354	0.699257	10.6589	0	2.53221	1.13617	0	3.77482
Stk3	http://www.ensembl.org/Homo_sapiens/Gene/Summary?db=core;g=Stk3	10004	Stk3	0.890807	0.917968	0.304321	1.23484	0.689483	0	0.330762	0.706388	1.63171	0.439576			0	0.713932	2.81714	0.898715	0	0.839609	0	2.6671	0	1.00942	0	1.74377	0	0.612236	1.2237	0	0	0	0.568084	0	0.754963
Tmem259	http://www.ensembl.org/Homo_sapiens/Gene/Summary?db=core;g=Tmem259	10579	Tmem259	3.54345	2.33862	0.355603	1.27952	0.433589	8.34346	2.89818	0.706112	1.6314	0.230842			0	4.28359	1.40857	3.81954	0	2.09902	0	2.6671	8.83233	4.03768	3.66941	2.61565	9.08847	1.53059	3.14666	5.32946	11.3575	4.55799	2.27234	2.87499	1.88741
Hscb	http://www.ensembl.org/Homo_sapiens/Gene/Summary?db=core;g=Hscb	5106	Hscb	4.33436	3.69401	0.384668	1.30556	0.304935	11.0082	5.3573	0.706029	1.63131	0.172766			0	4.28359	7.04284	4.49358	6.52391	6.29706	0	9.77936	4.41616	2.01884	3.66941	3.48753	0	3.3673	4.02073	10.6589	11.3575	3.03866	7.38509	3.83331	7.17215
Cd36	http://www.ensembl.org/Homo_sapiens/Gene/Summary?db=core;g=Cd36	1849	Cd36	0.963401	1.53059	0.0211098	1.01474	0.822593	1.33237	0.492803	0.705936	1.6312	0.224961			0	0.356966	0	1.57275	0	2.51883	0	7.11226	0	0	0	0	0	3.06118	0	2.66473	0	1.01289	0	0.958328	0
Olfr77	http://www.ensembl.org/Homo_sapiens/Gene/Summary?db=core;g=Olfr77	7252	Olfr77	0.764174	1.00576	0.147082	1.10733	0.821479	1.33237	0.874407	0.705625	1.63085	0.276916			0	2.49876	0	1.34807	0	0.419804	0	0.889033	0	0	1.83471	2.17971	0	1.83671	0.174814	2.66473	0	1.01289	0.568084	1.91666	0
Vps26b	http://www.ensembl.org/Homo_sapiens/Gene/Summary?db=core;g=Vps26b	11349	Vps26b	5.21287	3.27873	0.560485	1.47477	0.161969	2.66473	2.31184	0.705077	1.63023	0.391763			0	5.35449	5.63427	4.2689	2.60956	4.19804	0	6.22323	13.2485	3.02826	3.66941	5.2313	9.08847	3.06118	3.49628	5.32946	0	2.02577	1.70425	2.87499	2.64237
Btla	http://www.ensembl.org/Homo_sapiens/Gene/Summary?db=core;g=Btla	1500	Btla	0.314023	0	0.576454	1.49118	0.134681	1.33237	0.220981	0.704718	1.62983	0.214765			0	0.356966	1.40857	0.224679	0	0	0	1.77807	0	0	0	0	0	0	0	2.66473	0	0.506443	0	0	0.377482
Man1c1	http://www.ensembl.org/Homo_sapiens/Gene/Summary?db=core;g=Man1c1	6050	Man1c1	1.84079	1.74891	-0.0348964	-1.02448	0.843283	0	0.457373	0.704611	1.62971	0.539976			0	1.0709	1.40857	0.898715	2.60956	1.25941	0	1.77807	4.41616	0	5.50412	0.871883	2.27212	2.44894	1.04889	0	0	0.506443	0.568084	0	0.754963
Lrrc75b	http://www.ensembl.org/Homo_sapiens/Gene/Summary?db=core;g=Lrrc75b	5931	Lrrc75b	0.71809	0.480932	0.419465	1.33743	0.678435	0	0.126611	0.704443	1.62951	0.303607			0	1.0709	1.40857	0.449358	0	0	0	0	0	2.01884	3.66941	0	0	0.612236	0.349628	0	0	0.506443	0	0	0
Gstz1	http://www.ensembl.org/Homo_sapiens/Gene/Summary?db=core;g=Gstz1	4761	Gstz1	0.598011	1.44241	-0.455116	-1.37089	0.56075	1.33237	0.759085	0.704066	1.62909	0.314956			0	0.356966	0	1.57275	1.30478	0.419804	0	1.77807	0	0	0	1.74377	0	0.612236	2.27258	2.66473	0	0	0.568084	0.958328	1.50993
Mis12	http://www.ensembl.org/Homo_sapiens/Gene/Summary?db=core;g=Mis12	6371	Mis12	1.60625	1.87983	-0.423608	-1.34128	0.508698	5.67873	0.962396	0.703561	1.62852	0.322149			0	1.0709	2.81714	0.674036	0	0.839609	0	0.889033	8.83233	1.00942	1.83471	1.30782	0	1.83671	1.92296	0	11.3575	1.01289	1.70425	0	1.13244
Snx19	http://www.ensembl.org/Homo_sapiens/Gene/Summary?db=core;g=Snx19	9756	Snx19	0.953078	0.743153	0.0554494	1.03918	0.962649	0	0.333952	0.703539	1.6285	0.34601			0	0	1.40857	0.449358	0	0	0	0	4.41616	2.01884	0	0.871883	2.27212	0.612236	0.874071	0	0	0	0	0.958328	0.377482
Plrg1	http://www.ensembl.org/Homo_sapiens/Gene/Summary?db=core;g=Plrg1	7812	Plrg1	1.47733	1.81418	-0.226836	-1.17027	0.790253	11.3575	1.96425	0.703195	1.62811	0.171805			0	0.713932	1.40857	0.674036	2.60956	0.839609	0	1.77807	0	2.01884	3.66941	1.74377	2.27212	1.53059	2.09777	0	22.7149	1.01289	1.70425	2.87499	2.26489
Wdr59	http://www.ensembl.org/Homo_sapiens/Gene/Summary?db=core;g=Wdr59	11436	Wdr59	0.230197	0.546584	-0.00225962	-1.00157	0.955294	0	0.126611	0.702956	1.62784	0.297285			0	0.356966	0	0.224679	0	0.419804	0	0.889033	0	0	0	0.871883	0	0.918354	0.174814	0	0	0.506443	0	0	0
Exoc6	http://www.ensembl.org/Homo_sapiens/Gene/Summary?db=core;g=Exoc6	3422	Exoc6	0.972312	1.79242	-0.533074	-1.44701	0.399666	8.34346	2.3563	0.702419	1.62723	0.153113			0	1.0709	0	1.34807	0	1.67922	0	0	0	3.02826	3.66941	0.871883	0	1.83671	1.74814	5.32946	11.3575	2.02577	2.84042	1.91666	2.64237
Myo1e	http://www.ensembl.org/Homo_sapiens/Gene/Summary?db=core;g=Myo1e	6719	Myo1e	10.4284	10.3824	-0.079046	-1.05632	0.697608	1.33237	1.86718	0.702392	1.6272	0.826115			0	7.13932	1.40857	11.4586	13.0478	9.2357	34.2466	9.77936	4.41616	11.1036	12.843	10.4626	0	8.87742	11.8874	2.66473	0	2.53221	0	1.91666	3.01985
1810041H14Rik	http://www.ensembl.org/Homo_sapiens/Gene/Summary?db=core;g=1810041H14Rik	91	1810041H14Rik	0.768182	0.633991	-0.176249	-1.12994	0.826796	11.0082	3.55244	0.701988	1.62674	0.094641			0	0.713932	1.40857	0	2.60956	0	0	1.77807	0	0	0	0.435941	2.27212	0.918354	0.349628	10.6589	11.3575	3.5451	2.27234	5.74997	2.64237
Klhl3	http://www.ensembl.org/Homo_sapiens/Gene/Summary?db=core;g=Klhl3	5663	Klhl3	0.58343	0.393525	-0.0234421	-1.01638	0.63264	3.9971	1.47203	0.701771	1.6265	0.207997			0	0.356966	4.2257	0.224679	1.30478	0	0	0.889033	0	0	0	0	0	0.612236	0.174814	7.9942	0	3.03866	1.13617	0.958328	0.754963
Yes1	http://www.ensembl.org/Homo_sapiens/Gene/Summary?db=core;g=Yes1	11538	Yes1	2.42046	4.67725	-0.907712	-1.87607	0.166768	6.66183	4.2202	0.701243	1.62591	0.224952			0	3.56966	5.63427	2.92082	1.30478	1.67922	8.56166	2.6671	0	0	0	0.435941	2.27212	3.06118	6.29331	13.3237	0	3.03866	1.70425	3.83331	8.3046
Arhgap27os2	http://www.ensembl.org/Homo_sapiens/Gene/Summary?db=core;g=Arhgap27os2	951	Arhgap27os2	0.361441	0	0.858613	1.81329	0.136172	0	0	0.700886	1.6255	0.258665			0	0.713932	0	0.449358	0	0.839609	0	0.889033	0	1.00942	0	0.435941	0	0	0	0	0	0	0	0	0
Mtus1	http://www.ensembl.org/Homo_sapiens/Gene/Summary?db=core;g=Mtus1	6662	Mtus1	0.127793	0.743153	-0.858607	-1.81329	0.373542	2.66473	0.976875	0.70042	1.62498	0.154337			0	0	0	0.224679	0	0.419804	0	0.889033	0	0	0	0	0	0.612236	0.874071	5.32946	0	0.506443	1.13617	0	2.26489
Rhno1	http://www.ensembl.org/Homo_sapiens/Gene/Summary?db=core;g=Rhno1	8673	Rhno1	3.2777	3.8257	-0.228269	-1.17143	0.570521	12.6898	2.93303	0.699869	1.62436	0.269219			0	4.28359	0	4.94293	1.30478	3.77824	8.56166	5.3342	0	8.07537	0	3.05159	0	5.20401	2.4474	2.66473	22.7149	2.02577	2.27234	4.79164	2.64237
Stat5a	http://www.ensembl.org/Homo_sapiens/Gene/Summary?db=core;g=Stat5a	9984	Stat5a	2.67285	2.53558	0.0135534	1.00944	0.840674	9.67583	4.15635	0.699109	1.6235	0.156894			0	1.42786	8.45141	2.47147	1.30478	2.51883	0	1.77807	4.41616	2.01884	1.83471	1.30782	4.54423	2.44894	2.62221	7.9942	11.3575	3.5451	8.52126	1.91666	2.64237
Tmem183a	http://www.ensembl.org/Homo_sapiens/Gene/Summary?db=core;g=Tmem183a	10535	Tmem183a	7.09192	5.48644	0.309429	1.23922	0.387589	6.66183	5.39331	0.699027	1.62341	0.230391			0	8.92415	8.45141	8.76247	2.60956	5.87726	8.56166	3.55613	8.83233	2.01884	9.17354	6.97506	11.3606	5.20401	5.76887	13.3237	0	6.58376	6.24892	3.83331	4.90726
Ticam1	http://www.ensembl.org/Homo_sapiens/Gene/Summary?db=core;g=Ticam1	10390	Ticam1	1.05277	0.480932	0.590721	1.506	0.448899	0	0.366193	0.698776	1.62313	0.358628			0	0	1.40857	0.898715	1.30478	0	0	0.889033	4.41616	1.00942	1.83471	0.871883	0	0.612236	0.349628	0	0	0.506443	0	0.958328	0
Mob1a	http://www.ensembl.org/Homo_sapiens/Gene/Summary?db=core;g=Mob1a	6418	Mob1a	7.34976	7.32237	-0.00524005	-1.00364	0.998621	13.6729	7.43853	0.698672	1.62301	0.195729			0	10.352	2.81714	8.53779	13.0478	8.81589	8.56166	8.89033	4.41616	3.02826	7.33883	7.84695	4.54423	6.42848	8.21627	15.9884	11.3575	12.6611	5.68084	5.74997	5.66222
Snx15	http://www.ensembl.org/Homo_sapiens/Gene/Summary?db=core;g=Snx15	9752	Snx15	6.51784	5.20207	-0.0353399	-1.0248	0.94531	7.0111	2.91075	0.698648	1.62298	0.395122			0	2.1418	4.2257	2.47147	3.91435	5.87726	25.685	1.77807	8.83233	3.02826	5.50412	5.66724	9.08847	4.28565	6.1185	2.66473	11.3575	1.01289	5.11276	2.87499	2.64237
Dyrk3	http://www.ensembl.org/Homo_sapiens/Gene/Summary?db=core;g=Dyrk3	3077	Dyrk3	0.707248	0.327873	0.818039	1.76301	0.329063	0	0.366193	0.698563	1.62289	0.344779			0	0.713932	0	0.898715	0	0.839609	0	0	0	2.01884	0	1.74377	2.27212	0.306118	0.349628	0	0	0.506443	0	0.958328	0
Bckdhb	http://www.ensembl.org/Homo_sapiens/Gene/Summary?db=core;g=Bckdhb	1349	Bckdhb	1.7576	1.15843	-0.151078	-1.1104	0.93694	2.66473	1.53593	0.698485	1.6228	0.200753			0	1.0709	2.81714	0.898715	0	0	8.56166	0	4.41616	2.01884	0	1.30782	0	0.918354	1.39851	5.32946	0	1.01289	1.70425	1.91666	1.50993
Gm9958	http://www.ensembl.org/Homo_sapiens/Gene/Summary?db=core;g=Gm9958	4571	Gm9958	0.412421	0.393525	0.254875	1.19323	0.597833	1.33237	0.602584	0.698442	1.62275	0.228135			0	0.713932	0	1.12339	0	0.839609	0	0	0	0	0	0	2.27212	0.612236	0.174814	2.66473	0	0.506443	0.568084	0.958328	0.377482
Kif20b	http://www.ensembl.org/Homo_sapiens/Gene/Summary?db=core;g=Kif20b	5608	Kif20b	0.480205	1.04927	-0.512488	-1.42651	0.450157	1.33237	0.842166	0.698237	1.62252	0.269358			0	0.713932	0	0.449358	1.30478	0.839609	0	0	0	2.01884	0	0.435941	0	1.22447	0.874071	2.66473	0	0.506443	0.568084	1.91666	0.377482
Zfp644	http://www.ensembl.org/Homo_sapiens/Gene/Summary?db=core;g=Zfp644	11840	Zfp644	7.85974	9.04992	-0.233108	-1.17536	0.45637	19.3517	9.20424	0.698035	1.62229	0.14073			0	6.42539	9.85998	7.86376	3.91435	7.97628	17.1233	9.77936	4.41616	5.04711	5.50412	9.59071	6.81635	10.408	7.69182	15.9884	22.7149	7.59664	11.3617	7.66663	10.192
Deaf1	http://www.ensembl.org/Homo_sapiens/Gene/Summary?db=core;g=Deaf1	2779	Deaf1	2.15742	3.06041	-0.421642	-1.33945	0.42194	8.34346	2.73614	0.697983	1.62224	0.218857			0	2.85573	4.2257	1.12339	1.30478	3.77824	0	0.889033	4.41616	1.00942	1.83471	2.17971	2.27212	3.67342	2.4474	5.32946	11.3575	3.5451	2.84042	1.91666	2.64237
9130015A21Rik	http://www.ensembl.org/Homo_sapiens/Gene/Summary?db=core;g=9130015A21Rik	274	9130015A21Rik	0.296372	0.327873	0.253517	1.19211	0.75206	0	0.126611	0.697602	1.62181	0.286102			0	0.356966	0	0.449358	1.30478	0	0	0	0	1.00942	0	0.435941	0	0.306118	0.349628	0	0	0.506443	0	0	0
Hyal1	http://www.ensembl.org/Homo_sapiens/Gene/Summary?db=core;g=Hyal1	5151	Hyal1	0.295281	0.896212	-0.520329	-1.43428	0.505612	5.67873	0.631634	0.697441	1.62163	0.202936			0	0.356966	0	0.449358	0	0.419804	0	0	0	1.00942	0	1.30782	0	0.918354	0.874071	0	11.3575	1.01289	1.13617	0	0.377482
Dnal4	http://www.ensembl.org/Homo_sapiens/Gene/Summary?db=core;g=Dnal4	2941	Dnal4	1.68951	1.83594	0.00993478	1.00691	0.992949	1.33237	0.946985	0.696755	1.62086	0.403171			0	1.42786	0	3.37018	2.60956	2.51883	0	1.77807	4.41616	1.00942	0	0.871883	2.27212	1.22447	2.4474	2.66473	0	1.51933	1.13617	0	1.13244
Arhgap21	http://www.ensembl.org/Homo_sapiens/Gene/Summary?db=core;g=Arhgap21	945	Arhgap21	2.35733	0.721398	0.952366	1.93504	0.188565	0	0.379832	0.696619	1.6207	0.469507			0	1.78483	0	1.34807	2.60956	0.419804	8.56166	0.889033	4.41616	1.00942	3.66941	1.30782	2.27212	0.918354	0.524443	0	0	1.51933	0	0	0
Lgalsl	http://www.ensembl.org/Homo_sapiens/Gene/Summary?db=core;g=Lgalsl	5813	Lgalsl	1.16157	0.78705	0.660338	1.58045	0.433003	0	0.283111	0.695854	1.61984	0.449107			0	1.0709	0	1.57275	0	0.839609	0	0.889033	0	1.00942	3.66941	2.61565	2.27212	1.22447	0.349628	0	0	0	0	0	1.13244
Tcf12	http://www.ensembl.org/Homo_sapiens/Gene/Summary?db=core;g=Tcf12	10252	Tcf12	7.13358	7.71551	-0.124201	-1.0899	0.798291	25.0304	10.9303	0.695493	1.61944	0.127376			0	10.709	12.6771	5.84165	3.91435	5.87726	17.1233	10.6684	0	4.03768	1.83471	6.10318	6.81635	5.81624	9.61478	15.9884	34.0724	10.1289	11.9298	9.58328	12.0794
Celsr1	http://www.ensembl.org/Homo_sapiens/Gene/Summary?db=core;g=Celsr1	1986	Celsr1	0.299914	0.393525	0.127843	1.09266	0.708227	5.67873	0.554934	0.69546	1.6194	0.169911			0	0	1.40857	0.898715	0	0.419804	0	0	0	0	0	0.871883	0	0.612236	0.174814	0	11.3575	0.506443	0	0.958328	0.754963
Rwdd2a	http://www.ensembl.org/Homo_sapiens/Gene/Summary?db=core;g=Rwdd2a	9023	Rwdd2a	0.825099	0	0.917511	1.88885	0.104624	0	0	0.695125	1.61903	0.265014			0	0	1.40857	0.449358	0	0.839609	0	1.77807	4.41616	1.00942	0	0	0	0	0	0	0	0	0	0	0
Dynll2	http://www.ensembl.org/Homo_sapiens/Gene/Summary?db=core;g=Dynll2	3068	Dynll2	6.95246	10.4916	-0.373315	-1.29533	0.216732	15.0053	9.46929	0.69495	1.61883	0.160219			0	10.352	5.63427	8.31311	13.0478	8.39609	0	8.89033	0	5.04711	3.66941	8.71883	11.3606	8.5713	12.4118	18.6531	11.3575	8.60953	7.95318	11.4999	9.81452
Meaf6	http://www.ensembl.org/Homo_sapiens/Gene/Summary?db=core;g=Meaf6	6213	Meaf6	4.73975	7.54147	-0.49901	-1.41324	0.185583	16.6869	6.86717	0.694688	1.61853	0.203468			0	4.64056	2.81714	5.61697	5.21913	8.81589	0	8.89033	0	2.01884	7.33883	6.97506	4.54423	8.26519	6.81775	10.6589	22.7149	7.0902	6.81701	10.5416	3.01985
Crmp1	http://www.ensembl.org/Homo_sapiens/Gene/Summary?db=core;g=Crmp1	2442	Crmp1	5.17063	6.2292	-0.0645007	-1.04572	0.716671	0	0.900265	0.694551	1.61838	0.952355			0	5.35449	0	5.61697	5.21913	8.81589	8.56166	1.77807	0	5.04711	12.843	6.53912	2.27212	4.59177	7.86664	0	0	1.51933	1.70425	0	0.377482
C1qa	http://www.ensembl.org/Homo_sapiens/Gene/Summary?db=core;g=C1qa	1520	C1qa	5.33774	2.51421	0.815284	1.75964	0.825262	0	0.395242	0.694349	1.61815	0.361382			0	3.56966	0	5.39229	0	6.29706	0	43.5626	0	0	0	5.2313	0	3.97953	1.04889	0	0	1.01289	0.568084	0	0
Pbx3	http://www.ensembl.org/Homo_sapiens/Gene/Summary?db=core;g=Pbx3	7413	Pbx3	0.50478	0.590094	0.15509	1.11349	0.85069	0	0.366193	0.694328	1.61813	0.357846			0	0.713932	1.40857	0.449358	1.30478	0.419804	0	0.889033	0	0	0	0.871883	0	0.306118	0.874071	0	0	0.506443	0	0.958328	0
Romo1	http://www.ensembl.org/Homo_sapiens/Gene/Summary?db=core;g=Romo1	8816	Romo1	27.549	27.8273	-0.00164206	-1.00114	0.980802	34.0077	21.9691	0.694009	1.61777	0.0694344			0	26.7725	18.3114	33.9265	18.267	30.2259	8.56166	38.2284	22.0808	27.2544	36.6941	36.1831	34.0818	31.5302	24.1244	45.3004	22.7149	28.3608	13.634	25.8749	20.0065
Kit	http://www.ensembl.org/Homo_sapiens/Gene/Summary?db=core;g=Kit	5626	Kit	0.625556	0.327873	0.26617	1.20261	0.737891	0	0.126611	0.693965	1.61772	0.28692			0	0.356966	1.40857	0	0	0	0	0.889033	4.41616	0	0	0.435941	0	0.306118	0.349628	0	0	0.506443	0	0	0
Kat5	http://www.ensembl.org/Homo_sapiens/Gene/Summary?db=core;g=Kat5	5524	Kat5	1.8167	2.95086	-0.389566	-1.31	0.518596	7.0111	2.00459	0.693572	1.61728	0.267213			0	0.713932	2.81714	2.47147	3.91435	1.25941	0	0	0	3.02826	0	3.05159	4.54423	2.75506	3.14666	2.66473	11.3575	1.01289	2.27234	0.958328	3.77482
Tfpi	http://www.ensembl.org/Homo_sapiens/Gene/Summary?db=core;g=Tfpi	10331	Tfpi	0.922594	0.174814	1.13445	2.19535	0.0925383	1.33237	0.536333	0.693465	1.61716	0.255066			0	1.42786	4.2257	0.449358	0	0.419804	0	2.6671	0	1.00942	0	0.871883	0	0	0.349628	2.66473	0	1.01289	0	0	1.13244
Ptpn12	http://www.ensembl.org/Homo_sapiens/Gene/Summary?db=core;g=Ptpn12	8263	Ptpn12	1.30841	1.39929	-0.0537236	-1.03794	0.836965	5.32946	2.20113	0.692419	1.61599	0.313392			0	0.713932	2.81714	1.12339	0	1.67922	0	6.22323	0	0	0	0.871883	2.27212	2.44894	0.349628	10.6589	0	2.53221	0	2.87499	3.39733
Gm47469	http://www.ensembl.org/Homo_sapiens/Gene/Summary?db=core;g=Gm47469	4485	Gm47469	0.706835	1.46455	-0.463973	-1.37933	0.433154	1.33237	0.871216	0.692276	1.61583	0.329835			0	2.1418	0	0.449358	1.30478	1.25941	0	0	0	2.01884	0	1.30782	0	1.53059	1.39851	2.66473	0	1.01289	1.13617	0.958328	0.377482
Fam213b	http://www.ensembl.org/Homo_sapiens/Gene/Summary?db=core;g=Fam213b	3538	Fam213b	0.735415	0.524443	0.60479	1.52076	0.25855	5.67873	0.741414	0.692207	1.61575	0.218397			0	0.713932	1.40857	0.898715	1.30478	0.839609	0	1.77807	0	1.00942	0	0.871883	0	0	1.04889	0	11.3575	0.506443	1.70425	0	0.754963
Gpsm1	http://www.ensembl.org/Homo_sapiens/Gene/Summary?db=core;g=Gpsm1	4699	Gpsm1	0.306408	0.393525	0.0651299	1.04618	0.807384	1.33237	0.425132	0.692032	1.61556	0.232147			0	0	0	0.224679	1.30478	0.839609	0	0	0	0	0	1.30782	0	0.612236	0.174814	2.66473	0	0	0.568084	0	1.13244
Tmem63a	http://www.ensembl.org/Homo_sapiens/Gene/Summary?db=core;g=Tmem63a	10607	Tmem63a	1.34609	3.25698	-1.09116	-2.13045	0.0602437	11.3575	1.92479	0.692006	1.61553	0.208869			0	1.42786	0	0.449358	1.30478	1.67922	0	0.889033	4.41616	1.00942	3.66941	1.30782	0	3.3673	3.14666	0	22.7149	2.02577	3.4085	0	2.26489
Asns	http://www.ensembl.org/Homo_sapiens/Gene/Summary?db=core;g=Asns	1077	Asns	0.435076	0.502687	0.28462	1.21809	0.776595	0	0.142021	0.691864	1.61537	0.306096			0	2.1418	0	0.449358	1.30478	0	0	0.889033	0	0	0	0.435941	0	0.306118	0.699257	0	0	0	0.568084	0	0
Snap29	http://www.ensembl.org/Homo_sapiens/Gene/Summary?db=core;g=Snap29	9705	Snap29	2.05401	2.07679	-0.0219697	-1.01534	0.933382	12.6898	2.96208	0.691225	1.61465	0.164933			0	1.42786	0	1.79743	5.21913	1.67922	0	3.55613	0	1.00942	1.83471	1.30782	6.81635	2.75506	1.39851	2.66473	22.7149	2.53221	2.84042	3.83331	2.64237
Miat	http://www.ensembl.org/Homo_sapiens/Gene/Summary?db=core;g=Miat	6333	Miat	0.464669	0.327873	0.317598	1.24625	0.688097	0	0.142021	0.691168	1.61459	0.302281			0	0.356966	0	0.224679	0	0	0	0.889033	0	0	3.66941	0.435941	0	0.306118	0.349628	0	0	0	0.568084	0	0
Cit	http://www.ensembl.org/Homo_sapiens/Gene/Summary?db=core;g=Cit	2149	Cit	0.395734	1.07103	-0.36569	-1.2885	0.568604	0	0.220981	0.690502	1.61385	0.383926			0	1.0709	0	0.224679	1.30478	1.25941	0	0.889033	0	0	0	0	0	0.918354	1.2237	0	0	0.506443	0	0	0.377482
Gdpd5	http://www.ensembl.org/Homo_sapiens/Gene/Summary?db=core;g=Gdpd5	3965	Gdpd5	2.04868	0.655746	0.847418	1.79928	0.236433	0	0.378412	0.689837	1.6131	0.433068			0	1.42786	0	0.449358	0	2.09902	8.56166	1.77807	4.41616	0	0	1.30782	4.54423	0.612236	0.699257	0	0	0	1.13617	0	0.377482
Irf5	http://www.ensembl.org/Homo_sapiens/Gene/Summary?db=core;g=Irf5	5412	Irf5	1.65988	2.0764	-0.0653586	-1.04634	0.553892	0	0.506443	0.689681	1.61293	0.525162			0	1.42786	0	3.37018	1.30478	1.25941	0	6.22323	0	1.00942	0	3.05159	2.27212	1.53059	2.62221	0	0	2.02577	0	0	0
Ghdc	http://www.ensembl.org/Homo_sapiens/Gene/Summary?db=core;g=Ghdc	3994	Ghdc	0.632109	0.764909	-0.0977419	-1.0701	0.931559	1.33237	0.761435	0.689631	1.61287	0.273608			0	0.356966	0	0.898715	1.30478	0.419804	0	0.889033	0	1.00942	1.83471	0.871883	0	0.306118	1.2237	2.66473	0	1.51933	0.568084	0.958328	0
Mib1	http://www.ensembl.org/Homo_sapiens/Gene/Summary?db=core;g=Mib1	6334	Mib1	3.87394	5.61774	-0.304067	-1.23462	0.400882	3.9971	2.79743	0.689592	1.61283	0.382946			0	8.21022	1.40857	5.39229	3.91435	6.29706	0	4.44516	0	3.02826	0	6.97506	6.81635	5.81624	5.41924	7.9942	0	4.55799	3.4085	0.958328	2.26489
Dnase2a	http://www.ensembl.org/Homo_sapiens/Gene/Summary?db=core;g=Dnase2a	2943	Dnase2a	4.17376	4.08754	-0.211055	-1.15753	0.643299	7.0111	2.25874	0.688782	1.61192	0.364156			0	4.64056	5.63427	2.92082	3.91435	1.67922	17.1233	2.6671	4.41616	4.03768	0	3.05159	0	3.97953	4.19554	2.66473	11.3575	2.02577	3.4085	0.958328	2.64237
Zfp330	http://www.ensembl.org/Homo_sapiens/Gene/Summary?db=core;g=Zfp330	11741	Zfp330	5.23637	6.12004	-0.108021	-1.07775	0.81272	5.32946	4.81194	0.688748	1.61188	0.269151			0	3.2127	8.45141	3.37018	3.91435	7.13667	0	4.44516	0	7.06595	5.50412	6.10318	13.6327	4.89789	7.3422	10.6589	0	2.53221	5.68084	5.74997	5.28474
Zfp595	http://www.ensembl.org/Homo_sapiens/Gene/Summary?db=core;g=Zfp595	11816	Zfp595	0.96303	0.262221	0.754906	1.68752	0.30454	0	0.239582	0.687571	1.61057	0.293806			0	0	0	0.674036	1.30478	0	0	0	4.41616	2.01884	1.83471	1.30782	0	0	0.524443	0	0	0	0	0.958328	0
Creld1	http://www.ensembl.org/Homo_sapiens/Gene/Summary?db=core;g=Creld1	2429	Creld1	0.494025	0.437035	0.194219	1.1441	0.554506	1.33237	0.471852	0.687484	1.61047	0.214124			0	0.356966	2.81714	0	0	0.419804	0	0.889033	0	1.00942	0	0.435941	0	0	0.874071	2.66473	0	0	0	0	1.88741
Cdc25a	http://www.ensembl.org/Homo_sapiens/Gene/Summary?db=core;g=Cdc25a	1897	Cdc25a	1.05745	1.00537	0.319534	1.24793	0.736785	0	0.315352	0.687431	1.61041	0.46715			0	0.356966	4.2257	1.57275	0	0.419804	0	1.77807	0	3.02826	0	1.30782	0	0.612236	1.39851	0	0	0.506443	0	0	0.754963
Zfp462	http://www.ensembl.org/Homo_sapiens/Gene/Summary?db=core;g=Zfp462	11785	Zfp462	1.28181	2.60123	-0.436503	-1.35332	0.365098	0	0.506443	0.687094	1.61004	0.583273			0	1.78483	1.40857	1.79743	3.91435	2.51883	0	1.77807	0	0	0	2.17971	0	2.75506	2.4474	0	0	2.02577	0	0	0
Xkr6	http://www.ensembl.org/Homo_sapiens/Gene/Summary?db=core;g=Xkr6	11497	Xkr6	1.49211	1.87983	-0.00776676	-1.0054	0.842228	0	0.587174	0.687014	1.60995	0.601449			0	2.85573	1.40857	1.79743	2.60956	1.67922	0	2.6671	0	0	0	2.61565	2.27212	1.83671	1.92296	0	0	1.01289	0	0.958328	0.377482
Jmjd1c	http://www.ensembl.org/Homo_sapiens/Gene/Summary?db=core;g=Jmjd1c	5495	Jmjd1c	8.89321	10.0988	-0.368702	-1.29119	0.187859	11.9913	9.63917	0.686091	1.60892	0.147453			0	9.99505	9.85998	8.98715	3.91435	7.97628	17.1233	9.77936	13.2485	7.06595	3.66941	8.28289	6.81635	10.408	9.78959	23.9826	0	13.674	7.95318	8.62496	8.3046
Jmjd6	http://www.ensembl.org/Homo_sapiens/Gene/Summary?db=core;g=Jmjd6	5497	Jmjd6	4.27466	5.83607	-0.335988	-1.26224	0.578029	15.3546	6.31514	0.686087	1.60891	0.213836			0	2.49876	5.63427	5.39229	3.91435	2.51883	0	3.55613	0	9.08479	11.0082	0.871883	6.81635	5.20401	6.46812	7.9942	22.7149	1.51933	9.65743	7.66663	6.41719
Il20ra	http://www.ensembl.org/Homo_sapiens/Gene/Summary?db=core;g=Il20ra	5297	Il20ra	0.256917	1.13668	-0.346214	-1.27122	0.55131	0	0	0.685764	1.60855	0.268584			0	0.713932	0	0.224679	1.30478	0.839609	0	0	0	0	0	0	0	1.22447	1.04889	0	0	0	0	0	0
Ago4	http://www.ensembl.org/Homo_sapiens/Gene/Summary?db=core;g=Ago4	607	Ago4	0.279759	1.02713	-0.338275	-1.26424	0.670818	0	0.0943704	0.685757	1.60855	0.315379			0	0.713932	0	0.449358	1.30478	0	0	0.889033	0	0	0	0	0	0.306118	1.74814	0	0	0	0	0	0.377482
Wdfy1	http://www.ensembl.org/Homo_sapiens/Gene/Summary?db=core;g=Wdfy1	11403	Wdfy1	2.40104	3.27873	-0.281495	-1.21545	0.56343	3.9971	2.73933	0.685395	1.60814	0.294045			0	4.64056	5.63427	2.47147	1.30478	1.25941	0	5.3342	0	1.00942	1.83471	3.05159	2.27212	3.06118	3.49628	7.9942	0	3.5451	2.27234	2.87499	2.26489
Ikbkg	http://www.ensembl.org/Homo_sapiens/Gene/Summary?db=core;g=Ikbkg	5267	Ikbkg	0.511301	1.33325	-0.63786	-1.55602	0.432955	2.66473	1.29316	0.685106	1.60782	0.222208			0	1.0709	0	0.674036	1.30478	0	0	1.77807	0	0	0	1.30782	0	0.918354	1.74814	5.32946	0	1.01289	2.27234	0	1.88741
Rexo1	http://www.ensembl.org/Homo_sapiens/Gene/Summary?db=core;g=Rexo1	8622	Rexo1	6.00614	6.42655	-0.155269	-1.11363	0.648489	11.0082	5.90733	0.684783	1.60746	0.21227			0	5.71146	5.63427	4.94293	6.52391	6.29706	8.56166	5.3342	8.83233	5.04711	3.66941	6.97506	4.54423	6.7346	6.1185	10.6589	11.3575	4.05154	6.24892	7.66663	5.66222
Rhbdf2	http://www.ensembl.org/Homo_sapiens/Gene/Summary?db=core;g=Rhbdf2	8668	Rhbdf2	0.829708	1.15843	0.0059296	1.00412	0.888952	0	0.460563	0.684668	1.60733	0.477715			0	1.0709	1.40857	2.02211	1.30478	1.25941	0	0	0	2.01884	0	0.871883	0	0.918354	1.39851	0	0	0.506443	0	0.958328	0.377482
Clpb	http://www.ensembl.org/Homo_sapiens/Gene/Summary?db=core;g=Clpb	2210	Clpb	1.36483	0.437035	1.2524	2.38238	0.0946317	0	0.315352	0.684578	1.60723	0.449267			0	1.0709	1.40857	0.674036	2.60956	3.35843	0	2.6671	0	1.00942	0	1.30782	2.27212	0	0.874071	0	0	0.506443	0	0	0.754963
Plin3	http://www.ensembl.org/Homo_sapiens/Gene/Summary?db=core;g=Plin3	7796	Plin3	6.17934	5.96698	0.035524	1.02493	0.863891	1.33237	1.56591	0.683754	1.60631	0.623745			0	0	4.2257	3.1455	10.4383	6.71687	17.1233	1.77807	4.41616	4.03768	18.3471	3.92347	0	4.59177	7.3422	2.66473	0	1.51933	3.4085	0.958328	0.377482
Mpeg1	http://www.ensembl.org/Homo_sapiens/Gene/Summary?db=core;g=Mpeg1	6447	Mpeg1	0.6852	0.153059	0.782788	1.72045	0.272074	0	0	0.683733	1.60629	0.254094			0	0.713932	0	0.898715	0	0.839609	0	5.3342	0	0	0	0.435941	0	0.306118	0	0	0	0	0	0	0
Mcm9	http://www.ensembl.org/Homo_sapiens/Gene/Summary?db=core;g=Mcm9	6183	Mcm9	1.49593	3.56309	-0.97045	-1.95945	0.0422093	8.34346	2.52964	0.682753	1.6052	0.242229	Y		1	2.1418	0	1.57275	0	2.51883	0	2.6671	4.41616	2.01884	0	2.61565	0	3.97953	3.14666	5.32946	11.3575	2.53221	2.27234	1.91666	3.39733
Mgl2	http://www.ensembl.org/Homo_sapiens/Gene/Summary?db=core;g=Mgl2	6322	Mgl2	3.64347	0.765295	1.09611	2.13778	#N/A	0	0	0.682596	1.60503	#N/A	#N/A	#N/A	0	2.49876	0	2.47147	0	0.419804	0	36.4503	0	1.00942	0	0.871883	0	1.53059	0	0	0	0	0	0	0
Cish	http://www.ensembl.org/Homo_sapiens/Gene/Summary?db=core;g=Cish	2148	Cish	14.0883	8.59035	0.522319	1.43626	0.478264	1.33237	1.84867	0.682247	1.60464	0.832852			0	10.709	2.81714	13.9301	9.13348	13.0139	59.9316	13.3355	8.83233	5.04711	3.66941	10.4626	18.1769	8.26519	8.91552	2.66473	0	4.55799	1.70425	0	1.13244
Mthfd1l	http://www.ensembl.org/Homo_sapiens/Gene/Summary?db=core;g=Mthfd1l	6631	Mthfd1l	0.464971	1.57371	-0.885984	-1.84802	0.27206	2.66473	1.21562	0.68174	1.60407	0.257323			0	1.42786	2.81714	0.898715	0	0	0	0	0	0	0	0.435941	0	1.22447	1.92296	5.32946	0	2.02577	1.70425	0	1.13244
S1pr1	http://www.ensembl.org/Homo_sapiens/Gene/Summary?db=core;g=S1pr1	9043	S1pr1	12.3615	7.69453	0.158159	1.11586	0.489358	67.3815	38.0965	0.68162	1.60394	0.164011			0	4.99753	30.9885	4.49358	15.6574	4.19804	8.56166	10.6684	8.83233	20.1884	29.3553	1.30782	9.08847	8.5713	6.81775	66.6183	68.1448	30.3866	74.9871	13.4166	33.5959
Ccar1	http://www.ensembl.org/Homo_sapiens/Gene/Summary?db=core;g=Ccar1	1679	Ccar1	7.86988	6.14141	0.362863	1.28598	0.229283	11.0082	6.6188	0.681434	1.60373	0.198979			0	6.42539	15.4943	7.18972	9.13348	4.61785	8.56166	5.3342	13.2485	5.04711	7.33883	5.2313	6.81635	3.3673	8.91552	10.6589	11.3575	6.58376	9.08934	2.87499	7.92711
Ccdc94	http://www.ensembl.org/Homo_sapiens/Gene/Summary?db=core;g=Ccdc94	1757	Ccdc94	1.64593	2.20771	-0.683622	-1.60617	0.347419	3.9971	2.57361	0.681238	1.60352	0.180627			0	0.356966	4.2257	1.34807	0	2.09902	8.56166	0.889033	0	0	1.83471	0.435941	0	2.14283	2.27258	7.9942	0	1.01289	5.68084	0.958328	2.64237
Zfp260	http://www.ensembl.org/Homo_sapiens/Gene/Summary?db=core;g=Zfp260	11715	Zfp260	2.34646	3.14743	-0.270715	-1.20641	0.728163	6.66183	4.76845	0.680871	1.60311	0.174204			0	3.2127	0	2.92082	3.91435	1.25941	0	1.77807	0	1.00942	7.33883	2.17971	4.54423	2.44894	3.84591	13.3237	0	5.06443	8.52126	0.958328	4.52978
[truncated: 10,627 more rows]
